# Supplementary material for: A CRISPR screen identifies genes controlling Etv2 threshold expression in murine hemangiogenic fate commitment
Source: Nat Commun. 2017 Sep 14;8:541. doi: 10.1038/s41467-017-00667-5 (PMC5599515; doi:10.1038/s41467-017-00667-5)
Supplement: Supplementary file 2 — Supplementary Data 1 [file 41467_2017_667_MOESM2_ESM.xlsx]

## Sheet: S1
Supplemental Data 1. Expression of 73 ETV2 target genes in 4 populations from SGET cell differentiation
related to Figure 1
gene	Etv2int	Etv2hiScl-	Etv2hiSclint	Sclhi
Acer2	0.666619	1.05345	7.40036	1.28613
Adgrg1	0.376852	0.120847	5.04751	10.0902
Afap1l1	1.7037	2.12947	16.2482	16.3288
Alas2	2.83188	6.61127	25.5815	43.5592
Asic4	3.06285	9.79849	33.4588	39.3303
Atp2a3	1.27973	2.09773	16.7326	25.2366
Brinp1	0.288181	0.600234	5.31255	3.67177
Calcrl	1.67268	1.74227	17.2848	11.9841
Chac1	2.21706	2.69416	15.9529	11.6776
Clic6	0.800338	1.23696	6.27166	5.05559
Csgalnact1	0.859074	1.02263	12.0329	13.58
Dcaf12l1	3.29436	4.42011	22.7584	21.1755
Dpysl3	2.24134	1.81581	11.6022	4.38681
Edil3	0.505032	0.78901	8.7097	4.54082
Esam	0.781834	0.977211	8.69535	6.96639
Ets2	12.3632	15.2833	72.1379	81.9319
Exoc3l	2.43791	6.20712	14.1583	6.61597
F2r	64.4345	92.5203	392.488	487.448
F2rl3	0.383957	0.571283	5.3773	8.52338
Fam212a	13.2834	17.6267	79.7609	113.413
Fam78a	0.481887	0.702665	7.12184	10.9332
Fli1	2.69188	5.02081	47.9621	55.7521
Gadd45g	19.0385	26.2546	107.269	118.088
Gata2	5.92913	15.3308	69.0274	65.7589
Gja4	0.654562	0.991651	8.5336	5.73358
Grap2	2.64819	5.17186	17.5858	10.187
Hhex	1.25494	3.40978	18.7646	27.4752
Hoxb4	2.22174	3.60848	16.8087	12.9931
Hoxb5	0.764517	1.06173	11.1132	8.8715
Hoxb8	0.511523	0.761101	5.9346	1.70347
Hspa1a	1.5886	1.22306	15.5666	0.751538
Hspa1b	5.02034	4.72779	29.742	6.84105
Itm2a	14.8013	16.2805	83.7903	66.8082
Lmo2	11.7982	25.9552	81.6471	139.589
Lrrc8b	1.97268	3.18835	17.3718	23.4707
Lyl1	1.18038	1.90007	17.5098	35.8566
Mknk1	3.72082	7.42818	23.0867	31.8072
Mob3c	0.87178	2.02552	5.20125	6.4617
Myzap	1.01584	1.0581	13.813	22.2344
Nbeal2	0.97697	1.8522	5.59041	7.54067
Nfe2	1.79476	3.73876	14.2345	30.774
Nkx2-5	2.97992	3.83032	18.8365	8.86901
Nrip3	0.395182	0.92602	5.71008	16.4267
Nrtn	1.98355	5.3126	10.9205	22.9015
Pde4dip	2.89725	4.27515	14.6267	14.1412
Pdzk1ip1	0.599176	1.42639	6.13757	3.19259
Phlda1	6.58012	13.7077	44.7481	36.6032
Plvap	1.58172	3.59447	14.7305	7.15154
Prkar2b	12.3728	21.3394	120.525	176.477
Ptpre	1.00007	1.86006	6.03711	7.54935
Ramp2	13.4076	16.8508	102.005	89.5571
Rasip1	1.31823	2.10746	15.1194	17.6291
Rhoj	1.14744	1.45126	12.654	10.9547
Rnd2	12.8548	19.128	109.574	104.951
Rpp25	3.3022	4.93502	27.1059	23.4309
Rtn4rl2	0.612118	2.07192	6.1582	7.37237
Scube2	1.27466	2.25982	11.5099	26.8918
Skap1	0.882496	0.459654	5.35956	5.62328
Slc1a3	1.60818	4.97719	30.9319	47.0608
Slc30a3	0.724405	0.503061	6.71383	9.75693
Slc39a8	7.79349	13.1947	54.1694	82.6458
Spns2	1.4311	2.04959	7.94118	13.6234
Stat5a	1.61544	2.79572	8.5474	12.9786
Tal1	5.48024	12.7709	82.5501	102.647
Tgfbr3	3.0809	4.65562	17.5452	13.1499
Tmem38b	1.79003	4.08067	9.6879	10.9185
Trib3	2.35559	2.55174	12.4797	8.05462
Tspan18	4.71401	6.54682	29.029	20.8195
Tspan33	1.3318	2.46607	7.724	22.9986
Ubash3b	2.14528	3.66208	22.108	38.0661
Ube2l6	1.53268	2.17694	11.623	28.8018
Vav3	1.8436	2.81112	10.9036	14.4155
Wnt2	1.87316	3.52139	17.1167	23.8585
