# Supplementary material for: A CRISPR screen identifies genes controlling Etv2 threshold expression in murine hemangiogenic fate commitment
Source: Nat Commun. 2017 Sep 14;8:541. doi: 10.1038/s41467-017-00667-5 (PMC5599515; doi:10.1038/s41467-017-00667-5)
Supplement: Supplementary file 3 — Supplementary Data 2 [file 41467_2017_667_MOESM3_ESM.xlsx]

## Sheet: 3815 differential genes
Supplemental data 2. Transcriptome analysis of ES cell mesoderm differentiation and hemangiogenesis
related to Figure 2. 3815 differentially expressed genes are indicated. (TF: a gene is ("1") or not ("0") transcription factor; group: clustering of genes based on their expression enrichment)
gene	ES	EpiSC	pr	dp	Etv2int	Etv2hiScl-	Etv2hiSclint	Sclhi	cp	d6endo	TF	group
Gpx1	847.671	337.985	335.49	323.012	242.131	246.437	258.449	281.92	381.507	132.769	0	I
Sod1	665.832	579.762	189.822	190.576	149.638	175.814	268.64	226.197	572.467	95.3718	0	I
Utf1	621.241	115.661	0.472641	0.320119	0.095306	0.694186	0.0001	0.259031	5.29823	23.0261	1	I
Mt2	617.881	185.7	28.9849	7.12187	3.7741	6.15449	7.63026	8.10335	9.1539	46.9262	0	I
Ncl	534.338	363.808	147.416	158.164	90.8444	158.088	251.552	180.536	179.032	225.28	0	I
Mid1	501.394	2.79301	106.18	122.564	2.0742	0.981977	1.03482	0.586169	412.267	268.512	0	I
Pou5f1	491.675	243.949	141.15	51.2983	9.68198	6.72953	3.46712	3.57051	3.924	52.5088	1	I
Mt1	434.409	273.597	43.0833	14.3833	8.15058	14.1123	22.96	37.1295	30.2969	49.4332	0	I
Bex1	429.947	304.455	146.848	69.4436	148.57	130.626	142.066	110.641	160.787	226.676	0	I
L1td1	411.867	190.103	28.8421	6.51942	2.96566	4.37883	2.7399	1.6336	2.38286	44.4124	0	I
Gsta4	401.674	273.623	84.1104	58.383	31.9329	15.5482	46.7931	77.7552	243.279	70.371	0	I
Dppa5a	394.528	0.297836	19.1553	9.07314	3.79052	4.71035	2.64744	2.343	0.898963	17.8401	0	I
Anp32b	380.912	308.192	50.6045	41.4583	40.314	55.9535	125.688	58.2265	194.165	169.149	0	I
Chchd10	373.027	43.082	33.4209	19.5793	2.79602	6.36987	9.69609	14.5745	10.5349	20.3804	0	I
Uqcrq	356.163	230.434	28.7806	27.2776	17.7058	23.3959	61.496	27.6886	191.095	79.4225	0	I
Actn4	355.984	102.786	47.6951	52.3732	52.6839	83.7675	93.3226	52.4114	164.491	137.174	0	I
Upp1	345.511	56.744	304.773	270.098	72.0882	44.2775	20.492	11.1754	11.847	42.4689	0	I
Zfp42	315.221	0.0001	2.37409	1.9926	1.41048	1.45302	0.785288	0.333648	0.533296	1.97142	1	I
Trp53	313.853	176.852	76.0013	71.0782	49.3666	70.7946	72.296	65.7642	83.2283	89.4174	1	I
Sox2	310.921	70.646	3.43578	2.71968	2.06774	1.31087	2.12963	1.34481	2.26695	20.5493	1	I
Ckb	309.079	16.8511	21.7331	16.4933	15.3181	11.7122	12.9166	9.14504	62.698	31.2278	0	I
Sf3b5	302.928	100.755	191.329	177.351	159.941	159.054	179.174	160.411	205.009	53.0382	0	I
E130012A19Rik	288.361	19.044	44.84	57.5157	36.7341	46.3042	44.6694	48.0835	36.8042	18.9762	0	I
Srm	286.227	109.796	138.028	168.28	111.271	156.875	250.347	250.602	72.7446	43.8012	0	I
Klhl13	278.996	15.6968	17.5231	12.7121	25.9132	15.2433	17.3365	10.907	22.2041	19.0016	0	I
Tdh	276.191	2.08006	0.408078	1.05265	0.0588129	0.642157	0.0752793	0.159781	0.408515	1.00968	0	I
Nanog	268.538	52.4272	39.1304	14.0533	3.58367	2.2267	0.625818	0.664614	0.637458	29.7447	1	I
Phc1	260.871	119.486	35.5533	22.7241	21.8635	30.5153	24.9747	23.6283	46.7512	62.07	0	I
Klf2	250.973	1.94432	0.90563	0.545214	2.91919	0.997657	6.22972	2.15026	6.55712	1.72781	1	I
Akap12	243.768	57.6335	70.2493	46.4301	148.749	212.691	79.7044	37.8877	62.2719	90.0273	0	I
Msh6	236.42	69.1677	79.3612	61.827	61.761	63.5538	78.8831	77.0806	41.2904	67.6335	0	I
Mycn	233.772	38.78	98.143	92.758	41.4785	39.3111	44.3412	36.9088	51.8984	57.2335	1	I
Jarid2	225.209	49.0008	41.5591	30.2004	22.1103	25.2578	41.8065	31.7133	64.8316	71.8369	1	I
Fbxo15	225.09	1.14327	1.72818	0.702286	0.278635	0.507754	0.0001	0.189482	0.726672	4.08676	0	I
Pcbp2	223.295	158.345	59.1924	62.2572	41.2613	67.2348	86.7624	67.164	190.257	210.96	0	I
Ppan	217.874	30.4377	96.2457	100.859	64.8359	77.5749	95.0366	91.4923	54.9392	40.4185	0	I
Dnmt3l	211.981	0.101346	0.407212	0.13139	0.35163	1.17471	0.300179	0.0001	0.611422	3.56994	0	I
Pmm1	208.012	63.0772	56.7172	48.238	49.3812	58.6473	57.8661	57.2116	47.8981	30.5543	0	I
Ccne1	207.689	73.3734	70.3961	68.1335	41.7253	40.751	49.2341	49.1388	31.2732	25.3061	0	I
Mkrn1	207.035	74.6235	17.2137	11.4217	13.3536	12.1348	8.13998	8.18431	12.9195	26.2379	0	I
Ifitm3	200.971	15.3151	77.9927	33.2268	34.0862	61.8144	47.7922	53.3048	15.1157	76.3229	0	I
Eif4a3	197.95	161.237	145.074	136.174	130.594	133.043	136.289	141.25	87.3644	32.9871	0	I
Nid2	186.235	24.3251	48.4624	40.0309	37.5141	53.9481	33.2974	26.8136	109.438	96.6317	0	I
Lincenc1	185.273	1.53969	0.589692	0.783022	0.559108	0.827909	0.626412	0.760265	1.09375	3.91814	0	I
Rrp9	182.859	36.2576	83.7379	116.093	69.9855	79.2306	93.7536	114.125	48.7329	19.7419	0	I
Sssca1	171.479	72.329	114.396	128.942	106.758	102.393	102.063	122.321	66.8026	33.5052	0	I
Slc29a1	171.269	39.7444	20.433	24.2317	29.1468	53.5227	76.6101	129.131	26.6323	71.4453	0	I
Ifitm1	170.13	54.1875	150.871	110.188	65.8691	54.3949	47.8109	29.6786	31.2094	59.8606	0	I
Spp1	164.154	149.972	0.0001	0.0878594	0.0001	0.0001	0.200685	0.0001	0.0682054	14.1418	0	I
Esrrb	162.998	0.454403	0.166169	0.214323	0.262993	0.174335	0.244917	0.325095	0.706651	2.01914	1	I
42248	160.742	1.18223	0.452803	0.425911	0.836183	1.10834	1.26532	1.03369	5.8821	2.38674	0	I
Ldhb	158.516	49.4876	45.8915	27.9137	16.6088	11.2346	10.1949	5.5882	78.7584	53.8282	0	I
Zfp57	156.991	22.2303	27.9509	31.587	22.2727	17.8339	15.4643	9.2119	40.3392	57.3335	1	I
Dohh	153.497	29.4072	93.0029	106.602	78.7759	80.8486	76.778	106.291	79.0042	30.1048	0	I
Alpl	150.075	2.73084	61.2201	50.2637	41.8756	55.6814	34.7911	25.5474	13.2823	2.5926	0	I
Stmn2	149.599	38.3402	22.9739	10.6584	13.863	16.5976	4.60491	2.52414	7.26276	99.9339	0	I
Tubb3	146.693	9.19363	1.52715	2.9446	4.48689	5.72439	11.5724	16.2122	0.724634	3.01906	0	I
Hspb1	145.537	6.02356	13.3547	7.39988	10.5181	14.0432	3.44536	2.6611	9.14568	35.9342	0	I
Bop1	143.389	43.3573	68.0536	80.0618	74.1762	99.5044	106.802	132.105	49.1003	16.6067	0	I
Gab1	142.861	7.44316	22.1336	20.9079	19.3423	25.2694	25.1161	21.7591	34.2297	50.1958	0	I
Rbmxl2	137.632	0.0001	3.87288	2.18574	0.750365	0.410327	0.768645	0.204149	2.34862	1.43043	0	I
Zfp428	137.401	42.1834	54.5796	67.022	50.4323	39.7387	29.375	38.6731	42.2032	8.7174	0	I
Fblim1	134.159	17.5006	7.40563	6.99177	9.30793	7.43391	4.32996	2.6548	50.7728	29.946	0	I
Mybl2	132.708	5.95446	11.6382	12.1669	14.5582	19.574	19.2523	20.5272	16.8868	4.59455	1	I
Zscan10	132.104	34.9949	50.7823	36.6878	19.7199	27.0117	10.8739	9.77153	14.1648	38.1698	1	I
Bcam	131.492	16.9283	21.179	11.0016	15.0037	18.8993	5.99264	4.36762	49.9493	42.0207	0	I
Lasp1	131.353	67.795	40.6521	27.5381	47.0967	63.968	34.2307	20.7357	55.1893	82.7227	0	I
Cyb5r1	131.102	53.2288	32.7676	32.4954	37.1527	41.3464	36.9621	36.0212	22.8556	74.6703	0	I
Exosc5	131.002	30.7284	91.5529	92.1756	62.8786	54.47	58.0189	60.0139	40.7028	23.9852	0	I
Hirip3	130.649	47.5413	34.3603	30.1099	22.7388	25.1707	30.0171	27.5122	62.7954	21.8007	0	I
Rpl10l	129.63	0.0001	0.214429	0.0001	0.0001	0.0001	0.0001	0.0001	0.0939696	0.201875	0	I
Twf2	129.603	10.5962	18.0883	19.3298	26.7438	22.6036	21.5579	16.5821	29.8208	11.5511	0	I
Cbx7	129.525	21.8359	4.35799	2.86586	6.37525	5.84453	4.98595	3.01097	7.73417	17.6236	1	I
Gpx4	126.866	10.8059	22.9118	19.4731	19.035	14.2459	21.4298	19.2572	46.4552	10.4154	0	I
Pim1	126.526	5.31652	12.1535	26.0989	19.9658	19.9112	30.3085	55.6667	41.9819	16.2411	0	I
Fxyd6	125.369	31.5775	64.2361	45.16	85.4794	56.7238	31.2497	15.0852	89.0623	118.32	0	I
Hsd17b14	125.224	2.51679	0.0804146	0.0001	0.0001	0.0001	0.0001	0.0001	0.633255	1.42157	0	I
Tcea3	123.815	19.3605	6.41786	1.09164	0.442919	0.807176	0.0001	0.722699	2.61836	8.93871	1	I
Ajuba	120.802	39.6063	44.3234	51.7393	57.7473	44.7713	29.5425	20.5778	60.8624	67.2073	0	I
Mthfd2	120.005	64.1695	32.6771	39.4537	52.4986	42.2991	76.2398	74.147	31.8241	20.7414	0	I
Terf1	118.529	76.6084	25.5781	23.6419	19.6803	23.4196	31.7811	22.0719	31.2844	50.3842	1	I
Clpp	118.4	42.692	66.3046	58.9487	49.9584	53.8651	78.6146	74.157	45.9061	22.1637	0	I
Klf5	117.121	7.73124	5.51964	3.50895	2.30091	5.59135	6.6288	5.38851	2.05627	30.2218	1	I
Jade1	116.108	15.1506	9.70688	8.9605	8.86936	12.1408	23.8064	29.4205	9.90627	11.2156	0	I
Pfkp	115.959	5.36263	8.27869	13.38	35.0768	35.2477	29.6946	36.7728	43.6779	9.15572	0	I
Mrps12	114.298	61.2447	56.0971	57.7096	46.5007	57.3839	54.5803	60.5991	62.3344	14.9079	0	I
Mrps24	112.559	35.2512	44.3091	38.0931	35.5336	34.3804	37.7756	40.5652	49.4925	19.9652	0	I
Uchl1	111.463	38.3529	2.00727	1.40257	2.21466	1.22852	1.23299	1.83316	11.2188	19.7958	0	I
Trap1a	110.809	16.5002	1.4942	0.421704	0.658595	0.171552	0.36146	0.0001	0.981653	4.81764	0	I
Nr0b1	109.297	0.478818	0.122318	0.207024	0.0616602	0.0001	0.0001	0.0001	0.107155	1.01262	1	I
Polr2i	109.243	43.5634	97.8722	80.7006	76.6672	65.3447	67.6321	74.0019	49.6844	17.2911	1	I
Bcat2	107.349	62.739	20.1117	20.3193	18.2059	26.0806	25.8516	32.56	31.7838	49.3333	0	I
Ina	107.101	6.55501	4.53782	1.96165	1.06996	0.797794	1.18321	0.396877	0.845794	0.945376	0	I
Pml	106.721	10.451	6.11554	5.61422	7.02318	9.61895	9.28209	7.53983	19.8201	13.8481	1	I
Ccnd1	106.557	39.7938	100.128	101.803	91.412	125.989	75.5491	61.4015	30.8881	10.658	0	I
Gadd45a	105.881	12.5518	12.5394	10.0085	9.0229	4.11131	9.58933	7.60727	11.4545	13.66	0	I
Mylpf	105.869	2.14873	1.59735	1.14737	1.17031	0.799907	0.749304	1.98924	4.57895	1.96857	0	I
Etv5	105.355	42.7688	50.7704	38.9483	17.2219	17.9588	7.62201	4.08664	9.12055	25.2215	1	I
Qdpr	105.231	70.2335	32.1654	31.5123	24.8766	24.9802	51.0262	33.1819	62.6873	45.9031	0	I
Cherp	103.255	30.7117	15.5502	19.6033	22.9889	41.9521	46.5917	36.7547	65.5017	46.6718	0	I
Tjp2	102.827	29.342	24.1717	19.2699	16.0065	21.9464	19.9972	22.8248	22.5266	60.4244	0	I
Tuba4a	101.787	41.6001	35.5109	30.2572	14.5783	15.9813	17.4269	20.1899	10.9454	16.9316	0	I
Acp6	101.689	18.8024	24.7229	23.043	23.2074	19.1428	26.0116	27.7099	20.5073	22.8046	0	I
Gm19697	99.708	16.1969	7.84679	3.03668	0.903487	0.411725	2.02441	0.614334	0.981987	0.928759	0	I
Pdgfa	98.4461	5.71245	18.5048	21.8581	15.39	14.6174	6.38378	3.24246	17.2457	15.8813	0	I
Epha2	98.1501	67.2637	22.7566	12.8271	3.56174	4.68833	2.49753	1.99891	12.4369	40.3745	0	I
Bola1	96.4797	27.6195	40.6036	36.8338	35.4497	37.8273	37.2445	35.0215	60.9894	15.3468	0	I
Dnajc21	94.9629	45.458	15.1122	17.178	13.9327	17.9422	28.7234	26.481	15.6229	23.9093	0	I
Rpp25	94.619	4.18289	2.525	3.40159	2.21544	4.93502	27.1059	23.4309	14.3402	3.09787	0	I
Tcf15	94.482	1.94545	3.29369	2.65548	1.54056	0.863983	2.27605	5.80105	7.21255	2.12627	1	I
Zfp219	94.2789	22.2809	31.568	24.0912	22.6668	17.2648	16.9908	16.1529	75.8293	38.768	0	I
Zfp296	92.901	2.68196	2.36466	2.10289	1.08284	2.10504	1.84863	2.15955	1.25538	2.75231	0	I
Gldc	92.2669	50.9896	58.6093	38.1173	16.76	23.9549	36.4074	59.3365	17.9735	39.03	0	I
Prps1	92.1513	73.8755	30.5853	26.1893	20.8577	20.6891	32.149	37.5642	26.3533	15.9699	0	I
Mrps34	91.8721	57.5307	23.1698	22.9864	16.4615	24.405	39.6396	35.0811	55.1177	31.4561	0	I
Triml2	89.3456	0.0001	0.149561	0.0844496	0.150664	0.137308	0.0964956	0.409589	0.261937	0.985042	0	I
Gm19442	89.1589	0.0001	0.427228	0.642909	0.143527	0.522918	0.367405	1.17034	0.124812	0.48263	0	I
Aes	89.088	59.2241	35.9735	34.2654	31.3199	35.8638	39.5787	39.4684	35.0038	54.6765	1	I
Ooep	88.8002	0.0001	0.45424	0.102619	0.0001	0.0001	0.0001	0.0001	0.477458	0.581552	0	I
Ung	88.3268	34.7206	49.2994	44.1975	31.3886	33.5956	33.583	35.9517	28.0256	17.5804	0	I
Scpep1	87.8539	47.3902	40.3843	35.0222	47.0725	38.8207	29.5235	17.2339	41.9489	68.1949	0	I
Tubb2b	87.257	54.9113	10.4383	8.2409	16.9509	18.2226	10.08	7.5013	36.9226	77.2395	0	I
Nubp2	87.0035	39.9716	30.589	25.7866	19.6165	23.2253	34.8093	26.2554	27.3985	15.5895	0	I
Mreg	86.6044	13.9712	2.68257	4.2191	1.59489	1.93786	2.89301	2.65069	1.88754	15.7649	0	I
Cldn4	86.4843	7.63616	1.99666	1.36589	1.64571	2.66612	1.01465	0.497385	7.7905	81.0854	0	I
Ltbp4	85.0157	7.18038	5.50607	6.1042	3.65179	4.64098	3.20999	1.71798	10.9503	15.259	0	I
Rarg	84.6534	12.7233	14.7198	11.9116	30.8611	25.7721	10.1324	6.64358	9.15423	13.4525	1	I
Ezr	83.9044	46.0027	28.6752	14.712	27.1242	26.6851	14.1413	11.0557	28.2456	44.3761	0	I
L3mbtl2	83.8191	27.4589	44.587	49.28	39.346	47.2404	41.0633	50.965	20.9416	15.9717	1	I
Slc7a7	82.7541	77.2863	15.3521	6.19257	4.36336	2.38583	2.29696	1.45048	4.63712	62.6497	0	I
Pdzd4	82.5403	44.7813	11.0955	14.0191	9.98187	8.31095	5.80327	3.1005	4.25514	3.82492	0	I
Folr1	81.8198	1.70676	0.0853484	0.192543	0.0859779	0.15662	0.0001	0.0001	0.224117	5.23272	0	I
Gdf3	80.3838	0.316824	0.31199	0.410809	0.157197	0.0001	0.0671518	0.0001	0.273296	3.4061	0	I
Gpa33	78.9133	0.333024	0.143532	0.108029	0.144591	0.0878823	0.0617713	0.0001	0.293253	2.84473	0	I
Mllt6	78.0117	8.43881	13.8564	15.9123	12.8652	13.3434	10.7553	10.8645	21.6861	10.68	0	I
Pla2g1b	77.0334	0.691581	5.56102	1.12094	0.0001	0.364746	0.256282	0.0001	1.39182	0.822771	0	I
Klf9	76.945	19.1259	20.4275	15.5104	10.6954	11.7823	5.98076	6.81183	2.94305	18.1429	1	I
Fbl	76.8231	27.0054	19.8639	21.5667	14.0075	15.6305	31.9673	22.2874	57.7498	10.5435	0	I
Tmem160	76.672	31.8472	23.4057	29.1513	21.0038	27.1674	20.648	20.2698	44.3029	11.6506	0	I
Dmtn	76.3617	2.81626	7.05156	5.19693	2.63259	2.58946	1.55173	1.8184	3.23375	9.41884	0	I
Gid8	75.014	35.3845	17.126	14.7821	17.6703	17.6261	16.8167	12.3392	25.5385	35.5259	0	I
AU018091	74.2985	0.110769	0.0636717	0.107732	0.0321206	0.0584603	0.123103	0.0001	0.167155	3.75855	0	I
Tns3	74.2101	7.63864	13.3613	9.92185	16.397	13.9338	10.564	3.33164	9.7916	13.2793	0	I
Dock6	74.1862	5.33863	10.3781	11.0726	14.7983	20.282	18.2587	13.0493	35.6741	36.0851	0	I
Rmnd5b	73.1494	16.0349	14.7601	16.7871	11.5207	19.5493	12.717	16.0522	22.1074	13.7894	0	I
Tcf7l1	73.0479	46.9582	11.0261	8.71174	7.65625	9.61608	11.1749	4.20773	33.9412	29.2127	0	I
Avpi1	72.8527	23.4651	16.5119	21.5533	15.3891	16.4989	12.4606	16.0029	18.7926	10.7016	0	I
Cndp2	71.693	33.8243	18.0133	20.9353	14.4309	15.3099	26.4761	17.8665	29.7779	22.9665	0	I
Tet1	71.3608	12.5132	8.65382	7.39659	7.2253	13.4133	11.0312	10.3514	7.54589	11.3082	0	I
Bcat1	71.3159	34.4622	28.6997	25.3836	26.0627	19.7013	20.3166	15.7559	17.2691	9.06486	0	I
Tex19.1	70.134	0.877565	1.57524	1.20906	0.507866	0.578505	0.812814	1.55369	1.4902	1.827	0	I
Fgf4	69.7298	7.8419	9.1178	1.34777	0.838416	0.930129	1.5869	1.78442	0.253641	1.07646	0	I
B3gnt7	68.9467	13.422	11.5756	8.05875	4.59641	4.49895	1.14448	0.694575	3.21955	18.2474	0	I
Jam2	68.4686	0.431884	0.661515	0.466694	0.583111	0.0001	0.533329	0.453132	1.01398	1.30771	0	I
Cisd1	68.3112	19.085	22.0396	20.132	17.1668	17.1041	20.9555	21.7879	22.4897	9.02677	0	I
Crip1	66.9191	24.55	40.4674	26.0217	42.7427	58.089	18.0325	8.73541	38.0248	62.0633	0	I
Trim6	66.722	34.4845	32.7715	25.5437	25.7413	29.2435	23.538	24.7227	19.3463	44.0771	0	I
Nfkbia	66.1493	12.6307	23.0508	21.0023	21.1926	21.1611	16.1206	10.2721	21.7114	16.9683	1	I
Lima1	66.0202	11.4838	2.42586	4.24679	5.68538	5.63553	6.09848	4.27255	38.1167	23.396	0	I
Dusp27	65.7371	0.0949317	1.66157	1.35279	6.47553	7.45139	2.24864	2.16419	18.8957	3.58994	0	I
Tagln	64.8856	4.8736	14.8616	10.2208	8.28651	5.83812	3.38829	1.70454	27.0649	23.0104	0	I
Usp28	64.6916	17.7961	11.8723	8.18107	9.13356	9.73046	14.0073	9.11056	20.4574	17.7558	0	I
Rrp12	64.6049	22.8843	40.2483	48.5512	35.3815	52.1851	55.9103	64.3829	19.4726	11.353	0	I
Kat6b	64.3746	3.20486	5.63393	4.78279	5.35578	6.29389	5.56816	5.30467	13.3451	7.88262	0	I
Cbr1	63.8323	49.9633	27.7878	21.8636	20.1264	17.1307	18.9684	12.5035	60.1401	61.1037	0	I
Impa2	63.7861	13.0125	26.1024	23.3912	22.5501	23.3817	19.5897	18.8539	24.804	12.6591	0	I
Nodal	63.6972	49.8541	25.1301	8.39131	1.52958	1.82647	1.01308	0.286977	1.14657	47.7103	0	I
Itga3	63.3412	12.2895	3.43379	1.52997	6.69062	7.38289	3.14713	0.990367	14.6824	21.4711	0	I
Cth	63.1298	36.2942	32.8098	35.3841	13.3681	10.0588	12.4061	11.6743	5.11878	30.8994	0	I
Llgl2	62.8741	12.797	14.5472	12.9611	44.8679	43.7008	26.1905	26.6272	40.9654	27.3901	0	I
Apobec3	62.5895	4.92848	11.235	6.03869	6.6471	5.23891	3.68061	3.54237	9.17729	14.0689	0	I
Pcolce	62.5429	2.60427	6.48241	8.52286	10.5489	16.6103	5.51325	2.53726	21.6518	21.8085	0	I
Acot7	61.9936	26.2675	10.1968	7.71727	7.71896	11.2547	13.381	16.1485	7.89922	18.0892	0	I
Ctgf	61.8033	2.89897	8.80513	11.7408	11.214	11.8946	5.82607	1.12505	7.99249	55.9033	0	I
Wdtc1	60.6235	7.90832	18.6699	15.5603	13.4115	13.9333	11.9566	11.7987	30.9823	20.5477	1	I
Tcl1	60.2611	0.0685046	0.0001	0.177506	0.0001	0.0001	0.0001	0.0001	0.0001	0.266443	0	I
Ulk1	59.9284	7.41955	7.1104	7.78748	9.75597	8.75498	10.5053	6.7056	28.7384	16.3274	0	I
Rdm1	59.5263	12.4279	19.0704	18.2569	18.9095	11.9159	11.3337	8.20667	33.5839	14.5507	0	I
Fam169a	57.9658	49.8536	20.7079	15.2588	15.4952	14.4716	13.1554	16.4905	15.0843	23.25	0	I
Zmiz2	57.9529	22.091	6.80793	5.00508	4.67727	11.9728	15.4098	11.9345	35.9851	22.0217	0	I
Klf4	57.8333	0.815157	2.52115	3.90257	4.78918	2.44673	4.78508	0.789483	5.86781	1.11219	1	I
Cenpm	57.2643	10.3105	19.5243	22.6828	18.8455	24.7482	17.8084	22.6055	25.5457	6.27563	0	I
Eras	56.8494	48.0224	1.62876	0.229888	0.102643	0.186994	0.525308	0.0001	0.267589	19.4342	0	I
Gclm	56.6147	38.6892	10.441	12.2058	12.772	20.4024	42.1352	48.6299	28.4167	20.1923	0	I
Ctnnal1	56.1644	17.47	13.6778	11.5452	7.48851	6.82424	7.82438	8.06511	20.3414	18.0496	0	I
Sfn	55.6346	14.0801	2.37892	1.38096	1.36946	1.1232	0.350781	1.11737	0.476373	41.7951	0	I
Fntb	55.5776	12.9718	10.6633	10.5374	10.2675	12.659	14.6385	12.3196	24.87	17.368	0	I
Diap1	54.7083	20.5322	12.0448	14.0474	8.52646	15.77	15.9566	19.8961	14.6961	36.7947	0	I
Gatsl3	54.5313	21.2055	20.9628	16.6268	15.1248	16.5138	8.86121	7.17926	5.45909	12.7477	0	I
Gtsf1l	53.973	6.39787	0.249258	0.0001	0.251098	0.228833	0.321492	0.341419	0.109223	1.45439	0	I
Hspbap1	53.5059	19.5988	8.37821	8.19397	8.27224	10.4008	10.6843	9.39044	5.25394	9.70692	0	I
Tpgs1	53.3832	11.354	11.8492	11.4638	10.9337	8.227	12.7156	11.7308	44.9181	8.02425	0	I
Chtf18	53.3408	9.43194	39.0375	39.0426	35.8057	38.5592	30.9596	35.877	26.0014	9.23763	0	I
Porcn	53.0944	3.7748	8.15293	2.87172	2.97077	1.27405	2.08847	2.05953	8.20507	4.5726	0	I
Cep55	52.4519	16.1446	10.5368	12.784	15.0672	12.2453	13.6934	12.0015	15.9357	13.7463	0	I
Mov10	52.4101	5.2621	22.641	10.4321	10.8625	12.0601	10.3099	6.52967	10.7435	25.9717	0	I
Cltb	52.3179	10.1117	2.22608	2.82667	3.92433	3.95938	8.34486	11.2446	3.16856	3.5888	0	I
Tle4	52.1057	27.5066	23.0331	18.9891	7.5405	9.27997	11.518	12.9245	8.58048	22.5857	1	I
Aplp1	51.1873	8.21731	2.36021	2.55953	7.22595	1.78439	2.38781	1.26798	15.282	8.74815	0	I
Gli1	50.9811	2.1108	1.13771	2.39923	1.50801	1.70404	0.386261	0.164142	3.56643	9.75158	1	I
N4bp3	50.9059	5.19427	3.79366	5.19606	5.10984	4.77396	4.67352	4.9049	17.6228	5.95501	0	I
Tfcp2l1	50.4355	1.09125	0.212973	0.173631	0.107322	0.499512	0.198413	0.162107	0.424822	3.0017	0	I
Trim25	49.9177	0.0172534	8.21788	8.23021	6.69037	12.4108	11.49	11.8245	18.1943	21.9886	0	I
Ucp2	49.7816	29.6456	10.6633	10.5389	10.8489	13.0522	13.0362	17.8052	32.8306	35.9393	0	I
Zbtb8a	49.7509	5.90793	6.00046	5.16291	4.75656	2.88979	1.90336	1.07811	2.67115	3.03753	0	I
Notum	49.4189	0.425258	4.61322	4.34941	5.95943	6.77602	0.560149	0.148793	0.285333	0.592779	0	I
Actn3	49.2951	2.44002	4.83839	4.85438	3.1334	2.53819	1.8823	1.15736	5.98717	2.03895	0	I
Hs6st1	49.0695	17.5506	7.3107	6.3219	8.25556	8.17273	7.64298	6.29967	34.4454	32.2917	0	I
Gm7325	49.0231	0.0001	0.449401	0.126884	0.0001	0.206334	0.289879	0.307846	0.49205	0.0423983	0	I
Zswim1	48.9415	12.86	9.78192	8.24643	5.64267	7.22877	8.53405	7.22832	8.24839	6.78637	0	I
Arhgef1	47.7797	12.4387	7.89172	11.0054	11.3264	18.2936	26.058	18.5326	38.6197	23.6593	0	I
Fgf17	47.5052	2.14955	13.7769	1.68714	0.261959	0.358046	0.167749	0.89032	0.683172	2.71642	0	I
Pop1	47.2185	23.9617	20.7434	24.0699	20.4084	30.3144	32.8421	42.4914	8.43409	22.4363	0	I
G530011O06Rik	46.6239	0.401043	30.6319	42.4255	1.16017	0.592114	0.653686	0.631109	33.9732	33.148	0	I
Nfatc2ip	46.3577	18.4203	4.85383	4.27332	4.07474	4.57476	6.13576	6.11724	5.66885	6.93342	1	I
Ccrn4l	46.0404	27.6418	7.82312	6.49155	7.59301	9.44455	10.8283	9.49341	8.29191	12.5101	0	I
Fam25c	45.8116	0.260112	0.0001	0.0001	0.0001	0.0001	0.0001	0.0001	0.261758	1.01249	0	I
Foxp1	45.7762	4.68572	10.197	8.58834	10.898	6.36747	6.94386	3.40362	32.4177	5.96452	1	I
Atp1b1	44.5427	37.9807	1.31276	0.664275	2.05202	2.07777	1.69331	0.620167	26.8421	19.3121	0	I
Dyrk3	43.7835	26.0207	6.82549	7.8832	4.42406	5.73167	6.48377	6.95825	8.3887	15.7801	0	I
Ydjc	42.8225	15.7813	8.81112	13.7703	17.7523	23.1774	17.4854	22.5155	8.90538	5.16847	0	I
Itpk1	42.2872	12.0952	13.3199	16.1609	11.2528	10.1489	8.02139	10.5169	9.58278	13.5299	0	I
Tdrd12	42.1791	0.706511	0.0001	0.152772	0.204491	0.124273	0.0873377	0.0001	2.54743	0.433051	0	I
Icam1	42.17	3.34371	1.76971	1.31546	0.434899	1.42653	0.501167	0.827865	2.41972	6.43637	1	I
Triml1	42.1457	0.0001	0.177878	0.0001	0.0597968	0.108903	0.0765391	0.0001	0.0520073	0.491034	0	I
Kank3	42.0747	4.89087	7.07565	7.70454	4.44449	5.73144	5.0467	8.21041	33.5773	6.26937	0	I
Manba	42.0703	3.9469	1.19335	1.38061	0.751386	1.04076	1.19297	0.653946	1.35887	3.79702	0	I
Enox1	41.9777	0.710608	0.709906	1.20186	1.71621	0.325909	0.732569	0.0973355	0.994893	0.801974	0	I
Palm3	41.9349	6.66305	2.90982	2.37487	2.43526	2.95896	1.09721	0.858623	6.82287	6.23724	0	I
Hck	41.7575	2.37202	0.0525041	0.236698	0.0528911	0.0001	0.0001	0.0001	0.0001	4.12447	0	I
Tfap2c	41.4752	1.24382	9.82353	4.95941	1.65543	1.96769	1.42851	1.37027	0.938796	6.02644	0	I
Cacng7	41.4568	22.4732	5.16381	2.83956	3.46799	1.94488	1.70798	0.0001	8.35041	8.62568	0	I
Ecsit	41.1801	17.2914	20.6735	24.3986	21.9794	27.2008	26.7538	33.025	18.2856	6.4918	1	I
Gjb3	40.822	1.78744	3.87877	3.15478	6.32075	4.50335	1.91307	0.937749	2.04858	5.71358	0	I
Fbxo31	40.6303	6.50511	36.1013	37.6189	39.7679	40.0579	39.8816	40.4555	26.5017	7.80735	0	I
Pced1b	40.1488	7.54044	7.2689	6.68727	6.67058	9.96379	12.6514	7.22948	12.08	8.84916	0	I
Slc35f2	39.9916	39.6116	4.65338	3.08398	3.01051	2.50832	4.13013	4.79557	3.2534	10.5942	0	I
Krt42	39.6683	0.0617835	0.0001	0.0001	0.0001	0.0001	0.0001	0.0001	0.0001	0.0801578	0	I
Cobl	39.6654	4.31441	0.253782	0.0661773	0.157365	0.0717571	0.0504426	0.107028	0.205216	3.90943	0	I
Kcnk5	39.6082	5.16277	5.47506	4.30381	6.07359	8.43683	6.17953	5.17873	4.39618	4.61439	0	I
1700019D03Rik	39.3106	17.8493	2.49765	1.33543	0.927046	0.724146	0.847895	0.360244	0.921237	3.76211	0	I
Dusp1	39.2473	21.0308	16.3711	15.1013	9.38344	7.77372	11.3597	10.8267	24.7242	25.8924	0	I
Trib3	38.8352	7.63033	3.47446	6.45562	6.67706	2.55174	12.4797	8.05462	8.56823	8.51437	1	I
Elf3	38.5995	4.67589	4.11121	2.7224	3.64459	2.31488	0.565749	0.30046	2.73691	15.6051	1	I
Slc28a1	37.9559	1.67656	0.0386205	0.0001	0.038905	0.141551	0.0001	0.0001	0.236291	0.884946	0	I
Itga6	37.9339	22.852	9.59431	23.3358	4.91142	7.85045	5.9189	3.28585	15.4149	30.2973	0	I
Sema4b	37.885	5.90064	7.1124	8.71778	8.73223	11.9874	7.7767	5.78504	7.2278	7.12473	0	I
H2-M5	37.8409	0.163219	0.0938004	0.317384	0.188885	0.172138	0.120965	0.0001	0.492554	1.09393	0	I
Acta1	37.4466	1.86464	11.9346	3.45414	1.15613	2.24752	1.38166	0.83851	29.8876	5.21451	0	I
2610318N02Rik	37.2955	10.1757	19.917	18.8642	15.7896	18.6023	17.7604	15.1842	21.8455	6.52192	0	I
Slc27a2	37.2645	18.8693	0.857697	0.0001	0.0001	0.0875771	0.184471	0.0001	0.1253	20.0227	0	I
Lrrc8d	36.7201	13.6581	2.87203	2.004	1.89379	2.78041	6.23046	6.29486	17.0607	22.3573	0	I
Adap1	36.7059	0.437644	0.182892	0.361161	0.736667	0.419618	1.06113	0.751314	0.680586	0.826107	0	I
Mtcl1	36.6439	7.55223	18.3018	20.7086	16.4946	14.8517	9.05453	5.44769	15.2528	24.9356	0	I
2310022A10Rik	36.4846	12.5828	4.64371	4.96796	4.47461	6.8208	8.90673	5.31034	21.0804	12.3166	0	I
2610305D13Rik	36.2195	12.8852	5.06322	5.03691	2.33423	2.75743	3.76371	3.87951	2.70619	4.79896	0	I
Tgm1	36.192	0.698482	0.510683	0.452911	0.257277	0.602749	0.14123	0.499701	0.575121	4.18884	0	I
Pura	36.0763	1.66794	12.2496	14.1353	14.0635	13.8212	13.5058	12.187	12.4682	5.15405	1	I
Wwc1	35.946	14.652	5.9859	6.34578	5.23055	9.04729	7.25201	5.16467	3.18657	21.3577	1	I
Zbtb45	35.9434	8.47236	7.8381	7.40142	6.76062	9.87622	9.64785	6.87751	13.6864	4.84219	0	I
Nid1	35.8263	5.25586	6.99927	8.92352	29.884	25.7017	23.6936	12.1715	27.3983	26.0974	0	I
Plekha7	35.7741	8.32096	3.68662	2.58282	2.33079	2.66087	4.55861	8.56789	34.5855	15.0696	0	I
Apitd1	35.7047	20.3163	7.78026	8.78171	8.55022	9.30682	13.381	4.52165	23.7491	9.63283	1	I
Tmem8	35.4313	4.876	2.43701	1.4647	1.17973	1.74333	0.775745	0.780482	1.1367	3.31324	0	I
Hexb	35.3394	17.0813	5.1219	4.15727	4.81188	3.38126	5.34482	1.57679	9.52734	17.0551	0	I
Zfp462	34.9667	12.8918	4.24072	2.05144	23.2011	22.3416	15.2246	4.03505	28.0969	19.2926	1	I
Tm7sf3	34.8787	20.6581	3.24397	3.25054	10.6038	6.80683	11.0159	11.1548	17.1066	10.3707	0	I
Dnajc19	34.8542	12.88	9.18089	8.77777	6.63732	7.53589	6.8269	8.87775	23.9363	1.62702	0	I
Cpt1c	34.6657	15.8456	12.2305	8.65649	9.79973	5.78074	4.00921	1.76953	28.6743	31.5096	0	I
Pdlim1	34.6311	14.9637	11.6551	8.13986	14.6764	15.5144	12.591	5.98735	22.5237	18.2415	1	I
Slc7a1	34.5633	10.4211	5.46707	8.1702	8.01497	10.7947	20.9391	19.4133	13.2828	16.6134	0	I
Rasgrp2	34.308	6.91869	0.400025	0.959331	0.352619	1.00974	3.35324	6.98522	15.1948	1.24255	0	I
Chac1	34.1115	4.68313	6.42834	7.25578	9.57289	2.69416	15.9529	11.6776	5.99806	5.55188	0	I
Gbx2	34.0383	0.80802	6.18803	3.78333	0.519569	0.852199	0.532225	0.423939	0.948642	0.174864	1	I
Slc25a12	33.9008	2.67616	2.92455	3.63954	5.32565	4.33695	5.36835	5.0335	6.63408	2.72501	0	I
Akr1b3	33.6777	8.03154	10.2437	12.5331	12.0523	12.9214	17.1471	20.1384	11.9865	5.56537	0	I
Tigar	33.5598	12.591	5.31201	6.87647	6.5303	7.10816	8.74885	9.12684	10.2523	7.08593	0	I
Adgre5	33.5516	4.84025	7.17842	6.12438	8.89497	15.7787	9.38991	9.32577	10.6863	8.19835	0	I
Camsap3	33.4287	14.8158	5.63979	3.65817	5.01304	3.88898	3.22599	1.67809	8.42719	26.5516	0	I
Helb	33.2337	8.61188	9.31328	7.09909	6.87208	8.12789	7.36402	6.36254	9.76823	5.53852	0	I
Nup62cl	33.0395	10.9976	11.4684	10.3118	32.1136	21.9487	30.3386	15.4442	3.83103	3.18417	0	I
Cdc42bpg	32.9581	11.351	6.25524	6.68879	4.51421	4.73503	3.84565	4.51002	9.74074	22.026	0	I
Sfmbt2	32.9512	1.55825	3.98453	3.34048	2.66146	5.77836	3.70579	6.52623	1.20141	10.2692	1	I
2310061I04Rik	32.541	18.4693	4.067	5.98756	3.74078	10.389	9.92177	11.3847	12.7781	11.353	0	I
Gli2	32.4995	2.21927	3.48118	6.8254	9.97715	7.80184	4.17417	0.716523	18.2381	6.9237	1	I
Mmp11	32.3924	5.30853	6.29392	6.77363	11.9926	6.36023	5.72708	1.33682	29.7446	18.9789	0	I
Brpf3	32.3703	4.85679	7.08481	6.48443	6.12019	8.45858	6.62917	6.08475	20.9968	14.0307	0	I
Wdr45	32.1228	9.00699	10.6274	7.10257	8.38163	7.44558	6.85427	6.1299	19.9652	20.2994	0	I
Cisd3	32.1	9.90263	1.92083	2.66837	2.23269	4.88302	4.3835	2.42889	12.6831	3.44963	0	I
Tet2	32.093	1.55915	2.66292	2.64177	6.31537	5.26188	7.74766	7.23021	10.5851	8.24234	0	I
Plekhg5	32.0547	2.76098	1.83925	2.91837	6.20273	3.18111	3.91962	2.40999	12.2342	9.28454	0	I
Csrnp1	32.021	12.5472	6.63856	9.33418	13.2986	12.8155	8.41633	7.58706	14.6868	15.0992	0	I
Rpl39l	31.9375	0.0001	0.136286	0.153815	0.0001	0.0001	0.0001	0.0001	0.11939	0.205234	0	I
Calcoco2	31.7402	0.0614267	0.211468	0.15915	0.0710762	0.12946	0.181864	0.0001	0.12353	0.291947	0	I
Atg13	31.5676	15.2131	6.4962	5.79609	5.04838	6.58843	7.26224	5.00046	19.2383	20.1874	0	I
Cd3eap	31.4431	12.6498	15.5082	19.1557	12.1838	19.8779	17.4879	22.7142	12.0891	6.1889	1	I
Dppa4	31.4191	0.124512	1.0721	0.645424	0.648047	0.0001	4.33281	7.04897	3.13011	3.82161	0	I
Ubxn2a	31.386	15.7331	7.85884	11.1865	9.67616	9.94009	12.3899	16.8662	6.42495	15.3395	0	I
1190005I06Rik	31.3046	2.73022	2.98728	3.70895	3.46072	2.7424	2.69734	2.45536	2.87834	2.86855	0	I
Wsb2	31.2448	9.07493	9.97056	10.7915	9.35623	10.1145	9.74862	6.48629	7.7765	17.6243	0	I
Ptch2	31.1678	2.52754	2.28598	2.64995	0.902532	0.850839	1.35485	0.931056	2.70589	2.98961	0	I
Cpsf4l	31.1349	0.303034	0.765766	0.864322	0.98178	1.4059	1.61624	0.953625	1.52436	2.83094	0	I
Mapkapk3	30.8723	24.0595	25.1884	23.6409	10.04	7.86279	4.67032	5.65319	5.31986	24.8052	0	I
Arid5b	30.818	0.91315	3.53732	2.03767	13.8848	6.9425	8.1815	2.07201	13.8894	5.56698	1	I
Reep6	30.6463	4.45739	0.66085	2.3618	0.554791	1.31437	3.19626	3.62072	9.83929	6.22056	0	I
Rogdi	30.5478	15.5614	10.081	8.53395	7.37857	7.80856	7.72089	6.04183	21.9377	7.1772	0	I
Foxd3	30.2296	17.1709	0.184895	0.156536	0.0001	0.0001	0.0001	0.0001	0.121501	2.22692	1	I
Kdm4c	30.0844	28.9895	7.57278	7.73214	11.5434	10.8853	13.142	12.7625	7.50608	20.1023	0	I
Nptx2	29.8229	0.0001	16.2017	12.4178	1.99155	2.20942	0.942479	0.824295	16.7515	27.5114	0	I
Stoml1	29.6523	7.06857	7.29906	7.85666	8.8138	9.23009	5.11289	3.44338	13.1257	9.17413	0	I
D630045M09Rik	29.6009	0.292813	0.0001	0.0949933	0.254177	0.0001	0.0001	0.0001	0.662874	1.13982	0	I
Morc1	29.5144	0.0626734	0.0360441	0.0001	0.0001	0.066095	0.0464647	0.0001	0.189009	0.365557	0	I
Pcolce2	29.3204	6.80151	9.69403	9.8808	5.91859	7.1195	3.41036	4.02422	1.44104	4.53549	0	I
Pcyt1b	29.2459	12.6102	1.69832	2.53218	6.82202	8.8922	18.6063	16.5432	8.08053	6.26086	0	I
Pltp	29.2084	18.229	6.07039	4.11109	9.29508	9.13928	5.7944	3.82529	6.11488	28.6651	0	I
Nphs1	28.8704	0.320373	0.0388315	0.0219585	0.0001	0.0001	0.0001	0.0001	0.0170632	0.153244	0	I
Them6	28.6241	9.55536	1.76832	2.2454	1.85559	1.89391	2.28094	5.45019	3.42047	2.0809	0	I
Mib2	28.4689	3.04739	13.185	12.4284	19.0845	12.0264	13.6934	11.2936	16.4459	4.90134	0	I
Cdkn2a	28.3668	3.19211	0.482624	0.32688	0.0973174	0.708849	0.373548	1.85091	0.507293	16.2081	1	I
Mvp	28.2708	1.29054	9.48051	6.95777	6.32774	9.38384	3.0699	1.92412	6.86905	11.9002	0	I
Stc2	28.1308	13.0391	3.42411	4.96906	4.80447	3.92925	12.2248	14.2392	12.6932	16.762	0	I
D1Pas1	27.7641	1.21816	1.87732	1.92633	1.20351	2.00543	1.76115	2.15087	1.19597	2.0694	0	I
Alkbh2	27.6268	5.82412	7.72049	7.43617	7.05161	6.23709	5.7097	5.35864	11.7219	7.63651	0	I
Sp2	27.62	13.264	4.69438	5.05407	3.81963	6.36484	8.10476	6.82647	16.3844	9.5322	1	I
Dppa2	27.5739	0.3934	0.451947	0.191353	0.227692	0.311205	1.23864	0.619081	0.0001	0.21279	0	I
Tst	27.3567	7.74898	4.00118	2.48395	2.51924	1.46933	2.06451	1.64441	6.13331	2.8628	0	I
Gltscr1l	27.0567	4.39493	4.88252	4.68341	4.54927	5.75197	5.15878	4.79381	6.15971	7.83756	0	I
Alkbh7	26.9556	15.8866	21.0316	18.8273	9.13232	9.3209	6.3925	5.29863	15.8813	5.41652	0	I
Pcsk1n	26.897	8.65922	0.79995	0.451503	0.201539	0.0918851	1.28977	1.64366	1.62028	5.38404	0	I
Epb4.1l4a	26.7451	5.20101	7.19871	7.483	2.20716	3.39577	1.8719	3.58603	3.63887	20.0577	0	I
Pigl	26.677	6.68038	3.17585	5.0035	3.66585	5.70945	9.98516	14.6828	6.83859	8.22184	0	I
Clstn3	26.6438	7.73979	6.2107	5.00285	4.13433	4.47086	1.41175	1.2744	4.74521	3.33819	0	I
Aard	26.504	0.0001	4.22913	4.31451	4.42421	1.19467	2.09821	0.891377	7.48007	0.428856	0	I
Mospd3	26.439	10.0551	3.2467	3.06805	3.0425	3.743	4.18793	4.34415	14.4837	8.0179	0	I
Spry4	26.4189	18.6068	10.4854	12.3742	2.98364	6.35877	5.79215	5.43145	5.75345	11.8184	0	I
Cars2	26.2417	9.43937	12.7408	13.4444	16.5958	23.2839	16.5109	25.1654	11.9907	4.32925	0	I
Plac8	26.0688	8.36344	2.83535	3.73366	6.34717	2.60292	1.01599	1.29476	12.0037	8.06692	0	I
Abcc4	26.0488	5.82754	4.48198	3.48457	1.16163	1.26347	1.43941	1.01913	0.651693	4.46806	0	I
Sox15	25.8675	0.548516	1.41772	2.31135	1.58687	1.15691	1.62553	1.72631	0.551988	1.48297	1	I
Def6	25.7817	3.43655	6.1147	6.19529	4.12277	6.45324	7.08003	15.8294	11.7664	8.12256	0	I
Frrs1	25.5903	9.55735	3.57497	4.94781	3.21552	3.43819	8.28941	10.9605	7.60485	6.93938	0	I
Ap1m2	25.5144	2.58062	14.9496	5.2687	2.47831	1.04243	0.976479	0.17292	1.93393	11.9242	0	I
Fsd1	25.4486	9.99018	6.83626	6.01725	10.4248	6.67889	4.12597	2.40573	9.33926	5.66826	0	I
B4galnt4	25.4043	7.46809	14.0878	16.4192	15.8635	14.6508	7.83357	4.64335	19.9171	7.03352	0	I
Dlgap3	25.1988	0.950094	1.40745	1.71827	3.52998	2.53132	1.03744	0.314861	1.98759	0.73556	0	I
Map7	25.1368	11.4629	1.75598	0.479592	0.428048	0.83207	0.803786	0.931209	1.63737	14.3335	0	I
Mok	24.9512	2.9874	2.33126	2.41206	1.63092	2.37795	1.58713	1.24199	2.21222	3.1701	0	I
Proser1	24.7887	16.6955	6.95184	5.38387	4.31952	7.45337	9.39268	6.11714	23.335	21.0095	0	I
Cdyl2	24.7846	0.0001	5.00186	5.18377	4.90138	7.59733	5.74809	7.97317	6.53211	1.18157	0	I
Nr4a1	24.6899	8.2828	13.1893	13.4882	12.395	13.5708	13.245	4.72923	8.1414	15.95	1	I
Slc39a4	24.673	6.90186	2.65958	2.27924	1.93502	5.42557	3.04942	2.96862	17.7304	24.3508	0	I
Adam23	24.5733	5.00783	5.11582	4.58709	4.6238	5.61817	8.88077	8.25248	2.75015	7.18369	0	I
Glt1d1	24.4896	9.18141	23.1355	20.4781	12.1137	16.5264	12.6084	11.9452	2.58714	6.938	0	I
Plk3	24.3279	3.064	1.80642	2.97992	1.7731	1.61582	3.04701	3.68005	0.811495	4.01156	0	I
Slc45a4	24.163	10.272	7.2322	5.98631	3.95509	5.3958	5.36044	4.90651	9.17058	13.9715	0	I
Wdr35	24.053	22.9437	10.6086	8.79043	8.3484	6.92041	5.05514	3.14595	11.8069	22.531	0	I
Slc39a14	23.9565	23.5997	6.86247	9.69408	7.65534	6.87965	7.30423	7.20921	4.73884	9.1477	0	I
Apoc1	23.8701	0.176812	2.03028	0.22925	2.04527	7.82784	3.1426	1.11255	3.55671	5.50452	0	I
Atp1a3	23.597	3.40549	0.309708	0.127177	0.0568081	0.103455	0.0001	0.0001	0.0987173	0.413461	0	I
Sult4a1	23.4884	19.9019	18.8621	17.3955	19.8819	18.076	8.90142	5.41995	4.23132	6.35801	0	I
Wdr62	23.3758	4.78741	6.05468	6.49493	4.51637	6.49179	6.40896	4.49538	6.98363	3.75074	0	I
Pcsk6	23.2263	2.1537	2.1427	2.79276	2.49256	2.95053	4.34315	4.19312	1.58643	0.365097	0	I
Tmem238	23.1957	5.81091	12.3086	10.2432	7.04046	5.55411	6.05486	6.57316	1.82748	2.98537	0	I
Sptbn2	22.3815	1.52967	2.34312	1.92345	1.60941	1.58887	0.996082	0.80252	2.51888	8.88838	0	I
E2f8	22.3769	16.8306	4.24746	3.38613	7.12134	9.32541	11.7238	9.68389	12.124	4.1944	0	I
Pramef12	22.2121	0.194052	0.534878	0.704316	0.853084	1.22745	0.172554	0.0001	0.741784	9.54892	0	I
Ccnb1ip1	22.0195	0.822724	3.70773	3.52852	3.07599	4.40487	7.0332	13.1458	1.8468	3.94226	0	I
Rfx2	21.9584	1.79304	0.784803	0.885808	0.461223	0.720475	1.3497	2.32917	3.52277	1.62532	1	I
Plekhm1	21.9533	11.649	4.08341	4.51249	4.93195	5.18138	5.70844	5.09592	9.13854	11.6331	0	I
Anxa11	21.9082	6.13595	2.19727	3.20341	1.15291	1.00863	2.2438	1.00339	3.56859	15.1688	0	I
B3gnt2	21.9011	20.8594	2.72333	3.95208	2.74344	3.2858	6.37319	5.86235	3.6804	12.7308	0	I
Anxa1	21.7443	7.4562	0.157275	0.0001	0.237603	0.14439	0.0001	0.0001	0.413126	16.247	0	I
Timp1	21.6458	14.7962	4.18819	2.78079	3.47459	3.16638	2.06567	1.35003	5.07127	7.09709	0	I
Grhl2	21.2696	5.67117	1.90593	0.850552	0.781455	0.813865	0.600395	0.121531	0.815382	8.08649	1	I
Inpp5d	21.1949	1.00497	0.399721	0.526337	0.268482	0.448487	1.40334	0.851668	4.72569	4.33909	0	I
Msrb2	21.1927	8.82084	4.79063	4.26344	3.1555	2.36816	2.37678	2.52414	4.59979	1.97753	0	I
Ccdc92	21.1776	8.6289	0.729019	0.274348	0.391728	0.713876	0.376197	0.0001	4.46951	1.73853	0	I
Aff1	21.1662	7.34562	3.85829	1.67503	0.832032	1.4216	3.79506	5.26772	7.2678	12.5609	1	I
Gm7244	21.1273	4.29167	10.441	9.16609	9.6416	10.1176	8.97866	11.1246	10.4159	0.546173	0	I
Hsf2bp	21.0625	0.0666674	1.07078	0.345383	0.115662	0.0703075	0.197397	0.104865	0.268056	0.345686	0	I
Rbpj	20.9908	7.8414	4.33477	5.55216	5.29707	4.39466	4.7892	4.18253	7.54438	18.8213	1	I
Gstt2	20.8116	5.57233	13.6838	5.50973	6.44909	3.96703	4.33537	3.7272	10.7245	5.33376	0	I
Gm13154	20.7411	0.405156	2.52076	1.88226	1.719	1.35292	1.85092	2.23129	0.577562	3.73851	0	I
Smagp	20.6796	5.25052	0.670324	0.756594	1.25399	1.58225	1.85266	0.78707	6.70952	4.75938	0	I
Grtp1	20.5348	6.48313	3.93337	4.62857	3.28798	3.84141	3.45445	3.89791	5.1314	3.34057	0	I
Rbp1	20.5256	14.9964	19.2729	8.52258	4.49667	2.45106	1.93725	0.685854	12.6431	7.55611	0	I
Hap1	20.5095	10.8918	0.73964	0.100268	0.357701	0.325979	0.763253	1.29685	2.48762	7.06257	0	I
Dgka	20.506	5.42386	5.14081	3.64859	3.8841	4.79089	1.75833	1.2805	5.66289	15.6041	0	I
Ppp1r1a	20.4481	13.3374	3.04771	1.14673	7.6754	2.33158	2.51167	0.463977	14.3858	11.5084	0	I
Krt17	20.3531	0.252712	0.0726543	0.163887	0.0001	0.0001	0.0001	0.0001	0.0001	0.327961	0	I
Fnbp1	20.0599	5.74017	4.05828	4.40447	4.67789	6.84214	7.57531	3.95573	13.0056	7.88349	0	I
Pnpla2	20.0596	12.5384	4.03505	3.09704	2.23571	2.74119	6.97443	7.7385	10.2497	14.1157	0	I
Adamts14	20.0385	0.331179	0.401596	0.644087	0.596147	0.853659	0.463479	0.463262	0.536883	0.748098	0	I
Nr5a2	20.0154	0.0248406	0.170641	0.0963464	0.229167	0.104474	0.733376	0.0001	0.124586	0.299796	1	I
Ltb	19.8965	2.17874	2.90353	1.13015	2.31982	3.67654	1.42068	0.274402	2.10484	10.8958	0	I
Smoc1	19.8579	5.26809	2.79101	2.30077	0.821443	1.32434	0.809095	1.28883	7.69118	7.00264	0	I
Pnldc1	19.8257	1.58203	0.908811	0.293151	0.457811	1.31101	0.753629	1.24493	1.25092	1.97993	0	I
Mtmr7	19.5158	14.6211	1.55896	1.07736	2.14735	2.74542	2.0109	0.784558	4.57024	6.94851	0	I
Gm19565	19.4256	3.47308	1.33009	1.28683	0.765708	1.39549	1.22551	0.520655	0.832237	1.00177	0	I
Chmp4c	19.4115	11.2484	9.79938	3.45655	2.7148	2.81134	1.50112	1.84589	1.82411	15.1065	0	I
Zbtb32	19.3782	2.09675	0.741257	0.697231	0.684511	0.5671	0.796789	0.338534	0.541106	0.953682	1	I
Laptm5	19.3685	0.35824	0.0915341	0.206507	0.184319	0.419793	1.35643	2.50519	6.60757	2.27257	0	I
D7Ertd143e	19.3652	7.18258	3.48742	3.32647	3.85953	8.11642	3.92822	4.84462	0.0861471	2.49706	0	I
Ccdc88c	19.3616	3.48828	4.40828	3.08772	1.75533	2.0475	3.59609	4.67831	13.9038	7.55205	0	I
Dnd1	19.266	1.94886	7.91074	3.79066	2.48103	2.60351	2.31044	1.84029	2.15731	3.11952	0	I
Jag2	19.2155	7.43821	2.05531	1.52626	1.77083	2.48265	1.77909	1.40781	14.4731	4.72515	0	I
Bspry	19.091	8.65016	4.2142	1.34897	0.570353	0.923955	1.2982	1.03404	1.7631	8.43199	0	I
Npdc1	19.071	11.7257	5.28435	1.68022	2.17439	3.00639	2.30417	1.22356	6.71493	14.5739	0	I
1700029P11Rik	19.0431	0.0001	0.0001	0.0001	0.0001	0.0001	0.0001	0.0001	0.094338	0.0001	0	I
Tesk2	18.9459	7.04992	7.7378	4.85668	2.40412	2.72196	1.6325	1.88231	2.1221	6.59015	0	I
Bcl3	18.7828	0.0001	1.07548	0.809304	0.481578	0.658252	0.462483	0.327468	0.418753	2.8348	1	I
Ttc39b	18.7524	3.17946	4.67849	2.17446	0.920005	1.2633	0.871422	1.40525	0.81093	2.93476	0	I
Slc17a9	18.749	2.64957	0.399297	0.225391	0.603317	0.183336	0.257564	0.136814	1.13653	12.9469	0	I
Atg4d	18.7196	5.97116	6.51488	7.79173	4.25946	5.22828	6.67837	5.20115	12.4713	7.32741	0	I
Zfp819	18.7042	0.0001	0.590972	0.667028	0.183249	0.167003	0.0587286	0.0001	0.27879	0.205489	0	I
Relb	18.6259	2.98752	8.65506	7.86022	6.86496	6.7583	2.69489	2.86197	4.31354	9.21575	1	I
Adrb3	18.3468	1.60473	0.902239	1.37254	0.750848	0.648244	0.556642	0.107563	2.50818	3.75177	0	I
Clcn2	18.2966	10.2887	3.45892	4.68494	7.09001	6.79243	4.22889	4.12027	7.87734	17.51	0	I
Gls2	18.1399	4.11188	6.37287	5.33202	5.43226	8.01876	9.02519	9.03533	1.13214	3.20542	0	I
Dedd2	18.1266	4.80264	3.65841	3.65546	3.5646	4.07425	3.48126	3.61494	9.03561	7.74633	1	I
Trim2	18.1129	5.72059	1.10497	1.33319	1.7464	1.81883	1.30242	0.678586	3.98808	3.52943	0	I
Ccno	18.1109	6.76526	2.62981	0.13202	0.353316	0.643868	0.0754797	0.48042	0.0512879	1.40848	0	I
Setd1b	18.0602	3.53963	3.22041	4.11957	3.37141	5.79681	5.44091	4.67107	17.6107	7.29039	1	I
Ngfr	18.0015	0.895841	1.12566	0.290486	1.32835	2.59809	0.373438	0.0001	1.29588	2.62798	0	I
Smpdl3b	17.9774	2.42908	3.75883	3.14987	1.49174	0.836608	1.10201	1.40438	2.644	2.08034	0	I
Eef2kmt	17.939	6.73331	5.43035	3.98987	3.19974	4.79707	5.4187	7.15822	9.73758	5.0351	0	I
Gm6792	17.9326	2.78041	0.342336	0.128863	0.0001	0.0001	0.0001	0.0001	0.0001	0.558561	0	I
Ccdc64	17.882	5.35581	3.19491	1.73634	2.86091	1.30362	1.37378	0.648476	4.56055	6.79522	0	I
Faap24	17.8269	9.17962	4.90522	4.77533	4.69438	5.62887	7.27635	7.5595	4.99487	1.98575	0	I
Aqp3	17.6028	0.216605	0.621935	0.421226	0.626527	0.228444	0.160522	0.0001	0.435851	0.374763	0	I
Fabp3	17.5134	8.34973	5.65287	3.867	3.62388	2.83067	2.20967	2.34667	4.05131	1.93525	0	I
Sema4d	17.4934	15.5444	0.876735	0.706867	0.555197	1.24175	0.969341	1.37255	3.72979	4.98954	0	I
Steap3	17.3315	3.72456	1.898	1.12962	0.903913	0.82374	0.578746	0.472811	1.3905	1.40349	0	I
Zfhx2	17.2706	1.68438	0.427309	0.496482	0.405149	1.03825	1.31292	1.41154	5.53619	3.24597	0	I
Klhl8	17.2311	9.53349	3.74338	3.56014	2.89812	2.60923	3.17439	2.659	6.37569	12.7126	0	I
2900011O08Rik	17.1639	7.942	0.558722	0.157732	0.0001	0.0001	0.0001	0.0001	0.0816529	1.10449	0	I
Ndrg2	16.9857	13.5374	9.50437	4.76157	7.52654	3.73278	2.42581	1.39259	16.3833	9.83762	0	I
Rnf17	16.9011	0.0001	1.53338	1.03368	0.858212	0.860292	0.576957	0.641896	0.503746	4.56306	0	I
Itgb7	16.8978	1.2848	0.574076	0.509131	0.537014	0.602298	0.370289	1.12336	1.36475	0.4787	0	I
Nagpa	16.8515	4.24307	11.8941	12.6548	9.91948	12.5301	11.1924	9.48235	7.6431	2.79024	0	I
Plcb4	16.8304	3.10165	4.18692	2.41325	1.28636	1.90827	2.14503	1.70854	5.30612	5.44563	0	I
Tppp3	16.7609	16.1216	2.35542	3.02112	4.63768	3.73488	1.38108	0.293421	4.97033	4.9186	0	I
Ppap2a	16.6925	5.34287	3.64014	5.31709	7.62154	5.24189	5.15576	2.34667	9.56545	7.01501	0	I
Btbd19	16.5967	6.32719	4.88858	4.99004	4.32516	3.12201	3.78352	3.61048	2.97888	4.80232	0	I
Camkv	16.5716	11.5858	4.15958	2.49043	3.38869	4.18385	3.12601	2.6757	3.16831	3.90913	0	I
Snta1	16.5612	5.36913	8.39725	5.90924	3.70751	1.71316	2.13967	0.710172	5.44853	1.32741	0	I
Tuba3a	16.4805	0.253047	0.0727504	0.0821019	0.0732869	0.13349	0.0001	0.0001	0.0637372	0.13689	0	I
Dppa3	16.4429	0.0001	0.0001	0.151372	0.135111	0.246169	0.0001	0.0001	0.0001	0.504784	0	I
Sh3gl2	16.4216	4.38547	0.117267	0.0441829	0.118132	0.0718082	0.0001	0.0001	0.376414	0.941361	0	I
Kirrel2	16.3354	2.35362	0.0352151	0.0001	0.0354744	0.0001	0.0001	0.0001	0.0001	0.529032	0	I
Fbxo2	16.2361	2.24265	3.37605	2.507	2.685	4.89357	2.97961	0.730312	2.64594	2.87721	0	I
Lck	16.2179	6.35342	6.05882	3.71556	3.55645	2.89061	3.3231	2.74491	2.4238	3.30562	0	I
Rhox9	16.2029	0.0001	0.0001	0.0001	0.125314	0.0001	0.0001	0.0001	0.108976	0.0469063	0	I
Fmr1nb	16.1778	0.0001	10.3625	9.83557	4.50781	6.26998	3.49364	3.54893	0.515828	5.1882	0	I
Gm10451	16.0818	0.0001	0.736692	1.10864	1.23682	1.35252	0.633526	0.33645	3.54875	0.508627	0	I
Mcf2	15.9724	5.25451	0.182108	0.0343393	0.0001	0.0001	0.156616	0.0001	0.0532425	0.731179	0	I
Wnt4	15.8432	0.433453	1.49369	5.95674	6.62042	10.6037	2.18358	4.36501	2.35502	10.0115	0	I
Zscan4d	15.7551	0.0001	0.0001	0.0001	0.0001	0.0001	0.0001	0.0001	0.0001	0.0001	0	I
Ston2	15.6871	5.56395	2.94689	3.3262	0.591578	1.1188	0.88607	0.910651	7.05475	9.62421	0	I
Accsl	15.6716	0.0441149	0.0001	0.0001	0.0510405	0.0001	0.0001	0.0001	0.0443936	0.019142	0	I
Aire	15.6523	0.0001	0.0001	0.0001	0.0001	0.0001	0.0001	0.0001	0.597478	0.149909	1	I
Ckmt1	15.6067	9.7287	4.07067	2.10268	0.764624	1.64686	0.623062	1.13425	0.423133	6.18348	0	I
Tprn	15.5925	3.77222	3.86524	4.89156	5.50632	6.30817	7.80598	8.45041	2.80435	2.51414	0	I
Angptl4	15.498	0.200677	1.9588	2.21092	0.928647	0.846279	1.11475	1.42062	1.76626	0.542443	0	I
Nefh	15.4701	1.38583	0.109894	0.0620634	0.110705	0.15129	0.106319	0.0753029	0.168402	0.775321	0	I
5730559C18Rik	15.4034	5.49307	8.7323	5.79786	6.09864	5.72607	2.31911	0.603233	8.54883	9.22939	0	I
Socs3	15.3339	4.54079	4.01289	3.71414	11.8848	9.28337	6.05619	2.08899	5.23738	8.43201	0	I
Ephx2	15.3189	3.04805	7.48831	2.18913	1.35684	0.890303	0.695001	0.147697	0.707927	2.25191	0	I
Tfeb	15.2894	0.472665	1.82273	2.80145	2.57844	5.55377	5.50252	9.34984	3.83853	1.92772	0	I
Myof	15.1879	2.42136	2.27181	2.26769	1.15213	1.04994	0.837331	0.508181	1.40791	13.2161	0	I
Ggact	15.1275	14.5039	4.06421	2.29372	3.2754	4.66379	4.71821	2.50542	5.60696	5.12701	0	I
Cbs	15.0943	14.6018	3.76323	3.73587	1.0506	1.58174	1.75459	1.3665	0.794381	2.4245	0	I
Rhox6	14.9826	0.0001	0.0001	0.286206	0.0001	0.0001	0.0001	0.0001	0.0001	0.0001	0	I
Rinl	14.9227	0.0997426	0.229051	0.129311	0.307622	0.420465	0.344648	0.209192	0.768863	0.21564	0	I
Dmrt1	14.8759	0.763156	0.146208	0.165014	0.0982244	0.0895202	0.062922	0.133534	0.213402	0.770376	1	I
Sorl1	14.8731	3.75491	5.89399	4.24488	3.37471	3.74264	2.28292	1.25557	4.95516	8.68158	0	I
Scmh1	14.8405	5.42641	2.58418	2.51575	3.44929	2.72818	4.29163	1.50456	12.4493	6.08188	1	I
Gm8994	14.8302	0.0001	0.0697945	0.0787655	0.0703092	0.0001	0.0899997	0.0001	0.0001	1.12863	0	I
Cpt1a	14.7568	5.41362	1.32554	0.287802	0.333908	0.140499	0.197374	0.209605	0.357333	3.62833	0	I
Mrpl36	14.601	7.08816	5.7125	5.89905	5.02006	5.13264	6.42793	7.99195	10.6463	1.19008	0	I
Dpf1	14.5766	3.22559	4.76451	6.46417	10.181	13.1658	5.27668	4.21939	5.85961	1.99358	0	I
Tmem191c	14.5282	0.745603	1.55734	2.28509	2.19633	2.28743	2.91271	2.98664	6.68391	4.33952	0	I
Ppp1r13l	14.436	3.9939	1.99655	2.37213	2.32885	4.56599	2.39462	3.07088	13.1312	9.49654	1	I
Cnnm2	14.3894	3.66806	7.24289	6.09424	2.68645	3.26418	6.96455	5.86299	3.74896	3.273	0	I
Htra1	14.3269	5.47565	5.21543	1.82071	5.25394	2.86291	1.38717	0.294715	1.03621	5.00105	0	I
Pla2g10	14.3261	1.21391	0.429178	0.0001	0.0001	0.197052	0.138468	0.0001	0.65783	0.767594	0	I
Calml4	14.32	0.0001	0.127428	0.57497	0.256637	0.23388	0.164342	0.697801	0.0001	0.575475	0	I
1700001L05Rik	14.2372	0.0001	1.07758	0.721561	0.294457	0.301876	0.424125	0.650556	2.17566	3.98881	0	I
F3	14.2274	9.96981	4.03231	5.34285	1.05975	1.18034	0.527758	0.320314	1.84287	10.2329	0	I
Pdgfc	14.2023	3.53232	1.09265	0.211502	3.2705	2.29264	1.40939	0.342196	1.12116	3.91447	0	I
Stag3	14.1168	0.225796	8.76424	7.08271	7.10498	4.14196	4.4485	3.4811	3.29342	12.0199	0	I
Tdrp	14.1075	4.84299	2.00307	2.36137	3.85627	5.2304	2.3541	2.07323	3.31412	3.26856	0	I
Vgf	14.1041	5.68146	0.558339	0.290913	0.0433585	0.551997	0.221663	0.2354	0.413854	6.35508	0	I
42072	14.0248	9.55209	2.14001	1.98193	3.97988	3.12314	3.32662	3.4577	6.29627	8.88486	0	I
Ccdc120	13.9684	5.0583	3.34228	3.5006	3.42762	3.92518	2.13624	1.15501	7.06839	11.4632	0	I
Arhgdig	13.9157	10.5412	8.60474	9.3526	9.09634	11.8977	8.90688	7.27627	2.69858	8.20072	0	I
Dock5	13.8481	3.1209	5.3145	5.77108	2.67158	4.90806	3.95444	3.16791	1.96992	8.62422	0	I
Pycard	13.7483	0.0447953	3.69721	3.59351	2.74168	3.9598	1.98716	1.96968	1.30447	1.04426	0	I
Syce1	13.6562	0.0001	0.300044	0.169376	0.0756397	0.0001	0.0001	0.0001	0.0001	0.0565749	0	I
Slc29a4	13.6139	2.87412	4.40257	3.86007	1.98	1.29918	1.52121	1.07705	4.88933	1.73195	0	I
Hpdl	13.5997	1.96577	1.91622	2.47183	2.68869	2.88996	2.82481	2.24999	1.07907	0.257797	0	I
Mks1	13.4776	5.81029	4.35747	4.49977	4.43634	3.91515	3.34855	2.28614	6.41554	3.7182	0	I
Lgals9	13.4719	1.74493	0.0001	0.312183	0.0001	0.0001	0.0892629	0.0001	2.84584	10.3339	0	I
Wnt7b	13.4237	0.389146	0.0249311	0.0841821	0.0001	0.0001	0.03213	0.0001	0.130603	1.68322	0	I
B4galnt3	13.3673	2.09486	5.03543	2.00603	1.7904	3.1951	0.668716	0.101539	2.07569	8.11451	0	I
Syt11	13.3144	10.3846	1.46439	1.11098	1.52356	2.42416	2.04372	1.51275	3.97413	2.66673	0	I
Naprt	13.2324	5.40243	3.07437	2.22613	2.1037	2.3431	1.49653	1.11255	5.18259	4.60896	0	I
Syk	13.22	3.38474	2.68552	1.04279	0.32473	0.670655	0.831448	2.06018	4.02717	2.19248	0	I
Slc37a1	13.1917	2.04352	0.670845	0.378641	0.262871	0.479024	0.192367	0.306382	1.2078	4.32206	0	I
A230050P20Rik	13.1533	0.793886	9.4453	5.44087	3.60922	2.75087	1.93265	1.60631	0.627738	2.42852	0	I
Rps6kl1	13.104	0.602622	0.432734	0.976744	0.523095	0.635569	0.390742	0.711293	0.644333	1.12423	0	I
Spire2	13.0619	4.0085	4.65219	5.94051	5.44394	4.31396	1.69729	0.386333	1.72886	1.94658	0	I
Zfp936	12.9888	0.122753	0.669432	0.437487	0.638886	0.194141	0.318187	0.28965	0.0001	0.742984	0	I
Kat2b	12.9573	3.87554	1.78104	1.78054	2.33242	2.5693	2.5599	3.9733	1.78295	8.2299	0	I
Ttll1	12.9029	9.57014	4.01738	2.98324	2.60931	3.2028	2.65925	2.0276	12.4551	8.81805	0	I
Spn	12.8755	0.341598	0.952912	1.4235	0.536486	0.771898	0.43388	0.921451	0.711968	0.369453	0	I
D930048N14Rik	12.8299	3.42302	0.479669	0.433139	0.451003	0.587107	0.412501	0.613259	1.40034	3.09423	0	I
Plcd1	12.7899	2.08785	4.05279	2.70737	5.62412	3.18907	2.18716	0.679905	8.91109	11.4772	0	I
Cd37	12.5709	0.233602	0.983725	1.91778	0.540585	1.97026	0.461478	0.245092	2.74154	0.841926	0	I
Prdm14	12.5627	0.0001	4.18572	3.19741	0.426012	1.00924	0.109172	0.115935	0.0371338	0.0956259	0	I
Gm6871	12.5217	0.384256	4.41353	3.38753	2.75663	1.94488	3.07428	2.6603	0.618642	6.54823	0	I
Card10	12.4758	4.07703	0.904404	1.72745	1.00452	2.0436	1.73485	0.95302	8.57118	11.5084	0	I
Ppm1j	12.4558	1.16449	2.48444	1.79761	2.31027	2.45622	1.97215	1.57084	11.3829	4.31792	0	I
Ano9	12.3967	1.74258	0.837244	0.287678	0.623428	0.133755	0.0939993	0.199542	0.255156	3.9612	0	I
Gprc5a	12.3744	3.36206	0.0001	0.0598205	0.106701	0.0972452	0.0683492	0.145062	3.10527	4.44322	0	I
Icosl	12.364	6.14643	1.51608	1.5311	1.92917	1.6848	0.874921	0.109401	3.04031	8.57822	0	I
Cnpy1	12.3462	0.460279	0.192348	0.0001	0.0485169	0.0001	0.0620957	0.0001	0.0001	0.253482	0	I
Ier3	12.2755	12.0813	1.30761	1.36238	6.28195	2.58541	9.08162	9.92026	8.81006	9.96107	0	I
4930548H24Rik	12.1257	2.13996	0.384226	0.260242	0.0774924	0.282209	0.0991976	0.631551	0.201982	0.60763	0	I
Evc	12.1197	3.31959	5.74599	5.28032	8.86186	7.0488	3.70594	2.36843	5.70124	1.67555	0	I
Ddc	12.106	7.40017	0.472415	0.710914	1.21604	1.25271	1.76014	2.30061	4.50503	5.05921	0	I
Irak3	12.0807	0.192941	0.0370247	0.208488	0.111692	0.0001	0.0001	0.0001	0.0971312	0.347718	1	I
Slc9b1	12.0761	0.0001	0.439595	0.165455	0.29526	0.0897592	0.25206	0.133891	0.598942	1.23216	0	I
Tmem79	12.0204	1.75588	1.87651	2.06509	1.51232	2.84238	1.87592	1.54239	2.01354	3.79808	0	I
AI414108	12.0023	10.0882	1.37554	1.29808	1.36298	4.34706	3.08313	3.08896	2.3307	10.9535	0	I
Nanos3	11.8996	0.522973	0.750987	0.339116	0.0001	0.551565	0.0001	0.0001	1.84174	0.339413	0	I
Epas1	11.8851	2.01485	2.06897	1.24861	8.79065	7.22108	3.59354	0.561311	3.48096	3.56378	1	I
Ass1	11.8546	9.82922	6.58728	4.62805	3.85971	4.31952	2.42778	2.94661	0.176731	2.35407	0	I
Gjb1	11.8394	0.0001	0.0001	0.0001	0.0001	0.0001	0.0001	0.0001	0.0001	0.0276772	0	I
Wfs1	11.7543	8.4073	2.06104	2.01384	1.79737	3.10635	3.25369	1.7699	8.89163	7.19337	0	I
Dnajc6	11.7049	0.937973	0.0980534	0.0664371	0.0987767	0.0360694	0.0001	0.0537741	0.171702	0.53864	0	I
Actr3b	11.5802	2.95424	1.40889	1.51795	2.06438	2.11641	1.56951	1.22821	1.62675	0.482379	0	I
Ccdc114	11.4805	2.56757	2.99446	1.81611	2.47631	1.55918	1.72956	1.22456	6.10709	4.22434	0	I
Zbed5	11.4414	3.71445	5.63115	5.36286	3.8114	3.71563	2.49695	2.04911	3.12141	6.59347	0	I
Rab27a	11.4359	7.93339	3.94838	3.70691	1.59851	1.7616	1.14244	0.909977	5.33322	2.9876	0	I
Mapk13	11.4065	7.28755	2.21165	0.535003	0.716203	0.290136	0.203864	0.216498	3.73608	8.56605	0	I
Mxd3	11.3791	1.39584	7.25809	6.95397	5.01619	4.3388	2.93939	3.69969	4.87915	0.794617	1	I
Sigirr	11.3706	4.55553	1.32226	1.43027	1.49852	1.31503	0.852837	0.452905	2.41288	3.34009	0	I
2200002D01Rik	11.3302	0.188314	2.59488	2.44075	1.96056	2.77918	1.67362	0.592527	5.30345	3.01287	0	I
Gyltl1b	11.3289	4.72408	2.7137	3.11404	3.05266	2.65733	2.80034	1.61094	2.73359	6.64219	0	I
Dusp14	11.3116	6.41463	1.89943	1.45789	1.45425	0.697553	0.490094	0.20825	3.66023	6.92353	0	I
Arrdc1	11.3067	7.64697	5.87753	3.1425	4.54979	3.74863	2.1548	3.55968	8.83343	11.2761	0	I
Khdc3	11.3017	0.0001	0.130147	0.146886	0.0001	0.0001	0.0001	0.0001	0.0001	0.0001	0	I
Emp1	11.2509	2.98102	0.12097	0.182005	0.243626	0.148049	0.0520707	0.0001	1.23531	3.0952	0	I
Psma8	11.1722	0.0001	0.259118	0.146279	0.130565	0.0001	0.0001	0.0001	0.056821	0.219561	0	I
Gjb5	11.1001	2.18411	1.28683	2.10602	3.56474	2.95322	0.829984	0.176368	4.79026	3.53727	0	I
Raet1d	11.0786	3.75401	2.15646	2.92081	2.17239	2.21724	0.890185	0.0001	4.15555	6.75611	0	I
Sohlh2	10.9198	0.0001	0.186862	0.105501	0.0001	0.0858261	0.0001	0.0001	0.0818961	0.0528468	1	I
Fgf18	10.9016	1.49385	0.908632	0.683751	0.711954	0.185445	0.520956	0.0001	0.530645	0.456267	0	I
AU015836	10.835	0.986152	0.182816	0.0825939	0.257791	0.201385	0.0943749	0.30046	0.544262	7.36226	0	I
Gdf15	10.7925	0.26419	0.505771	0.342556	0.407624	0.0001	0.913279	0.831356	0.177274	0.457109	0	I
Gm13152	10.7647	1.13972	2.00765	1.18234	1.14318	0.320617	1.12599	0.956662	1.07048	2.76107	0	I
Prkcg	10.7196	1.2729	0.203193	0.229335	0.736633	0.522143	0.36686	0.111386	0.782845	1.57556	0	I
Ankrd9	10.6806	2.90983	0.900107	1.40295	1.94293	1.88862	2.32196	3.64012	4.39234	0.774764	0	I
2410137M14Rik	10.6093	0.0001	0.0001	0.0001	0.127775	0.0001	0.0001	0.0001	0.111116	0.381909	0	I
Prx	10.5747	1.74169	2.04263	2.37611	3.56942	3.06147	2.31216	2.34131	6.91927	1.89159	0	I
Notch4	10.523	0.578079	0.780322	0.337371	0.368007	0.213455	0.514015	0.182026	6.99431	0.962789	1	I
Rcan3	10.4763	4.14735	1.34286	1.58903	3.01088	2.66428	2.4026	1.36483	5.95683	6.85887	0	I
Ciart	10.3449	2.46266	1.80761	0.887131	1.90013	0.865841	2.93985	3.87572	4.81874	2.19003	0	I
Dtx1	10.3148	7.24362	0.944419	0.366493	0.119011	0.271008	0.79947	1.05116	1.24085	3.07828	0	I
Cpne5	10.3011	0.502794	0.778504	0.623622	0.379529	0.461128	0.0972683	0.275281	8.92992	0.302679	0	I
Usp44	10.2965	8.90767	2.82829	2.01624	1.16222	1.16162	3.74421	3.77245	2.37963	2.80276	0	I
Mia	10.2548	1.00988	0.3868	1.746	0.779211	1.0651	1.24712	1.05957	0.67755	0.582578	0	I
1700061G19Rik	10.2156	0.155578	0.178722	0.352925	0.314997	0.328059	0.34571	0.611832	0.469486	0.571842	0	I
Slc30a2	10.1983	0.259758	0.745879	0.505165	2.25396	3.28638	6.06063	4.69962	2.22117	3.37015	0	I
Dgke	10.1826	3.68295	4.9469	6.0826	2.2691	3.28528	2.33525	3.17211	2.13899	2.80621	0	I
Inhbb	10.1583	0.381349	0.257749	0.174588	0.0260551	0.0001	0.0001	0.0001	0.0001	0.51432	0	I
Lrrc2	10.0953	0.835096	1.2292	1.79345	0.241695	0.330346	0.0774379	0.082233	2.70476	0.553251	0	I
Mras	10.0946	0.331435	1.3324	1.44252	1.86266	1.24815	1.0172	0.968524	1.81016	0.798732	0	I
Derl3	10.0677	0.857205	2.21567	2.22299	1.73604	2.26003	1.27027	0.899383	1.9408	1.97773	0	I
Col9a2	9.9239	0.695106	1.1978	0.676033	1.56861	0.366606	0.360583	0.328243	4.75607	1.8192	0	I
C77370	9.91859	0.368094	0.473205	0.306867	0.273891	0.221881	0.324708	0.606833	0.229348	0.204791	0	I
Fcho1	9.87229	2.77945	0.83869	0.728201	0.714916	1.12526	0.499349	0.97214	3.41859	4.17821	0	I
Myo1f	9.81452	0.0001	0.0001	0.032383	0.0577254	0.0001	0.0001	0.0001	0.0251531	0.097034	0	I
Clgn	9.81003	1.55001	0.0001	0.0001	0.0485807	0.0001	0.0001	0.0001	0.253029	0.779369	0	I
Tmem54	9.80904	2.4929	0.687432	1.03451	0.577106	0.210429	0.0001	0.0001	1.00353	1.16483	0	I
Zyg11a	9.7935	0.500359	2.58638	2.43275	0.820311	0.879457	0.0001	0.262538	0.0420522	0.649376	0	I
Tinagl1	9.75926	1.62341	0.604952	0.455239	1.5234	2.31372	0.45522	0.138197	9.71333	8.06692	0	I
Napsa	9.75737	0.258178	0.444844	0.16743	0.373457	0.136195	0.191327	0.60935	0.454596	0.474619	0	I
Urah	9.75568	1.27242	2.59872	1.8333	0.327327	0.0001	0.2096	0.445078	0.284629	0.550542	0	I
Abcb1b	9.67598	4.41545	1.86764	2.56379	2.18651	4.49472	2.34395	2.97328	0.795917	6.40545	0	I
Kcnc3	9.60196	4.09565	1.92989	1.90908	1.79124	2.34895	2.9928	2.85162	2.88703	3.46213	0	I
Syt9	9.60123	5.20143	2.44206	0.875625	0.636803	0.791314	0.407735	0.0788108	0.352406	2.2287	0	I
Zfp459	9.58747	0.576682	1.09308	0.560859	0.734136	0.729834	0.213714	0.54456	0.34824	1.19744	0	I
Tex14	9.5749	0.0201345	0.138201	0.129998	0.0464737	0.0001	0.0297898	0.0631612	0.121068	0.164782	0	I
Nav2	9.46944	3.71711	0.745137	0.676952	1.83983	2.56913	3.21135	2.34005	7.18672	5.13226	0	I
Eps8	9.46892	7.08864	5.08061	3.00788	1.5054	1.7834	4.49754	4.09406	3.79587	5.00809	0	I
Foxi3	9.46834	5.7762	0.27281	0.307913	0.183249	0.0001	0.351872	0.747265	2.30924	1.71167	0	I
B930041F14Rik	9.46113	4.83291	3.48386	3.44076	4.66113	2.39873	2.31718	1.6406	7.05682	4.20221	0	I
Fam102a	9.41918	6.01928	9.30704	7.36528	6.12833	4.39142	3.68882	1.3534	7.69696	8.10596	0	I
Lrrc34	9.404	3.0599	1.48963	0.739855	0.540291	0.109494	0.230664	0.163339	0.835131	0.942432	0	I
Arhgef3	9.39917	3.75319	1.25388	1.2772	3.666	2.24596	1.77515	0.586578	5.11627	3.89234	0	I
Mael	9.37982	0.0001	0.141923	0.0801393	0.0715353	0.130297	0.0915698	0.0001	0.0001	0.133616	1	I
Fam46b	9.36913	3.29491	1.10214	1.02767	1.15855	1.23174	0.618161	0.131376	2.01469	4.94397	0	I
Gm6445	9.33153	2.27211	1.90486	1.35376	1.49252	0.777261	1.36508	2.1262	0.679839	2.17849	0	I
Als2cl	9.23953	2.68528	1.97276	1.49238	0.634321	0.501	0.324937	0.345077	3.67654	5.77689	0	I
Il17d	9.22972	6.55955	4.57547	3.13919	2.53062	1.15312	0.925876	0.491688	2.20043	2.93924	0	I
Rundc3a	9.14808	4.59601	4.1915	2.76491	1.80968	0.6997	1.54482	1.19319	2.47949	1.35297	0	I
Arl14epl	9.13479	0.0001	0.0488893	0.0551693	0.0492495	0.0001	0.0001	0.0001	0.0001	0.165453	0	I
Dclk2	9.07949	5.38144	1.22031	1.04071	1.93954	1.49368	2.06375	1.78309	4.25167	7.82174	0	I
Zic5	8.96623	5.00557	2.57637	3.01184	1.34409	1.43604	1.60234	2.01679	0.443371	5.85562	0	I
Capn3	8.93753	0.0274579	0.0001	0.283909	0.2534	0.288639	0.32444	0.34455	0.0551623	0.0356073	0	I
Rsph1	8.90723	6.88639	1.03612	0.850552	1.04377	0.6918	0.243076	0.0001	2.14507	1.2769	0	I
Phf11d	8.83036	0.0001	0.0001	0.0001	0.0387691	0.0001	0.0001	0.105268	0.0001	0.0579195	0	I
Gm19705	8.82038	1.84851	0.265547	0.0001	0.534914	0.0001	0.342503	0.727365	0.697644	1.99928	0	I
Ccdc160	8.80238	7.82788	0.85658	0.0001	0.287702	0.131145	0.460426	0.586741	4.06381	2.55342	0	I
Gm6484	8.74665	0.0001	0.633796	0.858418	0.638476	0.930897	1.79841	0.694575	1.88737	0.906897	0	I
Cryl1	8.74435	3.45162	3.73217	5.52895	2.81982	2.8552	1.20361	1.06521	5.44853	2.75231	0	I
Otud1	8.72561	5.16939	2.60104	1.81046	2.27089	1.83069	3.01958	1.30653	1.63285	5.45228	0	I
Tmem51	8.63528	6.16144	2.63261	3.89589	1.53234	2.14828	1.132	1.4426	6.50791	8.41534	0	I
Ildr1	8.56813	3.97888	0.304838	0.258073	0.268715	0.279857	0.0983712	0.0001	0.133566	2.88332	0	I
Cds1	8.51092	4.43278	5.31649	3.79002	2.11417	1.95233	0.866331	0.843378	0.490292	8.20826	0	I
Phf19	8.47837	0.662946	0.527306	0.991878	1.41636	1.18318	1.9269	2.16674	1.30853	1.45598	1	I
Rap1gap	8.46833	1.06762	1.90788	1.69202	0.78944	0.250299	0.175877	0.280113	1.49215	1.10338	0	I
Bnipl	8.42374	0.640532	1.04244	1.1074	1.17367	1.57616	1.10736	0.50406	0.913123	2.12429	0	I
Tspan17	8.41911	5.70348	1.47968	1.98822	0.56791	0.905623	0.45451	0.193134	2.28356	2.54713	0	I
Ubxn11	8.40291	1.34669	1.19555	1.58754	2.19613	1.80766	1.27	1.34874	2.09437	1.58893	0	I
Slc47a1	8.32459	0.326151	0.45793	0.328948	0.167813	0.0765179	0.0537873	0.114132	0.218844	0.141159	0	I
Map6	8.31715	1.09245	0.125596	0.182221	0.289066	0.428015	0.370108	0.147456	0.157138	0.337656	0	I
Plk5	8.2924	4.38275	0.103916	0.117279	0.0523912	0.0001	0.0001	0.284532	0.22744	2.32619	0	I
Ubap1l	8.26853	0.069198	0.238252	0.448112	0.559892	0.145853	0.512092	0.43509	0.208707	0.209356	0	I
Myh14	8.1415	1.42189	1.06613	0.931649	0.796868	0.631483	0.465856	0.188532	2.68095	7.35544	0	I
Rad9b	8.13561	1.07834	2.27114	2.95186	2.0106	2.52722	2.39692	0.942851	3.37587	4.94993	0	I
Mef2b	8.09121	2.63103	1.63392	1.10658	3.37417	1.35	2.31833	0.223915	2.43301	4.18378	1	I
Ddx4	8.0898	0.100582	0.9621	0.390998	0.46527	0.141402	0.297915	0.105527	0.101218	0.826052	0	I
Cilp2	8.08184	0.688142	0.354447	0.523122	0.65911	0.650697	0.632974	0.896252	1.31327	0.831511	0	I
Tuba1c	8.07909	5.06816	7.65254	7.51092	5.64215	2.44362	4.22029	6.22912	4.22594	1.0233	0	I
2410141K09Rik	7.98339	0.0001	0.0781837	0.176369	0.0001	0.286831	0.0001	0.0001	0.136893	0.588179	0	I
Ercc4	7.9429	4.24245	1.52114	2.0123	1.79599	2.70272	3.3334	4.0778	4.59881	4.19431	0	I
Abcb1a	7.85419	0.0001	0.0221272	0.0001	0.0222899	0.0001	0.0001	0.0001	0.0193945	0.17429	0	I
Deptor	7.84722	3.13742	3.76393	2.48428	0.642748	0.585741	0.822982	1.48573	0.78241	6.72647	0	I
Rnf125	7.82465	0.715425	0.328824	0.649415	0.331251	0.754541	1.27217	1.80136	0.863925	1.42366	0	I
Gm11543	7.73606	0.0001	0.0001	0.0001	0.0001	0.0001	0.0001	0.0001	0.0001	0.0845236	0	I
Rasa4	7.71703	0.655037	3.27318	2.29317	1.97087	2.07235	0.630972	0.0001	0.856909	0.665957	0	I
2210011C24Rik	7.70597	0.381797	0.0001	0.247582	0.110539	0.0001	0.282925	0.30046	0.192157	1.36244	0	I
Syngr1	7.67224	4.03934	0.466608	0.332662	0.371116	0.270584	1.10859	1.27823	2.06477	2.23762	0	I
Gm4779	7.65375	0.0001	0.70466	0.6363	0.213029	0.258821	0.181864	0.579201	0.24696	1.16749	0	I
Gal3st3	7.63598	2.12765	0.633796	0.459913	0.27369	0.415634	0.583966	0.74418	3.88565	1.34666	0	I
AI467606	7.63365	0.149356	0.914632	0.838802	0.115261	0.105045	0.811119	1.25291	2.55352	0.79649	0	I
Vwa3b	7.62011	0.129577	0.0001	0.0001	0.0001	0.0001	0.0001	0.0001	0.0001	0.0374434	0	I
Crlf1	7.6183	7.42071	3.13047	2.40575	1.74458	4.03558	1.89018	1.82489	0.525165	2.28246	0	I
Slc5a11	7.60094	0.448484	0.0469302	0.0529581	0.0001	0.0001	0.0605068	0.0001	0.287242	0.141179	0	I
Asphd2	7.59253	3.06667	2.83237	4.05462	5.21934	4.05877	2.85151	1.70347	4.84086	0.910566	0	I
EU599041	7.55488	0.668338	0.691042	0.520019	1.70154	0.563923	1.18844	0.210436	0.0001	7.25645	0	I
Sptbn4	7.51298	1.15782	0.765511	0.637428	0.493075	0.299597	0.388551	0.206368	1.2201	1.10105	0	I
1700097N02Rik	7.46141	0.0001	0.259578	0.292978	0.130797	0.238307	0.167452	0.0001	0.0001	0.0978115	0	I
Bnc2	7.45813	0.0888256	0.543745	0.326087	2.72128	0.717526	0.94241	0.186283	0.72928	0.492708	1	I
Arntl	7.45413	4.69903	2.07642	1.78974	1.71145	1.87155	1.07141	0.31039	1.35588	2.24622	1	I
Scrn1	7.45091	6.22926	0.308568	0.209004	0.808039	0.226645	0.159258	0.0001	1.72937	2.71823	0	I
Gcnt2	7.44474	2.60383	0.874757	0.5727	0.370169	0.417637	0.383698	0.287664	2.51305	5.36882	0	I
Gm12794	7.43	0.0001	0.0001	0.0001	0.0001	0.0001	0.0001	0.0001	0.0001	0.0285319	0	I
Coro1a	7.41339	5.97533	2.26546	1.62725	2.07472	1.63861	1.50543	0.752411	1.98441	0.59466	0	I
Dnah8	7.40751	0.0524483	1.5788	2.00263	0.704401	0.303759	0.300709	0.103083	0.744201	1.42405	0	I
Rln3	7.37414	0.0001	0.0001	0.0001	0.0001	0.0001	0.29781	0.632438	1.01093	0.260836	0	I
Spsb1	7.33793	2.34276	2.22499	1.09372	2.20527	3.0309	0.879587	0.688323	3.96069	7.2162	0	I
Igfbp7	7.33463	1.49479	0.271236	0.306137	0.0911462	0.0001	0.0001	0.0001	0.237599	3.30139	0	I
Rab11fip5	7.32116	1.44923	1.80816	2.38439	3.71506	1.77498	1.8936	0.68675	3.37145	6.24919	0	I
Arc	7.31022	0.0001	0.932506	0.485834	1.73418	1.18529	1.06405	0.58962	2.9843	5.99608	0	I
Aim2	7.27837	0.450746	0.129533	0.146193	0.0435628	0.316959	0.723579	0.472922	2.45656	1.75475	0	I
Kif5a	7.16942	1.59368	1.31453	1.39541	1.62374	0.890741	0.343236	0.0429719	1.98756	1.56752	0	I
Gm53	7.15304	0.0001	0.177781	0.401205	0.179094	2.60995	0.458487	0.486908	0.467014	2.1412	0	I
Scube3	7.14169	0.992104	5.14702	2.78033	6.70347	4.6576	1.18565	0.705171	1.80345	4.99782	0	I
Pianp	7.13128	4.4897	0.469003	0.688137	0.14181	0.344471	0.302521	0.257038	0.575121	0.388564	0	I
Mtus1	7.12891	3.24574	0.86059	0.306811	0.821321	0.443581	1.55793	1.7786	6.29445	4.34898	0	I
Rnd1	7.12309	1.42952	0.199155	0.449454	0.250756	0.182837	0.321054	0.136442	0.697539	0.468588	0	I
2610528J11Rik	7.12028	0.417256	0.119914	0.270572	0.0001	0.0001	0.0001	0.0001	0.629796	2.12065	0	I
Fam81a	7.11964	1.52265	0.228257	0.214704	0.115021	0.0001	0.0001	0.104283	0.133334	0.716075	0	I
Naa11	7.08041	0.0001	0.0652781	0.0368838	0.0001	0.0001	0.0001	0.0893867	0.0001	0.0246441	0	I
Ripply1	7.01576	0.42171	0.807386	1.27578	2.60249	0.889429	0.624897	0.0001	0.0001	5.10729	1	I
Pnma5	7.00544	0.0419528	0.0001	0.0001	0.0969763	0.0883828	0.0001	0.0001	0.0843356	1.19514	0	I
Kcnd1	6.98395	1.80516	1.00896	0.88577	1.80687	2.16113	1.01225	0.921451	3.43671	2.95492	0	I
Ggnbp1	6.93653	0.438113	0.503317	0.486949	1.23122	0.39607	0.185559	0.78793	2.83373	0.920511	0	I
Apod	6.92267	0.30759	0.0001	0.0001	0.0001	0.108201	0.0001	0.0001	0.0001	0.221814	0	I
Acap1	6.91512	0.346119	1.63438	2.14388	2.71435	3.8928	2.22213	1.33127	3.40482	1.28084	0	I
Foxn4	6.91109	0.257135	0.0370123	0.0417636	0.0372849	0.0678727	0.0001	0.0001	0.0324329	0.0557002	1	I
Arhgap30	6.85247	0.276507	0.0733817	0.1931	0.0247076	0.0449496	0.189154	0.267801	0.599209	0.368042	0	I
Gm7221	6.85105	0.460135	1.35914	0.93753	2.81432	1.80224	0.974014	1.0344	0.264642	1.36483	0	I
Naaa	6.84938	5.03901	1.31167	1.73574	1.23024	0.49833	1.05019	0.619655	1.2678	6.14829	0	I
Tjp3	6.84134	2.64466	0.217116	0.490001	0.546647	0.332144	0.233377	0.396485	1.7743	6.79663	0	I
Susd2	6.8225	0.117365	0.336903	0.114147	0.373319	0.556648	0.260768	0.184653	1.03267	2.72694	0	I
Lpin3	6.80416	4.0531	6.74495	4.56019	3.3112	2.51459	0.927538	0.46912	2.15939	4.52551	0	I
Itpka	6.78071	0.105658	0.0607358	0.0685407	0.183351	0.22276	0.312959	0.166229	0.637458	0.114268	0	I
Prr19	6.77247	1.25471	0.932756	0.287202	0.341752	0.0001	0.109468	0.232397	0.37144	1.43687	0	I
Mir290a	6.75223	3.44917	0.0001	1.49095	0.0001	2.42522	1.70386	0.0001	0.0001	0.994874	0	I
Adad2	6.72203	0.0990879	1.02361	1.15536	0.401072	0.626505	0.44018	0.155889	0.249137	0.171399	0	I
Prss42	6.71261	0.184198	0.211604	0.0001	0.0001	0.0001	0.181981	0.0001	1.66748	0.690364	0	I
Chst10	6.6911	0.978811	0.0703753	0.158742	0.389468	0.0646144	0.362696	0.0001	2.52393	0.59553	0	I
Xylb	6.68861	2.05921	3.92123	3.98702	1.20798	2.43956	1.67213	1.59823	1.58969	3.03867	0	I
Zscan4c	6.67918	0.0001	0.0001	0.0001	0.0001	0.0001	0.0001	0.0001	0.0001	0.0182385	0	I
Tekt1	6.6766	0.135839	0.0780726	0.176118	0.314293	0.143261	0.402411	0.0001	0.887989	0.0881863	0	I
Lpar5	6.65864	0.189059	0.144825	0.408486	0.145894	0.0001	0.0001	0.0001	0.317026	0.163598	0	I
Msc	6.65048	0.889319	0.0001	0.072168	0.0001	0.0001	0.0001	0.0001	0.0001	0.360756	1	I
Rec8	6.6425	0.140018	1.12533	1.02825	0.53988	1.08228	0.691265	1.17453	4.3181	2.03803	0	I
Tmem40	6.62568	1.98123	0.442664	0.49963	0.0637903	0.232262	0.0001	0.0001	0.276999	2.45233	0	I
Tmem125	6.62169	2.46002	0.176732	0.133012	0.178036	0.324404	0.0001	0.0001	0.464255	2.59415	0	I
H2-Bl	6.62026	0.655938	2.91979	0.31902	0.284737	0.173025	0.243076	0.258142	2.64006	3.97236	0	I
Gstp2	6.61418	0.126994	0.145884	0.164649	0.14696	0.0001	0.0001	0.399515	0.0001	0.0549978	0	I
BC051226	6.59631	2.04734	1.69877	2.65485	2.23784	2.15929	2.19123	1.79009	1.60248	1.13182	0	I
Gprc5b	6.56422	3.35313	3.92496	4.29343	1.1472	1.11217	0.968891	0.464746	4.71134	3.12941	0	I
Upk1a	6.53413	0.218963	1.00588	1.13534	1.35104	1.2312	1.72991	1.60753	1.90892	1.07321	0	I
Hcn2	6.53403	2.12064	2.71081	1.3169	1.00252	0.5671	0.664007	0.658167	0.51105	0.943345	0	I
Fam178b	6.52428	1.07395	0.297891	0.240187	0.214378	0.0782082	0.10985	0.0001	0.186419	0.576814	0	I
Slc23a1	6.51886	0.412369	0.692343	0.822571	0.954375	0.46836	0.893032	0.798665	0.766031	1.70137	0	I
Tagln3	6.50549	1.55905	1.69686	1.38327	1.42451	1.03854	0.729656	0.516627	6.11026	1.31349	0	I
Prss50	6.4999	0.262435	0.753567	0.595417	0.227809	0.27678	0.194481	0.206533	1.78207	0.198713	0	I
Fbxl15	6.49615	1.84063	2.92789	3.76373	2.21216	3.88245	1.25896	2.89675	5.34294	1.47012	0	I
Pld6	6.49459	3.66819	1.17758	1.11929	0.936553	1.13795	0.319856	1.18864	1.57434	0.560188	0	I
Ttpa	6.49375	1.65666	0.718275	1.01337	0.795927	0.593472	0.555929	0.49201	0.346092	0.446331	0	I
Gm10857	6.46425	1.43351	3.09764	2.92102	2.52803	2.9517	2.63009	2.25603	4.19019	1.00412	0	I
Nlrp9b	6.44853	0.0001	0.131157	0.0001	0.0001	0.0001	0.0001	0.0001	0.172297	0.863764	0	I
Espn	6.43949	2.45855	0.523141	0.314962	0.667511	0.320209	0.539842	0.382238	5.16194	4.68778	0	I
Nfic	6.43232	2.75899	0.975358	1.06158	1.0001	2.87788	1.03345	1.04981	5.82741	4.00053	1	I
Kbtbd11	6.41973	1.05383	0.440316	0.319523	0.6653	0.317629	0.26374	0.430848	0.812618	2.2025	0	I
Lrmp	6.33004	0.330145	1.6116	0.53508	0.238835	0.609263	0.489204	0.779245	2.24201	1.05315	0	I
Zfp534	6.3263	0.0423419	0.19422	0.383538	0.146765	0.0892035	0.125299	0.0001	0.127628	2.35757	0	I
Fam222a	6.32129	2.12615	2.32052	1.24072	0.779284	0.224331	1.10283	0.223167	2.0683	3.55661	0	I
Rusc2	6.31554	0.49471	0.426279	0.572762	0.204541	0.186406	0.0524555	0.0001	5.31527	2.42268	0	I
Stat4	6.27459	1.53662	0.0001	0.0831197	0.111243	0.0676226	0.0001	0.0001	0.676584	1.17724	1	I
Pqlc1	6.21939	1.29439	1.39694	1.22072	1.97466	1.0756	1.22067	0.925995	6.19676	1.45935	0	I
Nfkbid	6.20383	2.13647	0.490978	0.431038	0.714382	1.00152	0.703644	0.747265	1.52891	1.15028	0	I
Bmp8b	6.1953	0.0974718	0.261123	0.631431	0.26305	0.342421	0.625392	0.510917	0.0654256	2.02213	0	I
Syn1	6.19218	2.10876	1.02372	1.15548	0.790669	1.25304	0.396213	0.747963	0.9565	2.28718	0	I
Dpp4	6.15937	0.0001	0.0348975	0.0197383	0.105263	0.0001	0.0225428	0.0477687	0.350625	0.150792	0	I
Ocel1	6.14885	0.866544	2.85365	2.54682	2.87472	3.28986	2.65372	4.5455	3.37156	0.874742	0	I
Snai3	6.12812	4.08371	0.207078	0.155847	0.139104	0.0001	0.0001	0.0001	1.02747	2.02658	1	I
Btbd11	6.11727	1.24999	0.607619	0.852052	0.63065	0.371911	0.949973	0.706237	1.0644	0.679486	0	I
Zp3	6.11714	0.145012	0.0001	0.0001	0.0001	0.0001	0.0001	0.0001	0.0730146	0.0001	0	I
Lgals4	6.09661	0.769031	0.265119	0.598363	0.534052	0.648883	0.797752	0.484162	2.3215	1.23094	0	I
Tbc1d2	6.08604	0.886738	0.942328	0.632457	0.692749	0.467661	0.262887	0.0698701	1.18233	1.96596	0	I
Fzd9	6.07582	0.723697	0.935328	1.75945	0.994575	0.954057	1.3405	2.13536	0.455212	0.410975	0	I
Il17b	6.07409	0.137996	0.0001	0.0001	0.0001	0.581848	0.204453	0.0001	0.555178	0.0001	0	I
Etnk2	6.05561	2.51237	2.59773	2.66061	3.1015	2.11982	0.496501	0.26369	2.35973	3.36941	0	I
Rims4	5.97821	0.688256	0.131866	0.0001	0.398318	0.242029	0.170067	0.0001	1.8468	0.198577	0	I
Platr4	5.9779	0.0001	0.35407	0.228404	0.203862	0.185787	0.130554	0.138643	0.132981	0.342857	0	I
Tnk1	5.93941	4.32679	1.32791	0.807105	0.651759	0.812741	0.131851	0.279939	0.626373	4.88484	0	I
Otud6a	5.93819	0.0001	0.0001	0.0001	0.25311	0.230667	0.162084	0.0001	0.110098	0.0001	0	I
Grhl1	5.91395	0.486683	0.155383	0.17537	0.0626717	0.228185	0.320581	0.255364	0.272136	0.198914	1	I
Rps6ka4	5.9093	0.798887	1.05898	0.916404	3.73355	2.5275	1.73019	1.54735	1.79329	1.75457	0	I
Aoah	5.88795	1.60415	0.0001	0.0001	0.0001	0.0001	0.0001	0.0001	0.0001	0.0001	0	I
Chrna9	5.87577	1.00056	0.164298	0.0001	0.0001	0.0001	0.0001	0.0001	0.0001	0.30926	0	I
Fam169b	5.86688	0.338724	0.35023	0.0879217	0.0001	0.0715283	0.0001	0.106686	0.374945	4.74663	0	I
Cacna1a	5.84893	1.84143	1.90814	1.23298	1.58795	1.04092	1.26637	1.06077	1.91365	4.46736	0	I
Whamm	5.84359	2.6741	1.50041	2.37896	1.43951	2.36121	3.87062	5.67651	4.50584	3.79347	0	I
Rlbp1	5.75573	0.0867313	0.0498637	0.0562692	0.100362	0.0001	0.128482	0.0001	0.261639	0.150016	0	I
Pnp2	5.7281	1.79467	1.16542	1.41659	1.17402	1.81051	1.04075	2.45603	2.04159	0.236389	0	I
Tlr2	5.6927	0.701995	1.34407	1.5604	2.12765	1.62166	2.22902	1.05215	3.12818	2.29923	0	I
Ccdc3	5.65593	1.0751	0.288274	0.4183	0.331873	0.226857	0.21251	0.11289	0.144341	0.37216	0	I
Mmp17	5.5618	2.37956	2.01107	2.30539	1.17128	2.07699	1.74293	1.29142	3.82583	0.970354	0	I
Adck3	5.55143	0.491737	1.42561	1.21444	0.731664	0.790227	0.347039	0.29486	1.31943	2.51193	0	I
Nipal3	5.54861	5.4692	3.27262	2.8566	2.10998	1.64242	1.06949	0.956471	4.79675	5.2334	0	I
Rltpr	5.53946	2.82015	1.40112	1.82854	1.36736	1.84896	1.69434	1.67943	1.6108	5.22644	0	I
Gm19733	5.51356	0.883659	0.0001	0.859411	0.127923	0.233069	0.0001	0.347739	1.0004	0.143444	0	I
Cend1	5.49614	2.99471	0.132423	0.448166	0.46665	0.728953	0.0001	0.0001	1.27507	0.0748431	0	I
Cnih2	5.49337	4.16576	3.01336	2.80102	4.01769	3.09178	2.28647	0.971354	5.35658	1.50191	0	I
P4htm	5.4573	0.158262	0.908632	1.02558	1.58652	1.22338	1.6408	1.16171	4.50973	1.39141	0	I
Trim47	5.42859	0.402522	0.115682	0.0653297	0.465842	0.530635	0.745552	0.0001	3.18924	2.08928	0	I
Synj2	5.40711	1.17649	0.352669	0.641244	1.04589	3.09292	0.934932	1.82469	1.88739	4.07162	0	I
Slmo1	5.39877	4.35959	1.11309	1.48476	1.57998	2.97246	2.87142	2.49502	1.01932	1.1622	0	I
Prr23a3	5.36803	0.0527044	0.423147	0.0001	0.0609815	0.111062	0.233968	0.165679	0.370662	0.250439	0	I
Stra8	5.34438	0.0001	0.0001	0.0001	0.0001	0.0001	0.0001	0.0001	0.066099	0.0001	0	I
Gm14124	5.33883	1.48617	1.92534	0.738117	1.0979	0.466963	0.796657	0.199146	0.0001	3.26937	0	I
Ccdc40	5.3044	4.12065	0.880835	1.29243	0.842977	0.849062	0.795349	0.482704	2.08307	1.13603	0	I
Sfrp4	5.29391	0.0001	0.436126	0.281329	0.0628494	0.343199	0.241144	0.341419	0.163785	0.750702	0	I
Abcg1	5.25922	3.29512	0.0754338	0.744118	0.0949626	0.0692582	0.340209	1.70288	2.82107	2.1561	0	I
Prune2	5.25186	0.770389	0.508293	0.188006	0.264899	0.273585	0.237445	0.0721173	1.38926	1.84781	0	I
Gm11744	5.24754	0.595758	0.410697	0.618032	1.10311	0.502684	0.706279	0.375082	0.599529	1.7009	0	I
Plekhd1	5.24368	1.35287	0.310929	0.140435	0.501099	0.456658	0.280759	0.0001	0.217914	0.351247	0	I
Glod5	5.2124	1.84611	0.0001	0.184238	0.0001	0.0001	0.210535	0.0001	0.143	0.491566	0	I
Acacb	5.19321	0.607397	1.30506	1.51678	1.18454	1.25739	1.1834	0.495686	5.16086	1.07049	0	I
Rnf135	5.18527	0.0975215	0.895491	0.947579	0.338351	0.82209	0.649774	0.153423	2.69615	1.4331	0	I
Nkx2-9	5.17071	0.303034	0.0871075	0.196514	0.08775	0.0001	0.112332	0.0001	2.59135	1.31068	1	I
Pmel	5.16366	3.62891	1.54418	1.22008	0.933387	1.7956	0.531226	0.423143	0.856693	1.25991	0	I
Fcgrt	5.15938	0.604052	0.441646	0.356086	0.762625	0.0001	0.406925	0.345739	2.4312	0.641437	0	I
Nrg4	5.1233	0.24757	0.909888	1.21954	1.08845	2.08812	1.1003	2.02535	1.09586	1.26343	0	I
Camk1d	5.12283	4.76394	0.478023	0.26112	0.108815	0.113324	0.27851	0.295772	0.297193	1.89851	0	I
Pstpip1	5.10934	0.103206	0.947735	0.735459	2.26735	2.7187	1.83365	1.13598	0.933927	1.04835	0	I
AA623943	5.08068	0.0001	0.305901	0.172681	0.0001	0.0001	0.0001	0.0001	0.0001	0.0001	0	I
Stac2	5.05479	1.56495	0.863041	0.933534	0.181207	0.858317	0.18562	0.0986111	0.189071	0.595855	0	I
Gm8300	5.05203	0.0001	0.0001	0.0001	0.0001	0.0001	0.0001	0.0001	0.0001	0.022153	0	I
Rnf39	5.03852	0.066092	0.454994	1.11257	0.305602	0.278502	0.293486	0.0001	0.265739	1.51324	0	I
Nupr1	5.03589	0.152535	0.175227	0.197769	0.35294	0.0001	1.58139	0.479909	0.0001	1.78068	0	I
Tmem37	5.02851	2.252	2.47943	0.973479	1.84618	1.18762	0.556294	0.590779	3.02165	3.36932	0	I
Cer1	0.0001	598.073	5.53821	0.426303	0.126896	0.115648	0.162456	0.172523	0.0552255	593.605	0	II
S100a10	131.485	590.163	494.851	460.887	314.327	288.612	127.924	143.711	87.1645	494.762	0	II
Gja1	81.1763	559.085	87.3859	94.888	68.4687	91.2103	88.7642	47.8836	62.9986	245.04	0	II
Rpl22l1	14.3926	483.123	42.5189	41.5065	42.3698	25.3189	35.5755	38.411	22.3464	96.1543	0	II
Apela	27.0156	424.174	4.1604	0.888496	20.049	2.89034	2.75583	0.616224	10.4401	38.4887	0	II
Pim2	41.7026	406.197	33.1414	6.79039	2.54328	3.25458	2.56367	1.6189	3.90523	51.4169	0	II
Fth1	157.256	393.708	76.842	80.8746	97.1762	137.831	269.598	187.985	171.21	294.083	0	II
Msmo1	28.6897	346.227	87.0906	87.5142	308.248	273.235	315.697	294.103	134.566	148.678	0	II
Atp5k	117.795	328.103	101.745	116.113	82.0729	85.4772	77.002	56.5748	104.579	12.8657	0	II
Npy	0.512373	306.509	0.20052	0.0001	0.0001	0.0001	1.80976	0.0001	0.0001	0.452931	0	II
Nop10	127.911	293.001	236.61	223.624	189.097	162.186	203.268	268.38	66.322	49.421	0	II
Snhg3	40.7176	277.32	83.0375	106.185	57.6205	63.1031	66.6613	104.473	8.7899	42.6058	0	II
Epcam	104.383	251.548	26.8091	9.00598	8.94882	4.59029	3.36216	0.728776	8.29369	145.342	0	II
Pfdn2	210.836	218.464	42.1246	40.5839	44.5663	48.8651	90.2584	42.9777	120.885	120.597	0	II
Hprt	0.415539	183.846	83.6241	73.0154	56.9798	71.3227	93.1917	104.202	0.640765	0.520347	0	II
Tceal8	28.0749	181.905	153.705	105.321	104.304	76.6556	65.3088	55.2827	63.001	73.9176	1	II
Taf15	126.602	178.368	30.8718	23.7941	24.2007	38.0173	59.6983	34.1553	93.2636	65.4205	0	II
Rbpms2	137.098	165.285	31.4429	27.0763	47.2585	52.4823	39.6187	26.7193	42.1231	62.0725	0	II
Ly6e	48.9553	163.52	42.6417	22.1024	22.5583	20.1198	12.0456	5.61309	47.0336	84.8628	0	II
Cyp51	15.6587	160.115	74.522	80.2199	144.588	126.607	120.589	98.6022	75.3361	85.4779	0	II
Rraga	116.481	159.258	15.0206	14.5759	10.955	18.3441	34.1039	16.2006	106.745	84.9722	0	II
Snhg14	11.8833	157.213	13.4476	10.8902	31.1728	20.2846	10.8978	9.86145	12.3923	104.874	0	II
Rps16	38.0453	154.386	73.9777	77.4639	52.077	67.7496	76.1098	75.2123	32.6342	11.8145	0	II
Spint2	93.9484	152.156	34.3156	16.1881	12.8594	12.8217	10.945	3.49745	16.0487	134.029	0	II
1810022K09Rik	3.84343	149.919	42.1022	38.8813	39.1082	24.596	35.9703	35.9535	5.50797	17.3987	0	II
Tmem59	52.2225	147.339	52.8977	43.678	46.7793	38.3277	45.4279	28.013	63.6252	144.09	0	II
Cox5b	81.134	144.73	99.6107	94.5998	74.3378	49.8791	75.304	76.014	66.8319	16.107	0	II
Marcks	21.0864	142.476	54.2125	64.6492	102.999	78.908	86.8541	66.6591	133.33	95.9	0	II
Slc7a3	129.854	141.829	7.39812	5.94968	16.8617	4.5844	11.9882	3.92721	3.88822	35.6941	0	II
Rab18	32.5592	141.086	27.8325	24.0136	23.6341	21.7606	30.3251	18.3651	40.5899	106.656	0	II
Slc39a8	1.11506	139.829	8.42859	20.5624	13.1384	13.1947	54.1694	82.6458	22.5372	86.776	0	II
Zic2	45.8996	138.489	54.1313	39.2452	8.15182	7.46263	7.53065	9.81977	2.62171	61.6674	0	II
2810417H13Rik	9.33272	138.04	49.005	51.6841	51.5877	48.0656	47.3942	45.2995	17.9024	26.4614	0	II
Cd59a	2.32103	134.153	2.30044	6.14956	1.82957	2.77874	2.88925	3.48302	6.52219	24.6423	0	II
Cox6b2	35.3747	126.548	15.9726	10.0387	7.86248	5.6654	6.78976	8.45395	36.0903	60.7628	0	II
Rpl37	25.452	126.132	71.4426	75.3578	65.219	48.7542	44.3647	43.9975	34.1141	10.5232	0	II
Enpp3	22.1733	111.323	0.350603	0.263846	0.0785647	0.0716044	0.150806	0.2135	1.73987	29.7709	0	II
B2m	14.6966	107.547	63.1201	49.6118	43.6351	54.6614	50.9283	55.3112	35.2553	103.641	0	II
Rab26os	6.1743	107.393	73.5819	77.6003	36.3139	49.1272	40.746	55.9995	8.78916	9.65615	0	II
Nsdhl	13.2022	103.47	32.968	30.6843	57.3607	52.6354	71.2163	73.1266	43.4684	39.6453	0	II
Cldn7	19.7617	102.603	7.26092	1.92248	2.70915	2.30426	1.38763	0.491286	4.08308	55.9332	0	II
Plekhf2	60.2412	101.797	41.6368	30.5539	24.0168	20.0596	20.5824	19.647	11.1486	75.1439	0	II
Cdkn1a	52.1425	101.547	6.76401	6.22989	4.36097	5.16634	8.79474	5.93022	39.9567	81.1807	0	II
Sh3bgrl	10.4735	98.6883	38.4632	31.1535	34.3468	26.1898	30.1674	26.2657	54.0077	47.2806	0	II
Cthrc1	2.70835	89.5219	9.79517	17.1155	6.45186	5.70663	1.45796	2.32247	1.32008	36.779	0	II
Ak1	53.4528	88.7157	29.1053	25.5513	29.7546	24.6412	13.9745	9.00796	53.3493	47.1286	0	II
Eif2s3y	33.9762	84.2997	6.88684	4.97214	45.0007	37.0219	36.0934	35.8666	28.9119	68.2212	0	II
Pphln1	15.0103	84.2525	52.3487	36.7871	27.15	34.8234	36.8383	35.464	23.4403	78.7387	0	II
Hmgn5	23.4002	84.0156	8.16339	5.96977	2.83781	2.84996	7.63799	4.25271	35.1988	18.5959	0	II
Usmg5	2.05445	83.6713	8.68044	20.684	15.8696	8.26399	15.7587	9.68914	1.68975	11.7434	0	II
Zcchc10	26.918	83.0504	4.44807	5.51282	5.53523	7.36613	11.9251	9.79706	6.72286	15.6332	0	II
Rad51	59.3063	80.7404	15.8446	15.8584	10.0729	17.7938	20.4381	12.9249	29.9585	34.8726	0	II
Serpine2	13.2267	80.4723	12.1634	10.2968	15.0478	15.6719	11.0103	7.16198	26.4488	61.0107	0	II
Dhcr7	24.678	80.2094	14.7939	18.6315	33.6103	53.8238	69.9028	40.745	59.6087	39.48	0	II
Tspan6	8.62267	79.782	55.6543	55.308	53.3716	42.0153	45.0788	32.3702	43.0305	36.5297	0	II
Ndufa12	13.2366	79.0952	53.1538	60.8779	42.1284	26.9098	28.4842	36.4074	8.72997	13.0988	0	II
Spry2	71.094	78.5983	38.5044	16.6609	14.9229	15.2387	19.7179	6.76432	43.068	53.6662	0	II
Enc1	75.9614	76.3919	9.82353	11.0619	10.8973	20.6675	54.4124	46.4822	23.081	43.0588	0	II
Rps29	8.80168	74.1375	9.27644	12.0569	11.044	9.29017	7.25201	14.633	2.46237	6.4572	0	II
Cox7c	4.05664	69.4962	10.0108	14.0553	11.3146	8.96602	10.7084	14.0481	2.35269	11.4932	0	II
Snx10	16.9749	69.0493	7.63639	6.18943	6.21971	8.05448	8.06883	7.23368	6.68901	45.3672	0	II
Gm20152	14.4424	68.9679	6.23495	9.38329	10.2065	8.34722	12.0637	10.6764	13.5397	35.8049	0	II
Gng3	39.9128	68.3529	2.96829	1.60239	1.43015	2.25108	1.74799	2.82868	4.29567	5.68595	0	II
Foxa2	0.263582	67.5643	3.60803	0.523686	0.467402	0.757166	0.133069	0.0001	0.993343	54.5979	1	II
Mir302d	0.0001	66.508	8.30536	1.87496	5.02006	3.04987	4.28532	0.0001	0.0001	12.5101	0	II
Stx7	12.3015	65.6902	12.6733	11.4338	20.6743	12.4798	17.7049	16.2196	17.2852	62.0899	0	II
Etfa	30.8638	64.92	10.9331	12.3404	7.01569	10.7243	11.8811	6.15503	22.5642	53.8599	0	II
Mir302c	1.0303	64.5519	0.0001	0.0001	0.0001	2.96017	4.15928	0.0001	0.0001	13.3564	0	II
Zmat3	38.3477	61.8102	10.8729	10.1105	8.69731	14.5069	13.4437	8.72074	25.3766	46.2951	0	II
BC048507	39.7895	61.4265	25.096	35.5676	26.2317	28.7551	28.7207	26.8826	34.5439	1.20804	0	II
Acadl	12.8482	59.9682	9.96642	8.56778	8.58072	9.2558	8.96917	5.08019	11.4707	39.734	0	II
Slc1a5	42.469	59.5452	6.91654	8.8836	10.8118	14.2316	14.5618	13.5043	8.35647	13.5616	0	II
Ddx3y	4.22746	58.1802	2.03203	3.09362	14.6142	15.3567	16.8233	19.9378	3.60117	20.5349	0	II
Tom1l1	19.3459	55.8961	4.81898	5.32101	4.06307	6.15501	13.1752	22.1002	13.1679	30.139	0	II
Sema6a	3.44485	55.6435	14.9481	5.06173	1.42584	2.27747	5.02563	3.92125	5.48824	20.5459	0	II
Ggct	17.4363	54.7885	8.29073	4.81527	2.18942	2.80804	4.36083	3.96962	1.48072	16.8528	0	II
Rnf5	27.9324	53.6492	11.1522	12.5877	9.32874	7.49572	13.8716	8.45711	46.2264	29.097	0	II
Mir302b	0.0001	52.8704	2.96306	3.34445	1.49252	0.0001	3.82205	0.0001	1.29778	18.4101	0	II
Sox11	8.86143	50.9699	45.2866	49.4466	50.8091	51.4467	32.3788	21.7514	48.6337	30.1259	1	II
Cmc1	20.9178	50.8676	9.00773	8.92729	5.97576	6.8575	3.68419	3.00972	16.7426	42.5242	0	II
Wfdc2	29.8816	50.0035	17.8071	4.71903	24.8021	15.9209	6.79109	2.12129	7.59558	12.8282	0	II
Ramp3	11.3601	48.1421	0.53882	0.608163	0.0905496	0.164952	0.34755	0.492091	0.31469	2.60354	0	II
Gm20309	6.42227	47.7626	3.00365	2.8687	5.70243	8.27208	5.0665	3.16512	6.77978	31.2343	0	II
Socs2	22.5377	47.4647	43.4374	44.9009	8.06403	12.0115	9.01526	7.90432	1.95769	23.855	0	II
Nefl	42.332	45.9786	14.9521	5.05075	1.92412	1.60316	0.915162	0.59813	1.24288	10.3363	0	II
Tubb4a	2.8299	45.6136	0.196921	0.111178	0.247943	0.0904433	0.0635705	0.134912	13.1889	6.93003	0	II
Grb7	35.6259	45.5426	2.65279	1.29068	2.71846	4.70262	1.357	0.626634	16.4656	21.1325	0	II
Rpl39	3.37831	45.2903	8.06927	15.0751	9.25007	8.1741	4.66599	8.3858	1.46246	2.09569	0	II
Gm19781	5.72773	45.2116	16.7778	22.0504	16.7859	17.7233	17.1949	22.0391	3.4225	20.0358	0	II
Crmp1	39.0764	44.8689	6.23944	3.17105	7.8651	5.39808	4.67732	2.77458	16.9968	9.92724	0	II
Pfn2	5.41016	44.6889	5.91575	9.12752	6.17812	4.68346	5.60059	1.63573	39.6	23.8912	0	II
Hmgn3	6.07498	44.4128	6.3781	5.16163	3.15204	3.31434	1.7076	0.989212	12.9655	12.0542	0	II
Pdpn	14.1771	44.3409	5.88749	3.35768	4.5575	2.27579	1.67882	0.339682	4.39711	18.2263	0	II
Rnf11	8.05032	44.3107	21.9054	23.216	25.9522	18.9768	24.9396	22.2595	20.1787	42.2514	0	II
Gm19778	0.0001	43.3908	0.608027	1.60118	0.612516	0.0001	0.261491	0.555295	0.0001	0.0001	0	II
Etv4	32.7177	42.3202	35.7611	41.1058	21.4638	20.163	7.08282	6.04331	9.53718	21.5783	1	II
Pipox	26.2997	42.2256	1.29786	0.558119	0.124608	0.113564	0.159528	0.169412	2.54426	6.19024	0	II
Ap1s3	1.41286	42.0054	0.762475	0.817581	0.576103	0.909941	1.96689	0.626721	0.667893	23.6848	0	II
1500009L16Rik	14.6679	41.958	5.60094	4.45643	5.17982	2.86596	5.56658	4.02503	7.07758	12.6547	0	II
Gltp	36.5177	41.0897	8.85973	6.48867	9.19767	14.5284	9.85796	11.4883	15.8765	17.0635	0	II
Hook1	32.3515	38.1294	9.2005	4.57985	3.72306	2.94203	4.70051	3.96525	7.35731	36.7287	0	II
Fam213a	6.60891	37.996	4.92166	3.38144	13.9397	7.33383	9.84468	5.8627	33.5507	25.8927	0	II
Gm20176	15.2066	37.9084	25.0682	27.6429	24.0895	24.816	19.0736	17.4077	9.91664	5.1333	0	II
Pou3f1	21.8932	37.4283	2.00263	1.1097	0.696992	0.668598	0.375822	0.498872	0.98877	9.36456	1	II
Fabp5	0.82691	36.9617	11.41	10.2233	10.0723	12.3104	11.6833	9.99063	2.88508	11.2954	0	II
Foxj1	1.00552	36.3857	0.127675	0.336091	0.171456	0.0001	0.16466	0.116609	0.558839	5.68494	1	II
Cpped1	10.3647	36.1202	6.25758	4.08917	4.27168	3.47704	4.67313	3.72218	16.3715	34.7102	0	II
6330403K07Rik	2.23585	35.829	12.143	15.1773	13.8223	9.32117	5.13271	3.57134	29.7461	21.7009	0	II
Dok2	11.0977	35.5133	2.74563	2.37835	1.09356	1.40687	0.576621	0.874766	1.06273	6.75639	0	II
Ndufb4	12.3443	35.3113	23.4231	26.1656	23.3528	11.0841	14.9512	22.494	8.03773	4.91043	0	II
Calca	4.56368	35.2475	0.957241	0.24941	0.22261	0.405644	0.285014	0.0001	0.129084	14.3064	0	II
Tcfl5	32.3934	34.7902	24.1305	16.1402	8.80321	5.28747	5.37992	3.12885	7.95899	17.1266	0	II
Gm20130	1.6897	34.5228	6.30532	5.96904	7.99105	6.72204	6.82147	5.01539	1.42538	10.1103	0	II
Stk26	4.25421	34.3415	9.27686	10.7789	7.09151	6.61274	3.87152	1.34567	3.68064	33.3307	0	II
Plgrkt	6.81431	34.2985	8.71324	7.92656	6.55046	6.20817	5.70356	2.4942	11.2775	27.1794	0	II
Yaf2	6.40705	33.9626	31.2147	31.4958	33.0651	24.4009	27.3309	25.5268	29.2892	24.3283	1	II
Wnt8a	4.15073	33.6091	16.311	2.28104	0.29092	0.662657	0.0931956	0.197836	0.252973	2.66353	0	II
Mcam	18.7246	32.0722	1.17524	1.88274	3.16968	3.41053	2.49389	1.45413	19.2589	12.6334	0	II
Mir302a	0.0001	31.8082	4.7666	0.0001	3.20123	5.83444	2.04955	4.35315	0.0001	20.3425	0	II
Clybl	14.0559	31.4494	6.53723	5.38447	7.83139	6.00134	5.58366	5.32478	11.6071	26.0474	0	II
Mup6	8.82164	31.2781	4.26347	0.22925	0.204617	0.0001	0.261975	0.0001	0.0001	16.6663	0	II
Psme2	6.66844	30.3757	29.287	16.5918	8.93017	8.65308	6.6582	3.68928	7.37179	9.42296	0	II
Klhl4	0.0644479	29.8604	0.0001	0.0758752	0.236803	0.0617304	0.389785	0.0001	9.14428	9.34126	0	II
Rps23	6.05877	29.745	12.8396	16.053	9.55158	12.3311	13.2495	8.11795	2.07639	18.2242	0	II
Atp5g1	5.40745	29.5729	15.0299	13.5432	10.9422	11.363	12.8706	17.648	2.54464	10.9392	0	II
Cpe	3.66433	29.1765	6.35997	5.58991	10.3981	4.30719	6.72441	1.85682	17.6715	16.5291	0	II
Ddah1	16.3403	29.1597	2.31148	3.96298	4.86331	3.70671	14.5678	14.8297	9.79004	19.2589	0	II
Ndrg1	9.33247	29.0567	5.91782	5.65193	21.5147	7.59181	5.87189	0.831547	7.37669	14.9706	0	II
Kcnk1	22.3271	28.1343	21.5642	15.0983	16.1607	10.4008	13.7545	7.04285	3.50266	22.5866	0	II
Tnfsf9	2.8478	27.774	0.356619	0.503111	1.43671	1.96385	2.29949	2.19786	4.37213	4.12841	0	II
Gca	9.82206	27.6	0.566919	0.225904	0.067277	0.428626	0.30116	0.822254	1.69403	4.04303	0	II
Sdc2	2.57979	27.363	8.5375	5.90141	12.5007	10.1464	9.34791	4.71448	6.60877	13.6947	0	II
Foxo1	14.0057	27.3452	1.75749	1.18134	1.09415	1.45028	2.64903	1.83948	7.35099	11.7932	1	II
Cox7a1	10.9101	27.1152	6.58985	1.35246	3.31931	4.39977	5.40931	2.46207	26.2374	12.8588	0	II
Cxx1c	0.588166	27.0353	17.2555	5.064	3.12901	7.39251	3.41299	3.78218	10.3788	4.46197	0	II
Zfp365	11.3054	27.0336	3.47672	5.61015	5.55189	6.47791	3.48807	2.46959	3.81237	13.2763	0	II
Mir363	8.40651	26.7189	4.38528	1.64998	0.0001	0.0001	0.0001	0.0001	1.28048	4.95408	0	II
Stk17b	7.92866	26.4325	8.3611	9.55057	13.9482	12.3425	16.005	21.8078	11.2493	24.634	0	II
Rps27a	16.1269	26.0355	8.94672	8.59112	4.03563	5.39385	10.1625	10.2438	7.48588	24.3375	0	II
1700007K13Rik	6.70919	25.8739	2.86356	1.84698	1.099	0.250454	1.05542	1.12085	1.91112	3.85114	0	II
Slc16a13	4.46157	25.8568	2.38524	2.20276	1.66018	0.796322	3.02077	4.63382	11.5099	14.4361	0	II
Selm	12.0506	25.4977	10.9379	7.66295	14.3116	9.92584	6.00039	3.4446	25.2186	10.7943	0	II
Mir367	0.0001	25.4466	2.92355	6.59961	1.47262	0.0001	0.0001	4.0049	0.0001	8.25673	0	II
Psenen	1.50662	25.3586	1.68412	1.52072	1.52691	0.309293	1.73789	0.461483	3.54032	4.05866	0	II
Chrd	0.941275	25.2912	1.13824	0.642419	1.21409	0.61471	0.388714	0.550379	1.61279	12.7443	0	II
Kif21a	3.39748	25.1647	3.85599	2.87601	2.34441	1.96492	2.49793	1.86165	3.25858	22.2472	0	II
Slain1	8.07041	25.0129	1.23908	0.676772	0.56377	0.660531	1.39205	0.985606	1.33043	16.4802	0	II
Chst1	0.470257	24.4433	1.71689	1.1074	3.1708	1.80131	0.843723	0.896029	4.76214	8.00429	0	II
Exo5	16.6862	24.4076	9.97142	10.26	5.82728	6.17014	8.10111	4.07534	22.4872	16.4719	0	II
Mtfp1	10.6386	24.2663	11.1515	14.8915	9.41431	10.3816	19.652	22.5917	12.2444	3.7558	0	II
Gpm6b	0.340694	23.8469	1.47121	0.625783	0.622957	0.548133	2.99775	3.27124	0.971217	19.2126	0	II
Tpd52l1	15.758	23.7997	13.2387	13.7708	10.6343	6.99026	5.80392	1.42249	9.85307	18.8659	0	II
Psors1c2	9.88901	23.4317	2.08085	0.146886	1.04816	1.91028	0.838844	1.7816	1.02532	1.95897	0	II
Flrt3	1.63679	23.3462	5.29189	7.30945	7.9112	10.3372	12.3741	6.68654	19.5572	21.4469	0	II
Gt(ROSA)26Sor	3.00987	23.2323	3.8228	5.62468	5.08882	4.01076	5.3713	7.66808	5.80008	15.372	0	II
Tgds	7.29926	23.0452	2.12977	2.0761	2.82812	2.84386	5.99373	3.58055	7.88589	9.56904	0	II
Fabp7	0.0001	22.917	5.46719	3.41028	1.59436	1.32087	1.48474	0.788447	0.504187	2.05884	0	II
Shb	12.7905	22.6738	11.7861	11.0033	5.514	5.06156	3.09221	1.20417	4.72454	20.07	0	II
Sertad4	3.43995	22.6146	1.35395	1.74652	7.53372	6.03687	6.1123	1.76641	2.7107	22.2136	0	II
Cmtm8	1.25105	22.6006	1.33956	0.930482	1.34945	1.89187	2.79113	1.97615	9.74736	13.7741	0	II
Nudt11	2.29693	22.2646	7.27251	5.89701	6.61044	4.6044	3.23485	2.2903	3.36824	12.1033	0	II
Prrg4	11.1013	22.23	1.3098	0.739241	0.46576	0.63663	0.646045	1.79424	1.41725	20.7287	0	II
Ell3	5.73326	22.1176	3.34007	1.70024	1.25359	0.841793	1.26724	0.717807	2.1226	9.66736	1	II
Dap	6.38579	22.036	7.55054	4.76258	6.56231	5.02882	3.91496	3.04224	21.5271	15.6102	0	II
Pmepa1	8.93651	22.0292	9.87183	6.49984	1.4138	1.82148	0.593089	0.26526	0.381586	20.8831	0	II
Cyb561	9.28769	21.7541	2.08279	1.70066	1.20538	1.13914	1.31477	1.33557	1.82441	9.19452	0	II
Tpbg	6.11707	21.7154	12.1353	11.9686	8.21923	6.70599	3.79946	1.77547	9.9332	12.6668	0	II
Olig1	0.613188	21.7134	0.0505972	0.0570972	0.10184	0.0001	0.130374	0.0001	0.0885648	0.0191157	1	II
Amn1	3.54711	21.6494	8.64663	8.67521	10.6461	7.44783	5.50788	6.14184	10.6596	20.3804	0	II
Dnajb5	14.4416	21.2009	6.55223	4.76967	2.48725	2.87684	2.44986	0.780595	13.0174	9.58336	1	II
Sec61g	5.30581	21.1919	3.94057	3.33586	2.26842	2.58399	5.26449	2.6991	2.95862	6.94245	0	II
Zfp946	2.6178	21.1328	4.28456	4.1149	3.2561	2.76026	2.18164	1.95651	4.14806	10.3456	0	II
Gstk1	3.91706	20.9319	7.89814	3.06036	1.90013	1.73158	1.06449	2.26088	2.78803	5.46013	0	II
Nqo1	8.48595	20.8434	3.10815	1.35551	1.5656	1.55643	1.45796	1.54835	2.78443	4.36249	0	II
Map7d2	5.99844	20.3032	0.625904	0.417492	0.20069	0.104555	0.256946	0.0780347	0.373849	1.53188	0	II
Fam103a1	1.47698	20.1847	1.84909	1.73925	4.57909	4.24363	3.18014	7.59882	1.95711	9.80593	0	II
Capsl	6.73885	20.0735	1.39075	0.784925	0.116843	0.0001	0.0001	0.0001	0.30463	1.92025	0	II
Cyfip2	8.10736	20.0586	6.33517	2.41608	4.66041	4.7858	4.342	2.31748	6.21451	17.5313	0	II
Klhl23	1.66912	20.0274	16.5977	12.945	10.7402	10.9428	13.2623	16.9145	17.0344	7.69877	0	II
Zdhhc2	2.66426	19.8643	8.82137	6.58838	19.674	17.0827	18.2286	16.5933	8.88024	19.0882	0	II
Enpp2	2.98943	19.4613	3.00055	0.400674	1.30015	2.13261	1.04051	0.0884933	0.310964	3.53553	0	II
Cbr3	12.6661	18.5617	10.8033	5.93796	1.41962	2.06987	1.57539	0.772235	1.31669	3.50227	0	II
Nmnat2	7.52739	18.4394	0.509103	0.355756	0.219855	0.089105	0.250221	0.531359	0.55211	1.25055	0	II
Mmp25	5.23385	18.3607	1.30018	0.477014	0.196552	0.477502	0.0839496	0.0891484	0.711845	10.9543	0	II
Kcnj3	4.42277	18.3575	4.89719	2.43217	2.30228	2.03812	2.1057	0.894562	0.514845	17.3592	0	II
2310030G06Rik	2.14344	18.1323	4.14872	3.2879	2.48987	1.13456	0.455534	0.483772	2.165	6.51499	0	II
Gstm1	17.5405	18.0673	6.69309	4.97268	4.86488	2.17783	4.69927	3.48187	8.46011	14.6119	0	II
Nt5e	3.05271	17.9122	2.11307	0.484003	0.524531	0.393674	0.197603	0.503497	0.0805709	8.53348	0	II
Pxdc1	5.08945	17.7392	16.8076	7.5356	7.90546	9.24716	3.24835	1.28369	2.61626	14.4668	0	II
Slc35g1	10.717	17.5949	2.30576	2.13909	2.32279	3.13158	5.37792	5.45176	3.32002	7.10065	0	II
Tor3a	15.9272	17.4907	8.58797	3.33217	6.8603	8.31511	7.01013	4.96321	1.73379	8.5018	0	II
Ndufab1	2.53953	17.415	2.6038	2.16556	3.31327	4.0258	5.83336	2.62825	2.52085	12.385	0	II
Immp1l	1.68725	17.1865	5.73986	5.83082	6.01353	5.26934	7.10773	3.77426	3.0167	9.51035	0	II
Pcsk9	1.37643	16.9819	2.71586	1.40945	7.89309	2.80846	3.90585	4.53287	3.47266	7.51147	0	II
Srxn1	15.5404	16.8462	4.9659	6.13205	3.42059	3.03924	11.5518	14.8844	10.5584	7.12835	0	II
Gm20256	2.49391	16.6762	4.78974	7.40853	5.71863	5.86276	10.5259	10.6925	4.81707	11.3563	0	II
Rfx3	1.52251	16.5903	5.35189	5.24594	5.01307	6.6586	6.31301	5.82016	6.78512	10.585	1	II
Fam84b	1.85123	16.5531	2.04962	1.22349	5.39996	2.42435	5.33833	3.72558	6.00728	8.35617	0	II
Calcr	0.580252	16.3734	0.908005	0.48046	0.343078	0.416839	0.329476	0.233299	0.174065	4.96818	0	II
Pcbd1	2.85413	16.2576	3.24838	1.68053	3.13602	2.4851	2.44426	4.44988	15.6492	13.7611	1	II
Dab1	2.92527	16.2291	2.33808	3.17124	0.395939	0.432971	0.709696	0.969004	1.29081	10.1877	0	II
Zfp867	3.01823	16.0813	6.619	6.67311	7.28286	3.18573	3.56442	2.2889	4.41877	11.8696	0	II
Gstm6	1.15549	16.0698	0.475922	0.107514	0.383569	0.0001	0.0001	0.0001	1.33383	0.465969	0	II
Stxbp6	0.745176	15.9299	1.62236	1.68813	2.14504	1.02398	0.817512	0.486232	3.61921	3.2073	0	II
9230110C19Rik	2.5523	15.8842	7.36841	9.24957	10.4752	8.34482	6.21798	5.47149	6.93684	14.3662	0	II
Ggh	6.33977	15.7602	2.31505	0.83997	1.41598	1.36629	2.13302	2.26526	3.62109	6.84949	0	II
Slc6a15	7.9435	15.7146	4.13362	4.59707	3.03128	3.51575	2.62683	3.74732	0.505934	7.07328	0	II
Trim13	13.8953	15.6701	6.19459	5.3168	3.57523	3.67275	2.41385	3.71262	4.80435	14.6521	0	II
Fuca2	1.98441	15.6628	4.18676	3.1609	3.63112	3.20722	3.50501	1.89919	7.45604	12.0488	0	II
Rab25	10.9707	15.4841	0.827492	0.933993	0.312663	1.51923	0.800547	0.566818	2.35552	7.55569	0	II
Sh3gl3	7.60926	15.4472	6.91436	7.02393	2.78623	0.846427	1.38747	1.263	5.31633	9.77844	0	II
Zcchc18	1.5793	15.3162	0.988644	0.595187	0.76358	0.544604	0.255127	0.180659	3.14621	2.7672	0	II
Ddit4l	5.71559	15.0099	1.652	1.13701	0.933616	0.81382	0.883602	0.331258	2.89401	8.39024	0	II
Elavl2	9.46968	14.9933	2.28555	2.19957	0.993736	1.28104	2.66884	1.71381	2.06523	8.64265	0	II
Sord	5.76811	14.9537	9.90024	7.01153	2.64008	1.60396	4.82026	5.1856	8.88455	1.66312	0	II
Pcca	8.3699	14.8471	4.96986	4.89649	5.60054	8.42885	10.2135	7.26967	10.6617	13.2431	0	II
Fkbp14	1.85477	14.7613	4.85133	6.41178	7.68572	3.65429	3.20915	2.15851	6.90079	11.3826	0	II
Ugt8a	2.39426	14.6094	0.396094	0.34392	0.0921581	0.0001	0.117976	0.0001	0.106828	1.08982	0	II
Glyatl3	0.240833	14.4285	0.0001	0.0001	0.0001	0.0001	0.0001	0.0001	0.0001	0.141966	0	II
Cxx1b	0.966746	14.4067	6.40702	4.21854	3.58578	3.59447	1.49228	1.21909	4.44298	5.49558	0	II
Gm20267	11.6757	14.0602	1.58893	0.597882	1.3339	0.486295	2.04955	2.90213	5.56697	2.89191	0	II
Atp6v0e2	7.63535	13.9367	1.19497	0.337268	1.14361	1.20671	5.47164	5.89273	9.10581	4.6796	0	II
Ifi27l2a	0.605313	13.8088	3.55181	5.07802	2.62392	1.73906	0.0001	0.0001	1.03713	10.5215	0	II
Bdh1	12.5689	13.7712	2.63147	1.81927	1.3255	1.08715	2.50335	2.07279	0.576329	2.79938	0	II
Creld1	12.1234	13.6053	4.15028	2.79856	2.28055	3.66162	3.47631	4.13485	9.25359	8.40286	0	II
Nxt2	4.07393	13.5357	4.82466	3.30634	1.64909	1.34464	1.66704	3.06861	2.98095	5.82353	0	II
Ocln	3.00678	13.5126	0.240516	0.116398	0.27689	0.0631592	0.310215	0.0941979	3.18902	10.2045	0	II
Uty	3.10882	13.4887	1.55186	1.89361	13.2241	12.359	9.41316	11.4905	4.39008	10.9763	0	II
Mbnl1	2.285	13.3048	0.844915	1.44153	2.05846	1.22657	6.08235	8.98938	6.05782	2.74491	0	II
Rbm47	11.8758	13.2969	2.61422	0.760802	0.28813	0.337575	0.184505	0.167962	0.429438	4.76827	0	II
Efcab10	0.311448	13.1475	0.649756	0.18342	0.0001	0.0001	0.0001	0.0001	0.0001	0.734022	0	II
Gm11627	6.48081	13.0316	1.77091	0.726918	0.324444	0.295672	0.415408	0.0001	2.39729	1.33377	0	II
Nudt10	0.68023	12.9704	2.69231	1.62548	2.14455	0.689825	0.646187	0.343173	2.30347	7.61543	0	II
Slc4a11	9.01665	12.9678	1.16455	1.701	1.17315	0.628919	0.618585	0.5631	0.450093	11.4913	0	II
B4galt4	3.10682	12.8616	1.14406	1.02231	4.17758	1.48786	3.0128	3.0037	10.1457	5.36691	0	II
Sox9	0.0001	12.5668	0.740482	1.85054	2.18437	3.0587	2.04659	0.0001	1.59826	4.49086	1	II
Enkur	0.0585265	12.4952	0.45727	0.0001	0.0922093	0.0001	0.118042	0.0001	0.0801905	1.17076	0	II
Psmb9	3.30286	12.4313	5.03272	0.921248	0.274142	0.499566	0.0001	0.0001	0.834095	8.75868	0	II
Fcor	2.65795	12.413	0.594298	2.34749	1.79586	0.545587	0.766562	0.814085	3.9037	2.01391	0	II
Steap1	10.3698	12.399	3.33587	3.25644	5.08611	2.97965	2.90742	0.741121	0.94775	5.70369	0	II
Celf4	2.48847	12.354	2.33264	1.8966	1.47368	0.653386	0.382571	0.162574	0.554178	1.12411	0	II
Ccdc112	7.70322	12.1964	1.80051	1.76719	2.87837	2.80271	3.6856	0.536266	6.17116	8.23904	0	II
Mapk4	4.44866	11.9954	4.98974	2.27968	1.93889	1.39609	1.86966	0.911466	7.09714	8.87588	0	II
Slc35d3	0.346503	11.9781	1.126	2.87123	0.756244	1.4548	1.99031	1.25684	0.76716	1.55469	0	II
Ptpn3	9.00838	11.9562	3.0468	2.13725	1.33529	2.40199	0.777213	0.754656	1.16107	8.19968	0	II
H2-Q10	1.04638	11.8553	0.446656	0.0001	0.225027	0.546698	0.192106	0.407921	0.195678	0.140233	0	II
Nap1l2	2.25815	11.7908	0.504917	0.284998	0.890054	0.154578	0.705534	0.0001	2.24789	2.78822	0	II
Dcun1d1	1.87741	11.7902	5.35014	6.21332	5.48311	4.88317	6.26293	8.30343	3.5216	11.4942	0	II
Camk2b	10.1152	11.6833	0.86353	0.324957	0.527255	0.576572	0.23635	0.215155	1.62731	2.95593	0	II
B230217C12Rik	5.24379	11.6372	1.65976	1.24896	3.71546	4.06304	2.02197	0.757948	5.4113	0.729238	0	II
Mir92-2	2.30955	11.5349	1.20482	0.0001	0.0001	0.0001	0.0001	0.0001	0.0001	2.72206	0	II
Arhgap18	0.581295	11.5323	2.0314	1.12937	1.74098	1.22473	1.13421	2.07671	3.77113	8.42569	0	II
Mccc1	10.7469	11.4497	3.00465	4.59075	3.17448	4.50748	3.40307	2.00786	7.8955	7.34055	0	II
Rpl29	2.46677	11.4241	3.70589	5.75143	1.71113	3.6856	2.39017	5.49966	1.62312	3.95398	0	II
Sox3	5.1905	11.3216	1.06189	0.299715	0.267507	0.389998	0.274022	0.145553	0.325621	5.73775	1	II
Nme5	0.169107	11.1656	1.98375	0.29863	0.532978	0.728513	0.0001	0.0001	0.34761	3.03782	0	II
Tuba8	0.29362	10.9286	4.67007	5.61683	0.771322	1.1246	0.0988516	0.209849	0.0671591	7.61096	0	II
Cfap126	1.01635	10.8899	0.106125	0.718132	0.106908	0.194766	0.273625	0.581068	2.41474	2.03631	0	II
Dnajc22	4.59376	10.8853	2.69591	4.1417	2.4895	2.88738	0.966031	0.820757	7.87129	6.03466	0	II
Depdc7	10.2806	10.8488	3.11602	2.58402	1.2813	1.05089	1.72264	2.78767	1.67113	2.94547	0	II
Dusp18	1.46711	10.7951	2.69823	2.19068	1.7883	2.82469	3.57204	2.85326	7.33907	2.54019	0	II
Mtap7d3	7.64457	10.7887	2.43195	1.63817	1.42257	1.72848	1.41675	0.537417	2.71432	2.51106	0	II
Gdpd1	1.32559	10.5644	1.23586	1.04622	0.933763	1.05352	3.41586	3.02305	8.62102	8.90821	0	II
Tmem59l	4.18169	10.4321	0.88243	0.498051	1.48151	2.4301	1.70729	1.20879	0.515344	0.332359	0	II
Fam101b	0.718187	10.3522	4.86975	6.0603	4.9686	2.80846	3.02001	2.1382	5.74213	7.14706	0	II
Tmem141	5.77701	10.3114	4.3645	4.80898	3.55927	3.24355	2.14474	1.13891	8.19211	7.04367	0	II
Galnt3	1.44528	10.2833	0.982123	0.134455	0.629638	0.382563	0.921353	0.244693	0.182565	4.94197	0	II
Ly6a	4.14577	10.1418	1.98614	0.597882	0.400241	0.729393	0.512463	0.0001	0.116077	3.68965	0	II
Tmem100	0.238377	10.0078	0.186545	0.280691	0.250529	0.342421	0.0001	0.0001	1.85099	0.538372	0	II
Pifo	0.248737	9.99129	0.194651	0.32949	0.588063	0.535907	0.627484	0.0001	0.511343	1.75839	0	II
Svip	3.52984	9.97025	0.71176	0.459108	0.27321	0.62231	0.830651	1.20711	2.67168	5.06638	0	II
Eif3j1	0.177675	9.95778	0.277995	0.62743	0.373362	0.850479	0.239073	0.50768	0.121809	0.593098	0	II
Ccdc28a	7.20971	9.90263	5.35935	2.44096	3.03102	3.10741	2.66826	0.515298	7.49461	5.66502	0	II
Mfap3l	1.24866	9.82506	0.484543	0.237047	1.00868	0.711668	0.874944	0.707975	0.382008	6.08707	0	II
Pnma2	5.56654	9.82133	4.75605	3.75231	2.7623	2.31679	0.626095	0.266023	1.87051	1.55347	0	II
Dynlt1b	0.363542	9.77769	0.284483	0.481582	0.716306	0.26117	0.733756	0.389672	0.498303	2.24899	0	II
Snhg10	2.78105	9.74096	4.55936	8.88885	5.84564	4.18561	5.61382	6.24578	1.81538	2.10718	0	II
Gm19527	2.33521	9.54254	4.65105	4.87474	2.51008	2.43992	4.28532	3.18574	1.45508	7.94397	0	II
Myl6b	3.7554	9.48673	1.28232	2.05039	2.26055	2.74668	2.20536	0.878347	6.27097	7.88654	0	II
Wipf3	2.11637	9.44266	0.208719	0.176704	0.13145	0.191617	0.370113	0.0715463	2.21579	5.83316	0	II
Fam19a4	0.706413	9.31513	2.31126	0.11352	0.0001	0.0923479	0.0001	0.0001	0.0881189	1.40017	0	II
Moxd1	1.15895	9.19278	2.16922	1.40488	0.609073	0.587698	0.412916	0.0001	1.24601	5.30277	0	II
Cd302	0.836059	9.18574	2.70377	3.05178	3.69019	2.24194	1.6876	3.10645	8.32716	6.89704	0	II
Nat2	0.980194	9.15474	1.02263	0.659611	0.662293	0.938803	1.41328	1.00063	2.11132	7.48112	0	II
Lrrc28	8.87802	9.0924	4.81134	3.68822	1.84032	2.03137	2.38961	1.76236	5.85962	7.54752	0	II
Ehd3	3.42808	9.02602	3.77629	3.89026	3.20036	3.79689	2.55155	2.46342	8.00686	1.39953	0	II
Lipg	0.925019	8.99574	3.47397	4.37857	8.48644	9.19531	4.14501	3.09333	1.92726	3.87005	0	II
Cd59b	0.880168	8.99109	0.413276	1.55463	0.138842	1.26445	0.0001	1.13211	0.603295	1.14109	0	II
Shh	0.0001	8.9808	0.0412059	0.0001	0.0415095	0.0001	0.0001	0.112721	0.396168	6.8574	0	II
Rgs2	0.163069	8.87974	1.05668	0.658077	0.807564	0.535254	0.893032	0.599024	4.14889	1.34465	0	II
Nr2c2ap	2.8401	8.86554	1.11121	1.35874	2.51856	3.06017	3.70262	3.55166	2.35215	1.77834	0	II
Gm19288	0.0829054	8.79809	1.42554	0.438897	1.8277	1.42765	3.51033	1.06521	0.227118	0.390484	0	II
Stk38l	4.44577	8.74268	1.21108	0.911338	2.17683	2.22352	2.38913	1.8867	4.74225	4.56029	0	II
Gm19852	0.236767	8.70435	3.7038	5.85271	2.61183	3.40018	1.43333	0.0001	0.324521	2.51056	0	II
Etv1	1.80825	8.69969	3.92007	3.10607	1.64766	1.1917	0.837255	0.355724	1.6146	6.30548	1	II
Wdr44	2.9637	8.60755	1.65267	1.59462	1.93339	1.85977	1.44414	1.16853	2.12473	6.74512	0	II
Cpeb1	3.03074	8.58537	0.839529	0.331718	0.465195	0.0771616	0.162518	0.230085	0.478037	8.10816	0	II
Noto	0.0001	8.57757	0.0001	0.154583	0.0001	0.0001	0.0001	0.0001	0.0600429	0.670113	1	II
Ephx1	4.92277	8.53958	0.526848	0.0744188	0.530738	0.483667	0.424762	0.721686	1.21127	3.79368	0	II
Dnajb13	0.919436	8.51566	0.671497	0.757918	0.48321	0.352304	0.494981	0.262882	0.420172	1.15588	0	II
Atf7ip2	6.23828	8.46137	4.07122	2.90724	2.09254	1.37302	0.643127	0.113916	0.909806	5.7569	1	II
Ccdc181	3.99048	8.45542	2.25514	1.56644	2.03879	2.65417	2.23764	2.53479	5.97656	7.90399	0	II
Gmfg	2.71144	8.41737	2.0723	1.33663	0.59653	1.4495	1.78207	0.270451	5.44546	1.18917	0	II
Lurap1l	2.02047	8.36869	0.516307	0.364258	0.130105	0.592463	0.998892	1.59118	1.24355	7.21675	0	II
Nefm	1.3014	8.33127	1.05227	0.229959	0.136867	0.0001	0.0876618	0.0001	0.0595604	3.22095	0	II
Frmd7	0.271449	8.29609	0.684252	0.905456	0.499179	0.34662	0.304409	0.194006	0.289405	3.58028	0	II
Kpna2	1.75315	8.28769	3.55042	4.79673	2.05932	2.96308	2.63684	2.2108	0.848242	2.87655	0	II
C330021F23Rik	2.80915	8.24156	0.676408	0.152772	0.545141	0.248446	0.610764	0.370686	0.474023	2.13939	0	II
Fuom	7.00544	8.22128	7.25251	5.90159	2.20888	2.78712	1.30544	1.84847	0.886518	2.15953	0	II
Sdhd	2.12623	8.09446	1.45045	2.02232	1.719	0.783309	0.440294	0.935074	2.98932	0.128608	0	II
Shisa6	0.290157	8.08065	0.205097	0.0992645	0.0738539	0.0538692	0.0378754	0.200688	4.02748	0.88785	0	II
Fv1	0.863076	8.02128	3.57497	5.11113	7.20264	3.64656	4.71384	3.70019	4.31443	4.12841	0	II
2610035F20Rik	0.590023	7.88517	0.173199	0.130353	0.116352	0.211979	0.0001	0.0001	0.0506414	1.21687	0	II
Apoo	0.685405	7.88298	0.9534	1.07611	0.720354	0.437676	0.922354	0.979536	0.730752	1.25654	0	II
Gstt3	5.31114	7.84599	5.91178	3.76584	5.48372	4.29876	1.81211	0.962279	3.33265	6.28184	0	II
Timm8a1	1.48052	7.82441	3.98494	5.02086	3.36088	2.89261	2.86899	3.55466	0.974185	4.6414	0	II
Atp5l	1.50222	7.81262	4.06045	1.92978	2.58347	0.784836	3.30799	1.1711	0.748861	2.81669	0	II
Ybx2	6.85315	7.80977	2.45345	1.89894	1.97727	1.67318	0.723436	0.192146	4.05246	6.15034	1	II
Fam171b	2.02286	7.78812	1.03373	0.802191	0.813587	0.711773	0.750077	0.0885975	2.91434	0.681259	0	II
Gimap9	3.59648	7.72789	0.951332	0.357991	0.399373	1.16444	0.818103	2.60626	3.26354	2.32843	0	II
Them4	2.63216	7.7223	2.53489	4.79237	2.0429	1.27995	0.980994	2.43076	1.72084	6.6579	0	II
Plch1	3.69476	7.69365	1.79931	1.00564	2.55167	2.75831	1.35203	0.717978	1.5914	5.53872	0	II
Gm19749	0.389718	7.64254	0.853722	0.413028	0.36864	0.0001	0.471999	1.67062	0.534185	0.229706	0	II
Ccbl2	6.05102	7.52019	4.34428	4.18723	1.32773	1.07553	1.00749	1.47114	1.45378	2.4815	0	II
Ccl20	0.0001	7.37705	0.0001	0.0001	0.0001	0.0001	0.0001	0.0001	0.0001	2.05911	0	II
Herc6	0.464557	7.33905	0.0208671	0.0469804	0.230225	0.114488	0.0536754	0.113894	0.382104	2.29925	0	II
Skida1	0.257	7.30511	3.46764	2.63771	7.26483	3.64473	3.75986	1.51464	6.47097	2.46024	0	II
Fam183b	4.11355	7.30125	0.0001	0.0001	0.0001	0.0001	0.0001	0.0001	0.0001	0.367388	0	II
Cycs	0.755825	7.26845	2.47295	3.51937	1.91356	1.25032	2.17283	2.25845	0.376806	0.877316	0	II
Celf5	6.84586	7.26018	0.924084	0.479279	0.654181	0.962966	0.451073	0.136938	2.05629	3.59239	0	II
Stmn3	5.48844	7.22413	3.76379	2.72327	0.77784	0.354475	0.0001	0.264502	0.338229	0.726916	0	II
4933415A04Rik	0.767235	7.21986	3.16511	2.83339	1.59429	2.70527	1.19672	1.34567	4.39763	1.76732	0	II
Eif4e3	0.836392	7.17686	3.79547	4.92413	5.71322	4.16517	3.32017	1.55389	5.08239	4.09063	0	II
Amph	5.56929	7.16813	3.56863	0.619772	1.20992	1.1341	0.619747	0.752176	1.05206	5.65957	0	II
Thy1	5.04717	7.15005	1.70615	1.14123	2.35528	5.80082	2.52677	1.03881	0.664275	0.642546	0	II
Map2	3.69313	7.13964	1.25131	0.627771	0.640326	0.875251	0.2819	0.163339	0.713356	3.91901	0	II
Gm19550	1.35816	7.09141	3.89646	1.39943	0.35693	0.325277	0.0001	0.0001	0.31037	1.06719	0	II
Kdm5d	0.051318	7.08149	0.0401766	0.0001	0.464384	0.0736825	0.336119	0.549104	0.0703092	0.294387	0	II
Plagl1	0.879097	7.03901	1.47989	1.08224	4.85018	1.33945	2.90362	0.742435	2.77507	5.69026	1	II
Fancd2os	1.13499	7.02693	2.34123	3.73602	2.27719	2.22342	1.45796	2.21188	0.21224	1.8241	0	II
Fam46c	0.794199	7.00761	0.108163	0.183058	0.381112	0.49612	2.71823	2.81274	2.03521	4.61876	0	II
1700007G11Rik	0.244188	6.98237	1.52804	0.862405	0.0001	0.0001	0.164342	0.0001	0.0001	5.61	0	II
Iglon5	2.89284	6.91437	0.982366	0.43394	1.20473	0.470575	0.606074	0.117108	4.86325	3.9885	0	II
Ica1	2.93728	6.89825	1.00394	0.954246	1.01135	1.64918	5.17954	4.48741	4.76682	4.33732	0	II
Sgk3	1.03433	6.8234	5.28462	6.29499	6.77731	6.58786	3.74795	1.92343	0.632092	2.90064	0	II
Clvs2	1.23304	6.79431	0.0878036	0.148589	0.0442756	0.0806139	0.11323	0.480677	0.0385114	0.594577	0	II
Kctd12	1.44581	6.77449	1.64717	2.06347	1.23996	1.03028	2.73169	2.42996	4.80391	6.37966	0	II
Il18	0.323672	6.72168	2.65855	0.714539	0.892794	0.697392	0.0001	0.346936	0.554537	5.29159	0	II
Spock2	6.3507	6.70125	3.80746	2.11722	1.52301	1.79912	0.50566	0.92051	1.12812	5.39769	0	II
Tmem229a	0.323315	6.6999	5.01425	3.42562	1.46228	1.2922	0.936229	0.723134	0.751377	1.62327	0	II
Rwdd2a	5.26803	6.69292	0.634255	0.268518	1.27777	0.727811	0.715853	0.434461	1.5971	1.67172	0	II
Gm2036	2.12615	6.66098	0.831887	1.12672	0.838029	1.22186	0.429272	0.455882	1.31157	0.0627451	0	II
Dclk1	0.124088	6.66035	2.08386	1.33321	0.484519	0.402825	0.206859	0.115668	0.347414	1.35344	0	II
Pla2g16	3.85771	6.60911	2.0539	0.597203	0.407624	0.457176	1.04373	1.53473	2.61683	3.10542	0	II
Jakmip2	3.45189	6.57734	0.0937737	0.0705875	1.06957	1.1467	0.926469	0.342294	1.25824	0.823176	0	II
Cyp39a1	1.58336	6.56385	1.86736	1.29709	1.91732	1.45056	1.48231	0.393628	5.09562	6.31494	0	II
Zfp941	6.02157	6.51796	3.05705	2.69081	1.61049	2.05981	1.01303	1.30635	2.11278	3.53805	0	II
Insl6	1.2738	6.50631	0.498416	0.187586	0.669427	0.305077	0.642883	0.0001	2.47356	3.75311	0	II
Thpo	1.19926	6.45796	0.0437423	0.0493599	0.131994	0.0802293	0.0563947	0.0001	0.649975	2.97472	0	II
Efcab1	0.559037	6.4294	0.0001	0.0001	0.195914	0.0001	0.0001	0.0001	0.51089	0.585676	0	II
Zfp345	3.00313	6.41815	3.52477	2.51516	1.38773	2.00849	1.7769	1.88706	0.496922	6.07205	0	II
Cysltr1	0.788646	6.30629	0.159329	0.0450313	0.561518	0.219365	0.051448	0.109163	0.627738	1.97881	0	II
AW112010	0.0001	6.27964	0.0001	0.0001	0.0001	0.0001	0.0001	0.0001	0.0001	2.50372	0	II
Fbxo44	2.03439	6.24752	1.04199	0.718764	0.991369	1.48795	2.16534	1.26878	3.90411	3.22603	0	II
Tnfsf11	2.2882	6.23364	0.0982024	0.11083	0.0495134	0.0001	0.0001	0.0001	0.0001	0.277168	0	II
Pls1	4.66148	6.19481	1.09728	0.167453	0.11959	0.272327	0.191353	0.731299	0.545569	5.10326	0	II
Gatm	1.90227	6.19438	1.06988	0.472594	0.468658	0.512492	1.56001	1.147	1.05939	2.87258	0	II
Arl5c	2.91339	6.16636	0.140381	0.395944	0.141417	0.901568	0.362	0.384438	1.53607	1.26791	0	II
Slc38a3	1.5719	6.12793	1.01794	0.861738	1.15362	1.32383	0.765969	0.813455	2.04326	4.16834	0	II
Gm20300	1.06151	6.07256	1.99336	3.37485	3.6814	0.610054	2.57123	1.82047	1.16408	3.75311	0	II
Dennd1c	0.917102	5.98068	0.13056	0.098268	0.131523	0.23963	0.168381	0.119243	0.342923	3.24249	0	II
Fam63b	0.3902	5.93977	1.4924	1.28636	0.984088	1.4946	1.03256	1.48685	2.53123	3.96953	0	II
Lsm7	0.598847	5.91315	3.51387	3.70175	4.48374	3.01077	2.71957	3.85087	1.02605	2.02897	0	II
Snap25	0.0992789	5.85436	0.776146	0.233683	0.208574	0.0950905	0.0668354	0.141846	0.272007	3.6433	0	II
Pnpla3	1.26585	5.76784	1.72154	1.25108	2.92202	2.85766	1.67308	0.646175	0.14469	1.80274	0	II
Lrrn1	0.590384	5.75824	1.43044	0.605519	0.390344	0.273659	0.422915	0.408309	1.01807	1.29055	0	II
Armcx6	0.551159	5.72369	2.64112	2.61606	4.45241	3.66162	2.98964	1.4768	3.77703	4.93215	0	II
Mal2	1.06037	5.70837	0.158124	0.0001	0.0001	0.0001	0.0001	0.0001	0.0347049	1.30926	0	II
Rerg	1.72645	5.69338	0.853248	0.26759	0.191088	0.174147	1.03945	0.0001	1.12106	1.53505	0	II
Cbln2	0.0955839	5.67961	0.896661	1.06829	0.100453	0.0915515	0.0001	0.0001	0.0437295	1.78197	0	II
Gas2	2.262	5.67108	1.64172	1.15818	4.39285	2.63743	4.9631	2.81115	1.21338	2.60807	0	II
Pou6f1	2.94005	5.65256	1.74938	0.838562	0.651871	0.572057	0.340108	0.328363	1.99414	5.07138	1	II
Parp8	0.657985	5.5933	5.07685	2.08382	3.14733	2.93333	2.56457	2.04271	2.39459	3.222	0	II
Faxc	0.629996	5.51596	2.74612	3.1923	2.39992	1.78844	1.75602	1.15756	4.92385	5.02902	0	II
Cfap52	0.31838	5.50619	0.398572	0.281201	0.100453	0.0001	0.0001	0.0001	0.0001	0.225178	0	II
9130008F23Rik	0.811279	5.39231	0.0508779	0.114728	0.307017	0.279792	0.065599	0.13922	0.178013	1.37684	0	II
Rsph9	0.595033	5.36899	1.28027	1.18234	1.52421	1.70953	1.80153	0.637808	4.58745	2.54195	0	II
Nfasc	1.86297	5.36019	2.31331	0.345845	0.138428	0.0582804	0.136348	0.0001	0.138883	4.24018	0	II
Ccdc85a	2.42413	5.3351	0.0332307	0.0187976	0.050163	0.182589	0.256514	0.0908707	0.72561	4.29185	0	II
Fam181b	1.06382	5.3302	2.49708	2.34876	2.03639	0.98251	0.69029	0.32587	1.35408	0.806061	0	II
Map2k3os	3.75987	5.27216	0.951895	0.683751	1.22042	1.42991	2.7904	0.948357	1.28857	0.749517	0	II
Ndufs5	0.0001	5.24938	0.215482	0.0001	0.651018	0.0001	0.833571	1.1803	0.566084	0.486738	0	II
Cdkl2	3.62325	5.24242	0.352781	0.367556	0.300726	0.548017	0.315049	0.297413	0.142681	2.89125	0	II
Celf2	1.43472	5.24132	0.921163	1.28663	0.997554	0.951352	1.18819	0.599433	5.11315	4.6348	0	II
Mir485	0.959735	5.22883	0.0001	1.69518	1.51296	0.0001	3.87441	0.0001	0.0001	0.565622	0	II
Jph4	4.29366	5.20594	0.424663	0.333465	1.2646	1.96584	1.0954	0.505842	0.469005	0.987169	0	II
Ppapdc2	1.60438	5.19844	1.36952	0.987622	1.49459	0.838205	1.32492	1.56339	3.03223	5.09961	0	II
Fam131b	0.973775	5.18899	1.0694	0.72426	0.646415	0.687246	0.482853	0.439545	0.210843	0.302098	0	II
Mcf2l	3.54598	5.17642	1.35257	1.21236	1.54288	1.02259	0.615828	0.708497	2.49141	4.83843	0	II
Cd164l2	2.69993	5.1294	2.22382	1.00408	0.672143	1.4291	0.28694	0.0001	0.389668	3.34964	0	II
Timp4	0.197991	5.12175	0.38721	0.0001	0.390068	0.284401	0.0999674	0.0001	0.0001	0.583195	0	II
Galr2	2.27503	5.11563	0.33916	0.382804	0.113955	0.311365	0.218779	0.0001	0.346595	0.915138	0	II
Gpr85	0.379536	5.10404	0.556783	0.335214	0.523508	0.408939	0.191586	0.101779	1.72302	0.698867	0	II
Rasl10a	1.13815	5.08136	0.395874	0.335138	0.0997742	0.181765	0.510614	0.0001	0.346774	2.57098	0	II
Marveld3	1.18041	5.06161	0.0343058	0.0387087	0.103475	0.18851	0.0883448	0.187532	0.209835	3.11727	0	II
Rgs17	0.248122	5.03286	0.642539	0.19649	0.229311	0.12297	0.0691574	0.0001	0.644902	3.30638	0	II
Rsph4a	2.39919	5.01968	0.300455	0.237411	0.0606145	0.0552465	0.116329	0.0823905	0.0527184	0.52038	0	II
Tdgf1	202.235	401.258	499.505	472.103	27.7388	15.6684	2.8621	4.36444	33.787	118.172	0	III
T	6.74522	147.008	450.52	73.543	22.8328	26.3659	14.5146	8.51471	0.328643	100.827	1	III
Mesp1	0.0651449	0.531712	444.117	330.895	41.9403	17.5681	4.20176	3.62562	0.445915	4.17824	1	III
Cyb5a	65.5641	328.316	359.626	225.179	147.301	123.082	128.385	102.259	48.2067	113.377	0	III
Gm20283	80.4558	0.0739007	250.715	226.81	214.985	169.995	166.129	199.776	66.6185	9.03577	0	III
Dusp6	51.244	154.105	195.938	90.472	26.139	25.6914	15.926	10.524	55.7564	60.53	0	III
Fst	3.26746	56.9607	194.584	33.4107	4.77303	6.45982	1.87592	2.31353	0.0822811	48.6672	0	III
Arl4d	9.73255	14.0168	177.375	91.597	19.9782	17.3322	8.28837	8.04159	14.1751	16.7284	0	III
Fgf8	4.08965	45.7228	169.639	34.2423	5.27505	5.49385	1.92991	2.73272	18.4923	134.616	0	III
Sp5	12.2603	16.3365	168.862	101.79	3.58134	4.79945	0.674455	1.2892	1.05335	15.1392	1	III
Gas1	1.18593	4.63265	133.369	132.238	34.638	21.6651	16.0789	11.7037	22.4814	19.6462	0	III
Psmb10	30.7795	34.7135	126.635	39.3633	23.4793	29.9551	20.4882	26.9616	11.7957	46.2892	0	III
Efna3	4.57501	8.41302	118.4	95.9624	13.5232	7.22992	3.0015	2.20683	6.19296	12.6041	0	III
Rpl37a	12.2714	29.0494	117.647	109.852	102.363	86.9497	86.3386	87.3498	5.22614	21.4842	0	III
Grrp1	2.62853	3.11346	117.409	88.819	44.0496	48.1049	49.7136	52.4284	38.4585	4.37759	0	III
Dll3	5.66785	7.45582	113.583	71.5101	6.17815	5.39747	1.24228	2.36077	4.3953	44.6042	0	III
Limd2	19.0451	59.6484	107.251	89.8905	75.6602	72.2579	88.97	70.1521	71.1263	48.1124	0	III
Sgk1	74.6698	41.7913	104.014	35.1165	12.2711	13.0705	21.4942	22.8269	9.97709	83.5592	0	III
Igf2bp3	13.7465	78.9826	95.1535	81.8677	78.1737	82.1902	77.1636	59.8372	61.6554	93.8392	0	III
Gsc	0.417795	34.9511	94.8754	73.4646	5.07992	4.45786	1.68645	0.511787	0.0818961	88.1575	1	III
Pdgfra	0.291253	1.04825	94.7075	91.1756	77.1451	37.5263	23.5513	2.89804	87.7044	29.6404	0	III
H3f3a	17.1228	64.7397	92.8184	86.9407	68.5626	49.0118	55.0668	56.6666	36.8586	29.1976	0	III
Ypel3	18.9604	21.2961	82.04	61.9293	27.0592	18.3509	11.818	9.12786	35.6574	53.5153	0	III
Frzb	0.120054	10.3268	77.0035	43.5213	11.7626	1.0341	4.0197	0.205826	8.32038	39.417	0	III
Tapbp	19.8188	37.233	76.8603	28.168	24.2164	26.2037	10.7474	10.0485	7.22843	61.4144	0	III
Alox15	1.59618	5.218	72.2538	16.967	9.56172	3.41877	2.6362	1.99089	1.35262	16.7596	0	III
Cachd1	4.45779	10.9337	72.0562	63.1662	13.5437	17.0643	16.7725	10.1613	25.3125	22.4539	0	III
Mycl	9.34455	36.1147	71.6773	37.3945	8.39107	6.03692	5.12988	4.46132	4.99216	58.3696	0	III
Fah	12.0219	25.8881	71.657	44.6561	45.4299	28.7006	21.8588	17.2448	18.2364	28.3904	0	III
Pcdh8	0.437934	1.86088	70.3548	23.7893	0.607515	0.201385	0.424337	0.15028	0.144143	13.5616	0	III
Chst7	1.40372	2.78114	69.9413	37.4154	5.0292	4.76641	3.99261	4.65049	4.37299	8.30936	0	III
Lef1	16.2889	15.4775	61.7224	43.1082	21.9083	33.2203	14.4288	5.98289	16.8637	11.3949	1	III
Dpysl5	8.31554	22.16	61.0048	49.5851	12.0756	14.3117	5.88641	4.42684	35.2099	36.8926	0	III
Lzts1	0.817389	3.33995	59.87	45.6467	17.8544	14.761	9.27046	8.51031	0.960386	4.12841	0	III
Snrpc	38.6629	39.499	59.7849	56.5859	53.2604	48.4037	52.7742	51.31	32.1779	10.0903	0	III
Epha1	11.6222	38.164	58.8175	16.0679	3.77925	3.62852	2.37641	2.29433	1.76048	16.6496	0	III
Oxct1	19.9378	48.9181	58.0263	54.7275	40.2491	42.4306	28.1039	25.6196	8.77008	20.0726	0	III
Msgn1	0.247202	0.504991	56.0716	9.60256	4.47999	5.3251	0.0001	2.11904	0.0001	4.00464	1	III
Dock11	6.74793	19.4429	52.3393	42.7942	20.1492	19.5397	16.2524	11.8973	13.6011	37.0837	0	III
Snai1	7.14211	1.98185	49.6059	29.5141	15.4296	16.2144	8.36558	2.83547	10.5759	10.1065	1	III
Rhpn2	20.6148	18.924	48.4232	26.5186	8.31755	4.44838	3.37195	1.83423	4.85877	34.6208	0	III
Pmaip1	11.4557	0.0720098	47.5861	34.9683	4.16133	4.62647	5.38165	3.62163	3.18417	8.52427	0	III
Efna4	13.8264	26.1282	45.8851	37.8356	32.6613	24.8454	12.3161	6.39875	25.8123	27.1859	0	III
Cks2	7.46977	30.1124	43.4412	43.1489	34.5322	32.7741	30.9722	43.2797	7.33369	33.788	0	III
St6gal1	4.26517	19.7064	42.7859	36.2889	29.3586	29.3579	15.201	8.23924	24.0287	25.8067	0	III
Psmb8	4.35338	21.1448	40.6069	8.49906	4.24428	5.26675	0.809492	0.491286	0.157138	28.2873	0	III
Dll1	4.35289	1.30843	34.4752	13.3921	0.966602	0.293689	0.247613	0.262959	0.588373	6.55145	0	III
Agtrap	30.7582	10.3739	34.2848	17.0763	7.40108	7.1942	5.33509	4.92037	14.3007	16.5789	0	III
1110012L19Rik	16.1714	28.2573	34.0195	21.7747	24.6582	16.9484	9.23137	6.25169	18.8969	28.5897	0	III
Mir18	6.5676	0.0001	33.1173	28.3574	3.45132	18.8706	10.3114	21.9014	8.00248	3.01033	0	III
Tbx6	0.694507	0.445228	32.7291	16.0179	3.86386	3.28638	1.73168	2.97743	0.895993	3.46644	1	III
Plxna2	1.07921	3.06101	32.0863	25.0488	14.6706	6.96737	6.86826	4.87184	12.8347	19.2052	0	III
Nin	3.26438	3.27501	31.6892	27.3705	7.36697	10.7999	9.11862	10.889	6.93488	11.4503	0	III
Apln	1.046	19.4609	31.5168	3.0268	1.36831	1.47073	0.988369	1.14506	0.671202	3.99989	0	III
Mir7-1	2.59467	6.18501	31.4678	28.6438	14.3163	13.0463	5.23759	11.1246	3.55671	10.7031	0	III
Tsc22d3	1.57623	16.4856	29.9951	22.869	20.1888	11.9688	13.9198	14.2398	22.0685	11.7432	1	III
Cabp1	16.0157	2.26249	29.2408	26.1942	13.466	11.2489	4.07124	2.7977	1.70764	8.56434	0	III
Plcg2	25.8178	8.61449	28.568	12.1784	5.42184	7.16543	14.0492	20.9652	9.13823	9.18267	0	III
Epha4	15.554	4.61449	28.1351	16.7583	22.8802	14.2504	9.45291	3.4176	9.36319	12.1019	0	III
Mir106b	2.56303	0.0001	28.0759	22.6356	4.04055	2.45479	8.6228	3.66303	2.34226	5.03463	0	III
Meis3	2.59613	7.39401	26.9612	22.7195	19.7191	12.5451	10.4016	7.75786	22.3223	13.3053	0	III
Dennd2c	18.3611	7.49376	26.7524	13.7684	1.95202	2.62784	1.05096	1.62889	0.655848	6.29331	0	III
Rab8b	3.47991	14.8631	26.2364	17.242	15.4351	14.8285	17.6804	17.7018	10.7732	15.1804	0	III
Ppp4r4	3.65208	22.1267	26.1647	5.71173	1.97919	1.69432	1.15198	1.63116	0.782304	18.4503	0	III
Gstm5	3.69117	1.36181	25.7528	22.412	22.4273	13.2571	19.8692	13.8477	20.4497	22.6582	0	III
Pde4d	4.30644	5.52978	25.6261	15.0195	4.32426	6.7779	6.47827	7.99717	4.85041	9.06816	0	III
Cx3cl1	2.71846	2.57996	25.5594	15.5858	5.19888	7.10653	5.03769	3.0572	1.67999	9.02094	0	III
Lrig1	10.3261	8.62788	25.4537	10.3907	2.64654	3.52644	2.44904	1.51218	6.38138	22.271	0	III
Nrarp	3.25587	14.5614	24.2867	23.531	6.80095	6.39257	6.18894	8.37576	12.4965	12.967	0	III
Itga8	0.484731	0.940811	18.0884	12.7337	4.35501	1.11409	2.12789	1.19489	4.89952	6.86158	0	III
Arhgef5	4.10717	5.31224	17.7817	14.395	6.00511	5.36075	3.3216	3.05537	2.62859	12.2621	0	III
Lfng	7.26921	3.6767	17.6157	8.12669	2.70789	2.90833	0.743072	0.394619	3.61589	6.29017	0	III
Car13	3.29099	9.87874	17.5961	13.6175	10.9527	8.14255	7.87342	5.35668	8.39581	10.5049	0	III
Jade2	14.7343	9.12017	17.2173	9.79794	6.33676	11.6812	4.01065	3.05294	1.30672	9.50875	0	III
Cpxm2	0.559568	0.0001	17.0418	4.05891	2.5516	2.0095	0.92779	0.771133	0.0274898	2.8732	0	III
Ada	8.83217	2.69968	14.6308	12.6329	5.9092	7.18	7.04462	5.35708	2.00808	1.47268	0	III
Has3	0.829555	2.11454	14.4084	8.33042	2.05495	3.03027	2.39205	2.99761	0.536119	4.83928	0	III
Sirpa	2.12042	6.90477	14.3875	11.6749	12.509	10.8521	9.22918	6.8184	8.46987	11.773	0	III
Cbln1	1.44017	3.18772	14.367	13.9375	8.08793	2.5	9.26609	2.70141	5.34644	10.9264	0	III
Mybl1	3.36125	5.11403	14.2421	5.03445	5.05104	5.81725	3.41241	2.02273	2.07479	6.95012	1	III
Pde5a	1.0205	6.80802	14.0949	12.0284	10.0788	8.22741	8.07119	5.89302	8.47825	7.01357	0	III
Sp8	1.09468	1.38461	14.0219	5.52424	0.813602	0.494326	0.284187	0.335324	0.17158	3.88882	1	III
Snhg9	0.0001	3.65021	13.7787	12.8475	9.65597	7.69952	5.40931	11.4893	1.04959	0.0001	0	III
Car3	4.46674	8.75406	13.6235	5.47465	3.30537	1.70257	0.736143	0.39094	3.62382	6.50011	0	III
Nhej1	7.98293	6.4357	13.2576	12.8058	8.0904	4.21304	5.09752	2.09564	5.91814	6.14457	0	III
Crym	3.40237	3.19104	13.0928	5.41869	5.97928	11.8592	9.23243	4.30463	0.841115	1.15051	0	III
2210016F16Rik	12.3625	0.0001	12.5481	11.7954	9.70558	10.7705	8.61913	8.62136	10.651	2.22371	0	III
Mirlet7f-1	0.0001	2.14447	12.318	11.1229	4.96365	0.0001	1.589	3.37494	0.0001	2.31938	0	III
Sycp3	7.99193	0.510391	12.3114	8.49212	0.689113	0.538295	0.504244	1.0709	1.02714	6.21832	0	III
Mir453	1.70872	0.0001	12.0326	10.5633	10.7746	14.7283	6.89826	10.9889	2.34226	1.51046	0	III
Ephb6	1.34155	1.39594	11.6337	8.3921	6.99065	4.33629	2.44473	1.19835	5.31232	2.03132	0	III
Fut10	1.92634	6.23438	11.4791	10.4797	11.0537	11.5122	8.80337	7.00366	4.28822	3.22393	0	III
Mir540	2.09125	0.0001	11.4539	9.23449	9.89016	9.01285	4.22136	4.48309	2.86662	1.23243	0	III
Sall3	8.57537	0.788046	11.2918	6.2203	4.12776	9.24351	10.3863	8.35432	3.50571	1.12443	1	III
Wnt3a	0.736969	0.0347117	10.9352	0.583571	0.120273	0.219126	0.0001	0.0001	0.0697616	0.0599957	0	III
Raver2	6.65429	7.46185	10.9081	9.67607	8.08235	4.84304	5.81253	1.7315	6.2576	9.67422	0	III
Rangrf	4.67621	3.60555	10.3555	7.16896	5.98105	6.8448	7.12414	7.56585	1.45141	0.312063	0	III
Mir382	0.0001	0.0001	10.0976	9.76911	7.26582	2.64858	1.86079	0.0001	2.52717	1.6297	0	III
Atp10a	6.95548	2.63478	9.96277	3.89175	2.30217	2.98128	1.93938	1.26327	1.38724	7.02027	0	III
Pgbd5	1.88539	2.39923	9.82172	6.39747	1.95546	0.641588	1.0016	0.638259	1.42829	5.77447	0	III
Kdf1	8.50324	4.09123	9.70561	3.92729	2.52126	2.24158	1.10242	1.33801	1.3368	6.09143	0	III
Kcne1l	0.290778	0.0001	9.62869	3.33751	1.22211	0.835307	0.0978955	0.415536	1.52753	0.199949	0	III
Scarna3a	0.593773	0.0001	9.29073	2.0974	4.67972	6.82331	5.99215	5.09095	1.6277	0.349957	0	III
Bbs2	8.77163	5.60187	9.26299	9.19563	9.03159	5.19102	5.03854	1.83467	7.39694	8.055	0	III
Tex15	0.774953	0.0341477	9.17935	4.59181	1.6157	1.5083	0.941952	0.571671	0.902367	3.81516	0	III
Cabp7	2.00449	1.22874	8.93984	3.00953	0.632083	0.863983	0.0001	0.0001	0.13748	1.53567	0	III
Stard13	1.50355	1.45567	8.92524	6.91361	4.56418	3.82016	4.76568	6.07337	2.28244	3.98343	0	III
Mir19b-1	2.41573	0.0001	8.82086	8.53395	0.0001	0.0001	0.0001	0.0001	1.10388	1.42366	0	III
Cyp2s1	3.76871	1.42	8.74202	3.91864	4.71936	2.38081	0.809403	0.229295	1.64882	3.15028	0	III
Adrb1	0.140713	0.229946	8.6261	3.97411	0.975475	0.969758	0.170408	0.120678	0.347052	1.55795	0	III
Gm19346	1.2149	4.87244	8.13254	5.60301	5.3199	6.20541	5.85822	2.89375	4.99581	4.41477	0	III
Slco5a1	1.11114	3.08301	8.11412	3.88154	0.869392	0.331161	0.249299	0.352967	0.50777	5.93649	0	III
Nkd2	0.89153	1.33284	7.85994	7.25864	3.8048	3.1237	1.71179	0.652652	1.25187	2.33205	0	III
Rasl2-9	4.30467	1.32412	7.71436	5.39613	3.83099	6.78274	6.58719	6.25141	5.71042	0.286504	0	III
Mkx	2.58251	4.91888	7.70601	2.20354	1.03514	1.88656	0.662763	0.5631	0.450093	4.70749	1	III
Adgrb2	5.92938	3.38408	7.43188	3.7579	3.31067	3.66771	1.02523	0.235492	5.41864	6.07448	0	III
Gm19450	0.5255	0.0001	7.40009	4.64038	1.38059	2.01295	1.76775	3.7546	0.240171	0.412931	0	III
Cdx1	4.92385	0.0001	7.20432	2.26279	0.63118	0.11512	0.0001	0.171734	0.219594	0.0708711	1	III
Hpn	5.66562	5.84028	7.0691	2.29911	3.8021	2.52991	1.23649	1.47728	3.56837	4.21865	0	III
Fat3	0.0835511	0.356624	7.03448	4.89801	1.88381	1.63497	3.89759	2.34209	0.317283	2.12148	0	III
Galnt12	3.06652	6.11484	6.82721	5.63991	2.09326	2.08925	0.893499	0.406725	1.43013	5.62623	0	III
Ptgs1	1.8346	0.333286	6.73711	0.691389	1.69679	1.61656	0.59261	0.314723	1.64305	1.65777	0	III
Maneal	4.70115	3.2544	6.63335	3.31256	1.21505	1.03347	0.985371	0.440673	0.387454	0.529953	0	III
Gna14	1.63599	2.62335	6.57852	6.36454	1.89353	2.14206	0.418109	0.266456	1.07875	1.06177	0	III
Aldh1a2	1.05214	0.379437	6.3435	2.56892	1.41473	0.355727	0.49979	0.928776	0.169762	3.28233	0	III
Susd5	0.651086	1.13317	6.33903	3.13035	1.08339	0.363805	0.584147	0.232697	1.66089	0.351763	0	III
Elovl2	2.22749	4.8994	6.25729	3.93452	1.61193	1.1542	1.91656	1.01774	2.42772	1.78613	0	III
Rbm3os	2.33244	0.567427	5.99648	5.29697	4.07098	4.54756	3.69935	5.3573	2.16959	1.03095	0	III
Xylt1	1.4605	0.279846	5.89224	4.11136	1.97865	1.83592	1.61229	0.293612	1.78304	0.833831	0	III
BC089491	0.519014	0.392793	5.77482	4.17572	0.72727	0.4971	0.349266	0.24731	0.474315	2.10673	0	III
Slc4a5	5.46875	0.316691	5.71264	2.65652	1.18553	0.825038	0.441668	0.644902	1.57434	1.78066	0	III
Mesp2	1.51985	0.0001	5.66278	1.59799	0.34237	0.208039	0.0731435	0.0001	0.0497015	1.55675	1	III
Chrna7	5.15946	2.23625	5.61003	3.49159	1.47896	1.44404	1.21742	0.574677	3.76593	2.74441	0	III
Mir666	0.0001	0.0001	5.53694	2.49991	3.34674	2.03328	1.42851	0.0001	3.88004	0.0001	0	III
Klhl32	0.528583	2.59967	5.51374	1.8671	0.648108	0.759347	0.355705	0.125984	1.00627	1.74763	0	III
Katnal2	1.63314	3.59349	5.43898	3.99413	2.90465	2.88763	1.85968	1.0773	3.09965	4.46648	0	III
Peli3	0.506423	0.640532	5.37687	2.42764	1.59653	0.935342	0.219117	0.155165	2.18144	2.36583	0	III
Egr2	0.189114	1.22308	5.36141	1.79465	1.15477	0.203761	0.667814	0.405308	0.421136	1.25321	1	III
Mir301	0.0001	0.0001	5.09915	1.43895	0.0001	0.0001	0.0001	0.0001	0.0001	0.960173	0	III
Slc44a5	0.0684781	0.768525	5.08297	1.69104	0.296544	0.44216	0.448699	0.513161	0.328162	2.04512	0	III
Nudt7	1.09569	3.16043	5.04285	3.41521	3.45449	2.59254	1.04085	0.27642	2.73873	4.44364	0	III
H19	5.46507	0.401503	409.046	597.6	187.979	363.698	171.371	254.187	161.211	226.686	0	IV
Cyp26a1	1.53412	84.0121	338.245	414.369	58.8472	65.6635	46.0524	39.6322	34.8313	283.975	0	IV
Eomes	3.77148	65.4743	263.79	359.398	24.5553	19.2346	6.0144	5.82135	0.258589	87.8893	1	IV
Foxh1	41.2318	58.9294	276.887	330.966	313.033	272.268	186.248	180.266	147.302	75.4922	1	IV
Mixl1	0.610853	70.9652	223.703	234.104	33.1703	22.6381	5.5481	3.66622	0.125682	13.8931	1	IV
Prtg	16.2105	30.7158	172.713	231.061	198.309	208.772	127.681	106.038	173.737	65.387	0	IV
Cdh11	0.182877	5.29642	155.135	205.599	167.414	150.534	54.4385	13.3225	11.457	15.1288	0	IV
Kdr	0.719123	0.419855	28.8944	192.642	76.0889	107.652	176.273	101.79	77.5833	1.90687	0	IV
Vrtn	8.85385	27.6118	174.35	191.407	72.5446	79.3871	24.3004	23.8924	10.0341	18.4677	0	IV
Rftn1	1.77519	6.06203	110.647	159.159	48.6768	48.0585	22.2566	19.188	10.3158	14.0116	0	IV
Cxcr4	1.00417	44.556	61.7045	159.076	55.7675	61.9168	10.3683	2.48379	4.34097	105.461	0	IV
Smad1	7.26047	33.7069	142.098	157.994	57.8094	52.8134	38.449	34.676	24.4718	50.5445	1	IV
Med4	35.3491	47.1269	84.0718	151.924	40.9066	39.6705	42.4021	35.0114	29.8986	42.5812	1	IV
Hes1	14.8701	127.518	113.332	138.665	80.0703	71.1642	39.5683	29.1874	28.6565	94.3453	1	IV
Vstm2b	1.01118	2.75462	41.6668	138.114	47.6672	42.6088	41.3061	31.1715	10.5599	10.7536	0	IV
Rdh11	13.9307	104.943	117.082	128.772	125.524	108.315	63.6087	54.958	39.168	53.0334	0	IV
Snhg12	49.1299	50.8616	109.991	123.128	67.9766	71.413	68.3727	87.2335	19.491	36.0377	0	IV
Tbx3	24.5643	0.0188769	33.027	114.878	51.5253	82.4627	53.8158	36.1119	15.2112	2.07969	1	IV
Tmem132a	20.4399	27.8151	84.8066	107.107	92.6815	85.037	68.781	73.6052	93.5791	50.264	0	IV
Lrfn4	17.1355	11.5399	89.4989	103.902	99.4293	81.507	49.366	39.9247	57.0777	21.9782	0	IV
Cdh2	5.06638	32.0615	98.7044	100.303	32.3759	36.0893	18.5669	10.4086	60.1471	59.2146	0	IV
Fbxl14	28.8749	22.1881	88.8418	100.277	60.4942	62.2128	39.6183	43.4986	35.1431	16.3803	0	IV
Exosc6	55.1651	23.2319	86.417	99.8955	78.9977	85.8774	87.2473	89.084	31.1466	13.783	0	IV
Pcdh7	0.593316	9.43445	61.3193	89.9105	36.303	33.3815	16.0184	10.3061	22.1987	25.2703	0	IV
Evx1	0.633186	3.08472	82.4985	89.6767	25.4122	20.7792	7.2747	3.75852	0.50077	4.20446	1	IV
Ptpn13	7.48588	7.96173	35.0519	80.8903	69.1412	81.0293	43.4039	29.0859	34.9702	42.2303	0	IV
Mir150	3.23333	0.0001	40.4787	74.2446	27.1851	27.8703	10.878	32.3466	1.47746	0.0001	0	IV
Lmo1	1.63533	1.87117	26	73.1354	8.86822	7.3298	4.35734	3.64593	1.52436	1.0794	1	IV
Klhl6	0.262254	0.95236	32.3191	72.9069	14.0977	7.95106	7.52641	5.49526	41.0868	18.6762	0	IV
Wnt3	6.31952	20.4941	68.3118	69.2791	16.1316	18.7393	6.76428	6.74977	1.3257	10.8808	0	IV
Car14	1.20717	26.484	60.2457	67.5436	27.7288	18.828	15.1421	13.3084	52.0624	17.555	0	IV
42255	9.9178	22.774	43.6068	65.2467	26.5994	24.5707	33.6874	45.6828	39.649	32.5073	0	IV
Msx1	0.689388	0.346019	31.6229	63.5046	56.5636	34.3989	18.4547	8.39961	20.6878	1.09044	1	IV
Spata13	9.91586	10.8666	59.037	62.85	46.5	48.9757	18.6243	9.54994	35.412	22.0778	0	IV
Echdc2	37.1098	18.5175	54.8148	62.4515	43.8128	47.4076	27.8842	41.1293	10.5948	24.0012	0	IV
Robo1	10.0527	11.1968	35.65	56.7037	12.871	18.7509	12.9679	9.52527	19.5916	37.1429	0	IV
Vldlr	1.22275	4.135	20.5985	54.2447	22.9706	18.171	12.6469	6.43536	7.0855	19.9659	0	IV
Pbx3	7.02593	25.2419	32.8019	51.6579	21.7833	23.1315	27.3607	25.7309	38.6041	22.5652	1	IV
Axin2	11.281	13.5074	50.0539	50.8035	29.1394	39.6428	19.7845	14.9476	6.5598	5.74679	0	IV
Hs3st3b1	0.956858	9.9653	33.5974	50.226	16.0767	10.3594	5.18176	4.25237	1.74346	27.8958	0	IV
Wnt5a	1.86906	0.960373	42.4357	47.7821	19.2035	16.7699	6.75135	2.8118	26.9007	12.0479	0	IV
Tnfrsf19	7.69908	15.1617	36.2832	47.2221	33.5456	33.7934	7.81522	4.40144	37.9532	9.48044	0	IV
Mir25	14.1776	1.1361	40.4586	47.1395	11.8329	14.3776	8.4175	3.57582	9.14568	8.35502	0	IV
Zc3hav1	6.79526	7.08212	20.279	45.6667	25.8348	37.0514	32.7932	38.282	6.26048	30.3501	0	IV
Six2	0.166261	0.724384	25.5352	45.6104	6.86325	10.4081	2.61636	2.56485	1.27562	14.2181	1	IV
St6galnac4	3.8973	2.9275	37.5221	44.8448	17.4711	14.0089	9.48586	10.1084	7.80462	5.9733	0	IV
Gm19544	8.39308	29.8774	41.3301	43.4873	26.6395	25.7234	14.2317	19.1925	18.8683	32.3144	0	IV
Prex1	1.39473	5.29009	17.6785	41.765	13.9022	16.2447	11.0879	8.50954	19.6176	10.2671	0	IV
Bmper	0.166322	1.76116	28.4119	41.4972	18.0815	18.6798	8.64963	5.38489	23.4692	5.33327	0	IV
Asb4	0.234606	17.0173	9.97552	41.0462	23.8625	21.3782	17.6013	6.0329	36.1788	33.9965	0	IV
Wnt5b	1.12285	5.59436	33.0138	40.6556	8.94328	8.48955	3.39972	1.01355	2.30867	1.0448	0	IV
Rpl3	17.8609	14.5136	34.1536	40.6409	16.3915	34.0159	17.3519	36.4141	4.65689	18.2909	0	IV
Relt	3.82978	4.30216	33.5856	40.6321	8.19384	6.64529	5.82325	5.54456	3.64762	17.0732	0	IV
Pcdh18	1.40984	3.54528	22.189	37.855	26.7764	37.78	10.2339	6.85817	7.91577	8.75519	0	IV
Ccdc134	6.77946	10.5873	16.9321	37.1949	25.1539	24.0047	14.5146	13.7996	8.87077	13.5795	0	IV
Nespas	2.08799	1.69804	32.2355	35.7793	20.5846	25.6084	14.9717	20.5764	2.52042	3.41587	0	IV
Fgf10	0.199289	4.23701	13.8836	35.374	5.62834	10.5222	12.7433	16.0955	4.30584	33.3372	0	IV
Amer3	0.0001	0.109632	14.8992	35.2816	21.8039	12.4302	8.76532	1.86184	5.79797	0.824625	0	IV
Slc25a10	5.07897	10.6638	27.7912	34.4929	13.5289	15.2474	11.6313	15.4687	11.3795	9.82548	0	IV
5730457N03Rik	0.216314	2.09446	32.5205	34.4574	10.1881	11.5968	4.0737	2.67821	0.296484	3.00148	0	IV
Ier5	4.3704	9.36745	28.1618	34.3978	32.9967	36.9331	26.1203	25.5353	22.9647	15.8695	0	IV
Ltbr	3.51616	5.83868	30.4993	34.3068	31.8331	33.4834	23.9969	24.2644	23.3187	11.2681	0	IV
Gm2533	13.3978	4.65204	22.6112	33.4101	17.1181	20.8834	15.3787	27.7834	15.2446	3.40596	0	IV
Greb1	1.12734	7.21687	21.3045	33.3285	18.3314	19.4086	10.4323	8.77409	10.5669	17.149	0	IV
Mir19a	2.56303	0.0001	17.3804	33.1989	12.1215	12.2736	3.44918	10.9889	0.0001	5.53808	0	IV
Khk	5.39365	21.0157	32.094	32.4585	21.4551	15.4974	15.6985	16.6718	20.2031	11.5682	0	IV
Pth1r	2.93508	1.29767	18.171	31.6516	17.4122	8.65513	6.23658	2.64936	28.4452	14.6411	0	IV
Man1c1	3.17962	3.70374	21.089	30.9419	20.5186	33.8962	19.8548	17.9644	16.8026	7.24106	0	IV
Hey1	3.39952	11.8578	15.9598	29.1816	16.5785	8.39838	11.4798	8.85426	14.8943	21.1378	1	IV
Zcchc12	1.37621	15.2139	7.21191	28.9992	3.68308	2.94259	8.20447	7.1352	6.62427	2.94216	1	IV
Prkd1	1.05702	5.60735	18.9197	28.9537	21.8365	15.0245	12.2399	8.10935	19.521	8.6654	0	IV
Mir707	13.435	5.22883	25.5303	28.8165	13.6159	16.5441	13.5602	0.0001	14.4702	5.65532	0	IV
Frat1	2.41204	1.97138	11.3237	28.6868	15.1675	9.54842	13.2	12.18	22.299	3.56934	0	IV
Plxna4	0.411459	0.333275	4.52377	28.2007	10.4463	11.5003	7.09203	3.09856	27.9125	2.07048	0	IV
Adra2b	0.0356962	1.4305	11.5312	27.9487	18.8555	18.4103	7.94017	3.81565	18.5666	1.70974	0	IV
Chst2	1.05505	2.27793	18.4063	27.8527	11.3235	7.99732	6.59269	4.52331	5.49228	1.35592	0	IV
Lrrc75a	2.96607	3.75166	22.7659	25.3221	16.8665	17.0444	14.3266	12.717	9.48679	8.73947	0	IV
Mir93	3.18434	0.0001	18.6869	25.3107	3.76507	6.86208	1.60706	6.82647	0.0001	4.69136	0	IV
Mgst3	22.6158	24.3446	25.0336	25.138	16.1746	9.8266	4.00864	6.14921	24.8012	18.9188	0	IV
Rps27	6.82269	4.31494	19.6381	24.3179	13.6369	14.3526	11.559	23.5066	6.34634	4.81048	0	IV
Pcsk5	0.209975	0.0205204	4.56311	23.7261	6.72381	9.6056	3.19269	1.76768	3.16475	3.60895	0	IV
Olfm1	2.79978	10.244	15.8945	23.7159	8.60197	12.507	4.08406	1.92773	11.3174	22.7612	0	IV
Tiam2	1.60616	2.38533	18.2746	22.7348	5.36292	7.37082	3.08456	2.58241	2.41572	2.71462	0	IV
P3h2	0.467538	1.4858	10.3876	22.4584	10.5134	13.431	5.09547	3.07318	15.9764	12.5613	0	IV
Lhfp	2.51518	12.3792	13.0675	22.213	12.741	16.4767	7.98796	5.89516	8.64221	20.0192	0	IV
Trpc3	0.0569923	2.66082	11.3667	22.1421	7.6537	5.12213	2.18215	1.13844	2.33972	0.637116	0	IV
Mir17	5.00391	0.0001	16.9666	22.0967	6.57385	4.7926	5.05054	3.57582	8.00248	3.93183	0	IV
Mir20a	4.58303	3.56737	10.2458	21.9728	5.1608	5.6436	7.92976	8.42142	7.17981	4.62998	0	IV
Slc22a23	1.60266	6.79323	16.9768	21.1613	9.4875	14.7479	13.9128	13.0216	17.5129	14.1332	0	IV
Cdh4	0.519178	3.76111	12.5479	21.0495	6.05919	6.91798	2.38558	0.852455	2.43753	3.33894	0	IV
Col13a1	1.08714	0.362054	13.5337	20.14	13.2147	5.34456	4.97391	2.90013	8.37776	2.03579	0	IV
BC017158	3.76263	3.72416	11.3951	19.5079	7.98004	11.7443	12.8409	11.9542	12.9128	5.5194	0	IV
Trib2	4.23868	16.7528	7.12941	19.3364	4.34084	4.93872	4.41292	3.57752	6.13056	13.3448	0	IV
E330009J07Rik	2.98033	2.3478	15.5089	19.2811	11.8874	14.2376	9.20531	10.1609	7.13703	8.63337	0	IV
L1cam	0.967176	1.13696	4.89279	19.1182	5.03335	12.1046	1.28372	0.908906	0.490412	4.74672	0	IV
Mir677	7.7124	1.75101	15.0867	18.1639	9.11892	11.08	5.18954	0.0001	7.92906	3.4088	0	IV
Gm19592	9.1375	6.06386	13.7496	17.5887	4.8018	9.7614	6.14846	14.0638	1.92709	1.51888	0	IV
Fam19a5	2.87974	6.23219	11.4979	17.494	13.7042	8.50618	11.626	6.00038	9.00163	3.50512	0	IV
Lrp4	2.34589	2.43465	14.824	17.1005	13.8299	14.1865	9.7112	8.94035	8.97311	7.70201	0	IV
Tmem28	4.00739	1.81963	11.536	16.9533	4.83571	5.40181	3.19586	2.12129	2.98404	2.30333	0	IV
Atrnl1	1.72325	6.41871	16.0966	16.3461	14.1194	14.3339	12.3248	12.6785	10.9065	11.9538	0	IV
Hacd1	3.05799	8.99347	13.9213	16.2043	12.7094	12.181	8.83837	8.9394	9.81254	5.93864	0	IV
Pde3b	1.27235	13.9004	13.4186	16.1758	12.9745	12.1473	14.366	14.376	7.86623	10.0749	0	IV
Tbc1d9	6.64846	4.21	13.2351	15.8486	6.68536	5.36953	4.57037	2.46544	5.36969	3.82627	0	IV
Ptprj	2.24948	1.06384	13.6291	15.6233	5.72746	6.43887	5.17476	5.93234	1.54763	2.56623	0	IV
Mgat5b	4.95686	4.82291	14.9988	15.5332	1.53181	2.03471	0.531975	0.423739	6.16272	10.1705	0	IV
Rpl17	4.70046	8.61907	14.5702	15.1683	11.1153	12.2071	11.678	13.9523	3.59343	6.92501	0	IV
Syndig1	2.04545	1.02167	9.2826	15.0537	3.97698	2.05703	0.963493	0.584743	0.934685	5.08265	0	IV
Col23a1	0.111394	1.22975	6.69592	15.0281	7.77859	3.48217	6.64011	3.07528	10.1369	12.7458	0	IV
Endog	12.7618	1.29462	9.77327	14.7483	12.1998	11.5077	12.4696	11.3509	6.14146	1.2802	0	IV
Pex26	3.9091	7.33325	12.9056	14.2336	6.78429	5.3204	2.80343	3.74909	5.96957	11.9425	0	IV
Socs1	4.53634	2.65947	8.98612	14.1999	7.42305	8.90943	5.67977	6.89362	2.67631	3.51932	0	IV
Trib1	7.51701	10.2868	10.8378	14.1077	2.82554	3.09987	3.19645	1.4922	6.79795	10.0491	1	IV
St3gal4	3.72891	4.75015	11.2386	14.0879	13.1178	7.93642	11.7786	7.54982	4.54359	2.70619	0	IV
Pcbd2	10.7775	11.5349	13.4528	14.0513	12.1363	8.84778	10.101	2.75065	13.015	8.9977	0	IV
Usp18	0.0396558	1.67043	7.2427	13.8345	1.62145	1.93225	0.0799488	0.508898	0.0001	13.5436	0	IV
Tbc1d4	0.590823	2.12671	7.01599	13.7512	5.88708	10.1841	6.40954	7.37229	2.67519	1.21851	0	IV
Slc4a4	0.561125	4.58536	10.9455	13.7417	5.45424	10.1288	7.55014	4.00918	2.55078	3.89037	0	IV
Amhr2	2.80655	0.147133	2.81544	13.3466	7.2606	9.51125	1.59798	0.617173	3.79784	0.911849	0	IV
Kcnip3	2.38804	1.95176	9.4105	13.1142	8.89819	10.6663	7.31831	5.49166	7.2015	3.28791	1	IV
Gm20061	1.45198	0.197871	6.81644	13.0794	4.46344	4.17181	3.81017	2.80139	3.483	0.812928	0	IV
Stxbp5	1.4129	3.39685	10.33	12.846	10.1993	10.3816	8.30655	7.58028	11.1227	12.5024	0	IV
BC034090	1.59533	1.40736	11.2698	12.8277	12.5745	13.6199	11.5314	9.96651	10.663	5.25562	0	IV
Mir409	0.0001	0.0001	2.77553	12.5308	1.39806	5.09592	1.79013	0.0001	2.4312	0.0001	0	IV
Sowahc	2.15774	5.53991	9.71687	12.2837	11.6729	9.72314	8.17839	5.12479	6.1495	4.53731	0	IV
Ism2	2.55643	0.535816	8.38579	11.8966	2.71264	1.83638	1.48865	0.843217	0.87615	1.41966	0	IV
Msx1os	0.0641342	0.0873252	5.61185	11.8199	5.09806	3.03593	2.84386	0.411929	1.14121	0.415195	0	IV
Glis1	0.458438	0.361556	9.24914	11.718	4.82991	4.50544	2.58097	2.17213	1.58735	0.355499	1	IV
Fndc5	0.803821	2.57818	8.76397	11.5865	5.72233	4.99125	3.82064	3.89078	4.08718	1.49742	0	IV
Adcyap1r1	0.70703	0.458651	8.39396	11.5754	8.06677	5.15877	2.19728	0.62555	2.63039	0.337348	0	IV
Rpl24	1.65084	9.13498	9.20316	11.4812	5.53018	11.5614	3.95714	7.52017	0.707232	8.26888	0	IV
C030006K11Rik	8.80967	4.8211	8.66932	11.3481	7.1565	6.74275	7.2998	10.2265	4.90436	1.99511	0	IV
Rasl11a	2.30203	7.54252	8.95739	11.3192	7.45424	4.1116	5.65157	6.9356	8.69896	1.28332	1	IV
Aspg	3.25661	3.98194	9.47029	10.8705	9.94446	7.80983	1.75999	1.42934	7.69785	2.29696	0	IV
Mirlet7d	0.68023	0.92655	7.45065	10.8124	1.07232	3.90854	1.37303	0.0001	1.86473	8.81785	0	IV
Ndrg4	6.08947	6.16888	6.56666	10.4851	5.08239	4.85211	1.80778	1.97471	4.31402	8.02151	0	IV
Adrbk2	1.49198	4.78394	9.48392	10.3446	5.09841	4.65947	2.1138	1.7085	9.00595	6.32363	0	IV
AV051173	2.0112	0.76106	8.56764	10.2625	2.81832	8.02581	4.7364	8.14384	0.765878	0.395154	0	IV
Vax1	0.0001	0.0001	6.25232	10.0989	1.73759	3.76058	1.39058	1.18146	0.755487	1.54264	1	IV
4632427E13Rik	0.942522	0.142737	7.70202	9.98815	9.57478	11.1324	9.08938	7.18361	2.15321	1.91307	0	IV
Gem	0.558789	2.74825	6.5089	9.53971	6.06764	4.90514	4.76188	3.32709	4.72282	9.32859	0	IV
Mir377	2.06049	4.21	3.2245	9.09869	1.6242	17.7605	6.23888	0.0001	2.82447	5.46404	0	IV
Usp51	1.1526	3.26719	5.60588	8.96842	6.08922	7.33908	5.4076	4.40734	4.44073	1.22997	0	IV
4930412O13Rik	0.277608	0.094603	3.82722	8.33323	6.69917	9.86749	6.51228	4.53637	1.11754	0.337397	0	IV
E130317F20Rik	1.63695	1.96433	5.73316	8.3298	5.86765	5.1512	4.60239	4.76242	6.09037	3.00877	0	IV
2900060B14Rik	0.704154	0.15994	4.22368	8.29094	4.25487	3.03454	3.3163	2.51568	0.321804	0.345855	0	IV
Map3k5	1.89659	4.42363	4.73655	7.87014	7.02413	15.7879	6.58168	3.45316	1.01505	5.36622	0	IV
Col27a1	0.596494	0.612516	4.75286	7.73086	3.54398	3.0319	2.27825	1.45568	1.6729	2.5144	0	IV
Mir337	2.1667	0.0001	1.1303	7.65417	5.69283	0.0001	1.45796	6.1931	2.97006	0.0001	0	IV
Mrps36	1.17418	4.1316	4.4404	7.60428	3.39348	3.65471	5.72769	5.03407	0.268336	2.13345	0	IV
Tlx2	0.244359	0.0666442	2.1407	7.59368	3.77382	4.21108	0.789011	0.837925	0.200997	0.0001	1	IV
Mir335	0.0001	0.0001	0.0001	7.57607	4.50781	4.10795	7.21501	3.065	0.979983	2.52764	0	IV
6030419C18Rik	3.99566	0.401605	1.53768	7.52058	3.09797	2.16445	1.12399	0.702205	4.13036	0.231702	0	IV
Bhlhe22	0.241663	0.598372	3.09309	7.17629	2.14656	1.13588	0.443399	0.0001	0.180718	2.91192	0	IV
Nsg1	0.68754	4.23623	6.91598	7.17013	6.50258	4.32678	2.11468	1.12294	5.20539	1.7556	0	IV
Arhgap22	3.4785	3.15887	6.70953	7.14449	1.65796	1.23973	0.381118	0.346936	1.73734	6.38802	0	IV
Prmt8	3.7839	1.83055	6.08755	7.05851	0.223096	0.0001	0.0001	0.0001	0.193999	0.333533	0	IV
Mir717	0.0001	0.0001	4.0232	6.81152	2.0265	3.6934	0.0001	0.0001	0.0001	0.378844	0	IV
Sh3rf3	0.533286	0.363244	2.67399	6.48574	3.80175	3.93457	1.07641	0.519665	2.49176	0.635664	0	IV
Sowahd	0.13362	0.0001	3.27366	6.28934	0.701746	0.511624	0.0899426	0.0001	0.0001	0.0263282	0	IV
Podn	0.575033	0.723012	1.55734	5.85904	0.45329	0.444858	0.0893754	0.0949107	0.727589	5.06927	0	IV
4932441J04Rik	0.0001	0.131539	5.13426	5.79512	1.97766	1.38636	0.974014	0.413819	1.98416	2.33152	0	IV
Rhbdl3	0.706771	0.988035	5.23857	5.74861	1.55393	2.45805	0.488117	0.319039	0.484449	0.559017	0	IV
Bace2	0.0563527	0.127809	2.52369	5.69695	2.60145	2.90946	1.93051	0.482477	0.282839	0.154801	0	IV
Zbtb11os1	1.50495	1.13106	4.38528	5.68301	3.27237	2.9821	3.03785	4.0049	2.06294	0.642282	0	IV
Mir708	0.642792	0.0001	2.01165	5.67628	0.0001	0.0001	0.0001	0.0001	0.0001	0.0001	0	IV
Wnt2b	1.11766	0.267171	4.47978	5.61051	1.14374	1.46481	0.989551	0.756675	1.2364	2.14918	0	IV
A230103J11Rik	1.61545	0.179722	3.25029	5.53204	3.74203	4.92566	3.46054	3.81644	1.12985	1.43772	0	IV
Gm17638	0.758219	0.087988	4.44283	5.47057	2.41587	3.10535	2.34449	2.90481	0.574989	0.446866	0	IV
Kcnc1	0.0001	0.121789	4.08936	5.37842	0.187882	0.342348	0.0451836	0.0639385	0.132764	0.811724	0	IV
Nod2	0.197177	0.598954	4.46025	5.32891	2.39004	3.09277	0.612142	0.130098	0.789774	1.08109	0	IV
Bcl11a	1.5546	5.22507	4.89709	5.24215	0.350195	0.928214	0.244617	0.173218	0.110796	1.61811	1	IV
Cyp4f15	0.197156	1.52116	4.52302	5.22123	0.517864	1.32124	0.0663974	0.140916	3.37663	2.49683	0	IV
D430041D05Rik	0.131571	0.226313	3.5519	5.09689	0.207364	0.318211	0.0699401	0.118773	0.246716	0.995071	0	IV
Kcnq1ot1	0.879997	0.0001	3.7001	5.07508	3.35151	3.96853	3.27114	3.73314	2.43888	1.59676	0	IV
Acpt	0.657878	0.0001	2.83091	5.03494	2.07407	2.9926	1.77052	2.82039	1.65317	0.646158	0	IV
Mir191	0.946767	0.0001	0.0001	5.01662	0.0001	0.0001	0.0001	0.0001	0.0001	0.55798	0	IV
Mest	60.4945	250.025	242.021	354.727	956.212	732.715	828.844	338.156	653.244	447.783	0	V
Slc2a1	305.697	106.773	159.523	103.879	682.765	456.705	271.723	172.185	302.007	289.191	0	V
Peg10	176.137	49.4513	284.902	486.556	665.202	1153.3	614.413	230.891	292.709	640.492	0	V
Serpinh1	88.6274	122.053	267.57	219.736	610.126	409.653	389.057	276.764	538.255	217.615	0	V
Slc38a4	101.749	43.8293	219.9	249.905	592.191	446.902	258.297	161.791	218.751	132.511	0	V
Csrp2	194.637	46.9072	132.073	81.9836	574.805	232.078	199.632	56.0854	550.571	82.5199	0	V
Krt8	84.6075	68.6739	176.258	134.778	551.155	430.114	137.573	47.259	134.174	303.574	0	V
Tpm4	67.7318	127.095	280.708	327.539	510.661	424.226	344.361	290.55	311.747	356.102	0	V
Wbp5	105.011	331.548	297.443	240.432	481.788	229.164	191.698	88.5149	288.935	238.534	0	V
Peg3	31.1772	28.25	258.516	316.544	432.053	538.917	250.183	89.3283	298.741	330.203	0	V
Lgals1	177.936	140.87	228.441	130.237	430.712	544.979	223.608	235.408	214.384	187.477	0	V
Hand1	2.98973	0.201205	150.524	123.089	421.973	492.607	300.334	78.9673	192.26	4.69828	1	V
Ppic	27.4004	21.4446	130.942	209.667	316.031	322.745	198.593	160.223	106.557	51.5559	0	V
Myh9	132.39	49.2852	106.164	96.478	313.847	368.626	213.433	121.717	115.948	157.381	0	V
Foxo4	35.204	32.4721	138.406	116.893	308.58	239.543	151.609	129.567	89.894	44.2731	0	V
Phlda2	112.257	33.5346	73.3343	110.981	282.466	175.339	134.505	50.5356	273.362	5.65762	0	V
Csrp1	83.1539	60.8129	83.7397	49.9159	274.912	93.8193	86.6051	40.2178	168.403	142.462	0	V
Cfc1	0.607499	50.2863	62.1023	64.7316	260.989	57.981	70.57	9.54913	98.8041	85.7481	0	V
Rcn3	38.7151	58.3186	59.0778	56.8034	229.923	164.99	136.352	85.1677	108.85	65.6326	0	V
Rps6ka6	35.7575	45.633	101.853	151.908	229.07	235.392	105.453	73.5236	49.5726	42.288	0	V
Dok4	3.6319	1.39262	52.1625	49.4679	214.135	164.955	102.855	40.1404	166.981	3.02816	0	V
Pmp22	27.3057	3.86794	75.7851	183.31	212.6	177.703	59.1247	21.1804	90.2168	15.954	0	V
Adgra3	5.42309	0.537653	31.4167	20.6648	205.405	191.153	136.813	100.593	110.739	2.56576	0	V
Scarna9	25.0192	61.3443	104.409	109.01	205.101	124.605	104.376	143.029	22.864	3.93183	0	V
Smad6	8.5593	2.79442	63.062	108.372	194.597	202.369	155.406	155.286	103.98	5.78057	1	V
Nrp1	1.13591	4.93167	33.6055	88.2341	192.881	144.275	112.657	43.6262	112.442	29.5139	0	V
Foxf1	0.263955	0.0001	67.0991	102.651	189.785	197.494	51.5317	15.8383	12.1167	0.272211	1	V
Dusp9	154.299	19.297	101.996	146.014	188.974	242.287	68.8207	58.4035	75.4003	50.6407	0	V
Ahnak	24.5261	2.47023	27.1784	23.9034	183.499	192.557	80.2199	32.623	42.8486	63.0547	0	V
Stard8	6.74713	0.442325	41.02	43.9065	179.756	158.578	63.5687	27.7787	40.6715	6.53819	0	V
Trim71	85.2315	16.709	108.596	115.788	175.402	227.583	118.447	100.101	56.9114	29.9635	0	V
Spin2c	3.86215	18.4858	34.3328	26.8138	169.549	84.7678	28.8023	6.20969	23.8969	19.2508	0	V
Unc5b	25.4328	20.217	83.619	78.8382	155.24	176.274	76.9369	38.3963	82.3945	68.1063	0	V
Suv39h1	21.178	26.6736	61.7458	71.441	151.659	130.874	64.2619	53.209	36.9508	34.4734	1	V
Col1a1	27.9381	0.66882	14.4808	13.0863	147.659	119.514	39.1895	6.37853	33.4847	24.9769	0	V
Dpysl2	7.27098	42.7602	93.5512	107.603	145.126	141.926	97.6997	75.2257	44.5693	17.1766	0	V
Wls	14.9246	49.0197	101.929	136.827	144.112	116.84	70.4606	42.7762	111.965	103.487	0	V
Itm2c	24.5742	37.6701	99.9341	97.0242	140.723	82.5428	71.5447	45.2619	112.065	87.2168	0	V
Soat1	13.2202	45.8477	105.162	107.216	140.236	138.985	88.4825	60.6371	41.7229	67.632	0	V
Samd1	77.7996	22.4854	100.789	118.065	134.169	103.607	87.1964	102.973	45.6264	19.4556	0	V
Prdm6	0.188633	0.660476	34.8573	77.5938	132.688	114.534	67.9063	36.4914	46.3345	5.52356	1	V
Cdc42ep5	25.9368	11.0064	68.5343	54.5203	130.056	100.526	45.5065	32.5651	14.3988	28.8554	0	V
Msx2	4.86042	1.41249	55.9304	90.0298	125.968	102.505	42.1883	11.9478	23.8074	1.52769	1	V
Bmp4	33.9377	3.82856	34.3624	88.9892	124.507	75.9109	41.9132	9.64055	101.711	12.1325	0	V
App	15.0837	38.9526	53.2868	50.2339	117.198	109.123	82.0564	48.8893	101.259	110.701	1	V
Tbx20	1.07449	0.530353	29.168	50.5251	115.25	123.437	73.928	38.3212	82.1548	4.72577	1	V
Amfr	14.685	35.2848	83.7573	90.6694	114.583	92.7071	96.1974	79.0509	55.2988	56.3575	0	V
Tmem88	16.7068	18.7237	46.4111	71.1218	112.111	91.4355	34.0818	17.0553	72.9455	22.6602	0	V
Anxa6	79.8467	27.254	39.3036	27.0175	109.692	106.883	82.6899	71.5628	72.5358	60.0864	0	V
Rbms1	24.497	22.8807	71.114	81.7654	109.428	117.795	78.5008	47.5547	40.491	89.1835	0	V
Smo	12.7707	16.0281	82.3394	90.5733	101.22	86.3952	75.7376	75.3734	65.0977	40.2037	0	V
Mmp2	9.81356	14.4659	49.1729	41.3827	98.5636	64.8004	62.6847	14.3218	86.0816	47.8673	0	V
Gpc1	18.894	18.6981	70.9877	71.0675	98.1577	76.8419	75.6429	56.3177	24.4398	38.18	0	V
Pold1	80.5083	17.279	89.5223	83.2288	95.3763	96.939	82.4768	79.8272	60.3265	16.4941	0	V
Pdlim3	3.596	11.3083	19.5917	46.8146	88.2533	150.9	43.4633	19.6054	13.1447	27.3391	0	V
Rgs5	0.116275	1.31884	15.9385	40.6998	82.7225	28.4849	22.9044	5.31327	38.2735	4.38173	0	V
Sc5d	8.06761	69.7969	32.8548	29.326	82.1542	66.0509	74.0702	51.9522	27.4551	33.1331	0	V
Efnb1	5.01006	1.93319	22.7807	35.2081	80.6091	55.2947	28.9076	15.6727	26.8516	6.19637	0	V
Pdlim4	6.14824	5.3954	63.5574	53.7778	78.6588	48.4104	11.9336	2.02785	3.80883	10.6606	0	V
Crb2	0.505821	1.55756	25.8074	49.2867	78.3231	67.7584	32.4237	13.2929	59.4377	7.03611	0	V
Ier5l	29.9145	5.29132	51.5658	53.7867	77.9198	90.187	53.2663	41.9242	36.8447	8.26199	0	V
Mogat2	3.08371	30.5337	54.9386	56.7728	76.223	61.1125	36.3906	23.2221	46.3344	29.9141	0	V
Bambi	4.44793	5.68012	26.7984	42.0081	75.16	53.2367	35.0165	15.4949	58.4556	7.25741	0	V
Rnd3	18.6843	37.7378	41.1839	39.4816	74.733	67.9969	33.3648	15.1934	25.9859	37.0045	0	V
Fbln2	1.97167	3.04805	17.0922	37.7829	72.5489	92.9769	30.9548	19.7915	8.49403	16.4875	0	V
Lrp1	12.7341	2.16592	30.5362	37.2503	72.4173	103.913	68.6172	35.4778	59.9696	23.2309	0	V
Zfp516	9.15893	5.51779	31.429	51.3358	71.0077	57.19	44.2129	28.2033	59.1012	29.5484	1	V
Smad7	51.1559	16.7601	30.6104	41.7114	67.7407	66.5814	43.465	34.2226	32.4349	9.37967	1	V
Ccdc102a	19.0033	2.48511	20.8411	27.7129	66.3402	42.6333	32.5912	34.9378	31.176	8.02737	0	V
Sgce	2.87696	14.9626	18.8856	22.1085	63.7897	26.7307	30.7714	14.4174	34.2119	27.7203	0	V
Lrrn4	11.3699	8.78738	17.6986	42.3034	63.1808	53.7533	33.4507	16.3362	34.5704	19.5071	0	V
Slit3	2.83252	7.58286	39.8275	18.3284	59.1765	23.3275	18.2003	1.5031	47.9759	29.566	0	V
Vasn	5.03059	3.53101	19.4577	17.7328	56.7607	32.1274	19.7774	8.47687	23.5781	13.7223	0	V
Mxra8	8.51299	7.16852	16.7134	13.3967	56.3177	26.6839	16.4347	5.44189	28.7705	13.7915	0	V
Bin1	11.0717	24.1769	35.4566	34.6778	55.8719	50.9157	40.0333	27.8951	39.5459	27.5278	0	V
Unc5c	0.0679228	0.133546	13.4325	12.872	54.8988	49.8449	30.607	22.3591	13.0367	0.484164	0	V
Large	5.93812	7.88061	17.0317	20.1008	54.2413	30.009	42.2812	24.5594	28.895	15.5052	0	V
Stx18	10.405	13.3791	24.1439	30.4996	53.6641	36.8551	30.5097	20.9599	18.5664	11.497	0	V
Efna1	1.70664	3.89379	18.7613	10.3244	52.731	12.749	11.3682	1.28056	37.0196	12.0682	0	V
Apbb1	10.5095	10.2307	27.0587	28.585	52.2595	36.4844	22.5235	9.96192	50.292	15.539	1	V
Gpsm1	3.79805	8.27192	30.8609	40.6941	52.0778	37.8347	33.5734	29.2577	39.7331	13.5767	0	V
Lama4	0.519655	0.185455	9.48596	8.67485	50.0029	54.8443	35.734	23.6025	12.7349	0.627038	0	V
Cdx2	4.63767	0.311508	31.7901	6.51885	49.2214	31.7177	11.6691	3.08072	1.92515	1.79	1	V
Fgfr2	10.9287	3.0167	13.2885	11.4113	49.1048	37.9528	15.0777	6.46127	4.86799	7.72235	0	V
Papss1	8.99926	18.094	31.7083	34.7427	48.4234	34.2185	29.5335	27.9567	32.5759	27.0723	0	V
Fam65c	0.214914	0.0976377	5.78973	6.4928	47.6751	33.1247	13.9245	8.80112	26.7311	0.900311	0	V
Pdgfrb	2.05783	0.194016	17.6	19.7739	47.0484	39.5654	15.0479	2.60807	11.7265	7.2073	0	V
Efemp2	7.45421	10.8791	36.1862	30.7002	46.526	35.4052	28.0983	15.6541	34.5641	21.1123	0	V
Tmem119	1.78169	2.5185	36.14	44.8888	46.4756	27.7202	9.56782	3.31502	12.5797	15.6893	0	V
Nfatc4	10.6502	6.60074	31.997	34.4837	46.2751	33.8564	16.6782	6.95046	36.7007	28.9055	1	V
Arhgef17	8.02377	4.71081	28.7284	34.1163	46.2336	54.2979	29.8415	20.4246	39.8824	18.3419	0	V
Ptgis	12.0024	15.5318	23.8544	22.1901	46.1688	47.1313	33.6774	24.8729	29.9439	7.07317	0	V
Bmf	6.32048	4.53137	9.6545	5.52877	46.1018	15.4668	12.4839	2.65816	18.9861	32.3815	0	V
S1pr2	27.5237	9.3222	17.9147	20.2646	44.4503	35.4663	14.066	6.4021	32.2712	15.4868	0	V
Adamts2	0.243536	0.204162	4.65957	3.14241	44.2229	10.4921	10.7733	0.722699	17.7632	0.16563	0	V
Col1a2	3.09209	4.11914	8.29212	5.53391	44.1285	7.20142	22.6844	4.43864	11.2405	21.336	0	V
Cers4	5.97794	19.7978	13.3601	13.4605	43.7482	34.9012	29.3775	25.0574	24.7665	33.1797	0	V
P4ha2	12.2834	7.40933	8.79291	10.5582	42.6869	26.0194	15.6254	6.66338	17.0837	7.87278	0	V
Fndc4	5.36983	16.5627	24.0027	32.4344	42.4243	38.927	37.4401	37.1813	20.1365	37.264	0	V
Arhgef40	3.51332	5.293	24.8479	26.5551	42.2734	29.9984	19.7472	13.4133	24.6071	20.3088	0	V
Gas6	7.24048	7.76506	16.7003	9.4966	42.2506	32.836	31.6311	30.2331	33.2564	21.2387	0	V
Abtb2	2.29013	2.44956	9.35637	9.12185	42.1356	42.7477	25.1925	22.8006	16.4543	6.15	0	V
42257	7.20604	37.3573	32.5089	32.4972	41.8205	37.1627	30.318	25.464	27.2094	21.295	0	V
Tm7sf2	5.82604	32.5179	20.5325	17.4025	41.5921	31.7103	33.0824	31.0719	17.4657	12.1143	0	V
Kif21b	4.87826	3.05569	16.8791	23.0819	41.3708	65.8222	35.295	23.913	26.5267	8.51115	0	V
Atxn1l	8.88011	15.4435	35.5139	36.4351	41.1469	48.8904	36.7154	35.0807	24.6133	25.6498	0	V
Arsa	4.79608	8.41909	17.8687	19.2825	40.525	26.1193	16.5677	11.013	18.5951	17.3246	0	V
Adamts10	5.55781	4.98744	18.8349	16.3839	40.3454	23.7917	19.6333	12.8807	24.8373	23.4466	0	V
Nkd1	0.895602	1.84053	24.3404	38.768	39.4302	40.4015	22.1681	10.9799	6.24551	4.12934	0	V
Gm19700	0.953986	0.0001	11.3452	26.8241	38.6778	33.3283	18.1003	10.3066	6.01496	0.539749	0	V
Tbx2	0.37377	0.107258	9.29491	24.9428	38.508	26.7853	9.56786	2.10819	29.9248	0.9157	1	V
Mir668	0.0001	0.0001	33.2212	18.7487	38.4864	21.3485	34.2819	9.10193	0.0001	0.625602	0	V
Igsf11	1.04659	3.32626	4.72053	2.9722	38.3012	9.78724	13.4206	4.39905	23.1493	5.73185	0	V
Gm19270	1.11324	0.0001	1.74209	3.67038	38.139	27.293	17.2272	9.86363	23.2952	3.10508	0	V
Smarca1	5.04463	10.3309	25.6299	18.0959	37.8844	16.7283	11.7176	2.14818	20.0347	12.777	1	V
Plac1	0.327452	0.446008	7.47949	5.3198	37.1572	20.881	23.1283	5.89502	13.1928	0.848912	0	V
Dzip1l	5.65359	7.02088	18.9229	23.7843	36.8318	33.001	22.2848	21.4107	20.9024	11.9499	0	V
Twist2	1.12138	0.654688	6.76838	3.11248	33.9231	14.8817	12.6108	1.3737	17.5663	2.04538	1	V
Cept1	5.98735	20.7849	23.7209	24.2753	33.6934	23.591	19.8376	14.4061	10.9778	23.1502	0	V
Airn	0.608425	0.0437126	1.75377	2.37538	32.9097	12.4194	13.7665	5.90298	18.6528	4.03785	0	V
Rab11fip1	8.02128	5.2116	19.6137	25.2143	32.4732	45.1849	24.3411	25.8315	15.4684	14.0307	0	V
Magi3	3.49647	4.81995	8.10072	8.14192	32.4598	40.6975	20.8559	10.9845	17.3578	10.9644	0	V
Ncs1	4.46088	14.8481	24.2022	28.0227	31.2766	33.7138	16.643	12.726	11.8966	9.16504	0	V
Lmna	21.0561	4.4171	11.2695	12.6085	31.004	35.3928	14.7066	15.1671	12.2093	13.7984	0	V
Jdp2	6.22517	2.43943	5.80519	6.4771	30.7859	5.88061	13.0827	3.29072	26.0675	4.64853	0	V
Rac3	22.4198	17.4385	22.0684	27.7787	30.5296	28.7551	13.5117	7.52304	10.5116	16.0461	0	V
Ptpn9	3.7471	14.3008	23.1312	25.6816	30.2163	31.1578	29.9417	23.9875	23.0782	25.6736	0	V
Trio	5.03307	9.68613	19.4334	25.6373	29.9513	33.7372	29.8889	24.4532	21.8419	18.471	0	V
Hspa1b	1.72027	0.0680177	0.702353	1.32118	29.8697	4.72779	29.742	6.84105	0.922794	1.02851	0	V
Fam57a	3.69108	6.25912	14.028	13.5717	29.8068	23.808	19.7674	11.9499	13.4234	14.9597	0	V
Pwwp2b	9.12827	2.60258	10.7969	14.6709	29.5342	41.0195	26.0864	24.6888	11.8945	6.48968	0	V
Fos	4.58553	5.88149	16.9186	15.7855	29.4962	7.21289	15.4048	1.86569	28.538	16.036	1	V
Mpdz	2.46106	20.177	19.8107	24.7318	29.3623	33.1056	26.3067	17.9058	25.8249	17.8702	0	V
Bcl9l	6.44254	2.41297	9.95895	11.913	28.8768	40.7924	22.6727	12.3768	22.9326	15.4648	1	V
Fam114a1	1.99552	3.72129	4.64699	3.273	28.7989	8.73678	12.6596	3.25935	16.7701	14.8111	0	V
Zcchc24	5.17204	3.68621	12.2034	10.663	27.8181	24.9364	15.612	8.71913	26.7125	14.8903	0	V
Ano10	3.31544	10.7945	16.6618	17.6638	27.4505	27.2615	18.7716	12.7125	23.5731	21.5868	0	V
Slit2	1.21034	5.82973	4.89966	1.58017	27.3472	4.61141	9.24111	0.752129	18.4412	21.4376	0	V
Rprl2	0.0001	0.0001	20.0753	24.9607	27.3334	20.1574	14.5662	13.7505	0.0001	0.0001	0	V
Ackr3	2.2003	8.47322	7.14153	25.9574	27.1067	18.2632	14.0371	5.93976	11.5057	16.8079	0	V
Lsp1	2.47471	1.43766	10.3081	14.5276	26.9071	26.141	11.6069	6.86548	24.1943	3.34564	0	V
Frmd6	3.95206	3.15226	11.1935	14.1738	26.3425	36.2245	16.3192	6.70055	15.9843	9.44864	0	V
Rab3il1	2.32515	0.32915	3.26063	9.44067	26.1342	23.7725	15.848	9.19216	12.2106	2.72265	0	V
Cacnb3	20.2527	6.94283	16.6202	24.8276	26.1232	28.1929	9.88083	5.10238	15.4201	22.4809	0	V
Prph	9.1277	2.81422	4.76149	2.52136	26.0554	34.8607	6.67264	3.06007	5.30355	2.89988	0	V
2610008E11Rik	2.50141	10.0638	11.8211	10.6215	25.0441	18.2295	12.7737	7.95478	18.6427	16.527	0	V
Sgms1	10.9117	11.2685	10.4824	11.1229	24.9152	20.3547	8.53655	4.96309	21.7911	12.3878	0	V
Arhgap10	4.10461	5.87382	20.9661	20.8951	24.8652	26.3699	20.807	22.4431	14.6035	16.2389	0	V
L3mbtl3	2.09492	13.848	15.2666	12.9873	24.445	22.6011	15.5467	12.4161	16.6101	19.4253	1	V
Mir322	0.0001	0.0001	1.15409	3.9077	24.4129	10.594	17.8627	6.32348	2.02175	0.434659	0	V
Tdo2	0.0429461	0.116827	5.23013	1.51375	24.3169	17.2355	9.51408	1.65346	4.93368	0.202097	0	V
Cdh3	17.1496	8.14521	10.5103	3.65502	24.0783	5.39121	5.13271	0.526388	20.1673	15.821	0	V
Tmem158	3.39565	14.8671	9.55235	7.56878	23.8978	10.918	13.6273	11.6124	20.9457	4.95503	0	V
Clip2	4.06726	2.65555	9.45962	10.157	23.6798	23.171	15.0897	11.5455	15.8991	6.34754	0	V
Pdzrn3	1.68916	10.2026	17.2215	8.3178	23.535	11.2752	8.71352	2.92616	9.47199	18.2387	0	V
Gpr153	4.24745	4.4214	5.25372	4.16083	21.9885	7.72748	4.41806	0.874859	19.8058	9.36723	0	V
Hspa1a	0.776245	0.0001	0.196007	0.575022	21.7485	1.22306	15.5666	0.751538	0.137382	0.339454	0	V
Rnf217	1.29829	6.30612	10.8481	11.6819	21.7018	13.7944	16.663	13.2328	12.6248	8.87742	0	V
Stk39	1.20829	16.0756	12.5938	10.442	21.5981	21.635	19.9032	15.5408	11.9778	8.60764	0	V
Cd44	1.54886	6.7004	6.01091	6.85027	21.1542	22.8912	15.5319	14.6091	6.52203	10.3391	0	V
Angptl2	0.732365	2.2444	11.8416	10.0963	21.0682	11.6307	7.39099	3.31418	17.7057	8.07932	0	V
Rgl1	1.11749	3.78074	7.92546	10.219	21.0253	17.9174	12.8062	6.56831	20.3324	5.72472	0	V
Pitx1	0.343499	0.0390805	0.895766	0.758316	19.4442	2.87795	4.21705	0.368189	3.2952	0.792709	1	V
Col4a5	1.0558	2.01042	3.69207	3.31102	18.817	15.9097	10.9599	5.49647	12.3895	5.23112	0	V
Gucy1b3	0.301776	0.645851	3.97927	1.71291	18.7859	14.9835	15.2244	5.26634	18.4319	0.889001	0	V
Ptpn18	1.50949	1.69331	6.80852	11.3705	18.6865	13.1385	14.9658	6.85243	8.94573	5.65102	0	V
Acss2	5.16817	12.3618	5.34033	4.28058	18.595	11.4392	10.3327	9.11799	9.69448	3.89089	0	V
Shisa4	3.47333	10.6652	9.48904	5.8232	18.1901	16.0691	8.55614	3.28135	12.8308	10.1648	0	V
Hs6st2	3.59593	14.8503	8.62006	6.72703	18.1661	24.6558	15.5403	8.54979	12.4798	3.66029	0	V
1810026B05Rik	2.48494	2.73395	11.3669	8.77844	17.9295	13.4557	11.9613	11.4736	8.51559	9.91256	0	V
Rnf122	3.13241	7.24548	16.9255	14.5108	17.92	10.6983	8.27168	4.22339	12.0442	8.46337	0	V
Mir679	0.946767	0.0001	10.3705	6.68879	17.9091	13.6004	5.73303	4.05902	1.29778	1.11586	0	V
Daam2	0.104398	0.410527	2.88365	4.70819	17.8311	10.3224	5.40394	1.49072	8.57833	0.840104	0	V
Zim1	0.820491	0.245407	3.78907	5.93796	17.7599	10.5789	8.28045	0.94382	8.42077	9.5043	0	V
Kalrn	1.39951	0.287727	5.37791	7.3207	17.6364	11.8607	12.0352	13.2074	5.94797	1.30545	0	V
Lrp3	2.06363	2.32634	14.7825	16.0569	17.3877	9.76277	9.87526	3.88999	11.9	2.24352	0	V
Nmb	6.89551	6.67028	14.7008	15.1809	17.33	12.9214	6.05198	3.42789	12.466	3.71028	0	V
Ulk2	1.48239	5.66351	7.60042	9.00446	17.2699	11.323	12.7474	7.90568	14.8017	13.2522	0	V
Mfhas1	1.36662	2.62099	6.39857	7.51183	17.1829	9.10943	8.67286	2.85934	13.1126	3.7496	0	V
Emp3	7.49552	5.30145	11.0533	9.67531	16.8159	22.158	7.27439	11.1246	8.69404	9.17413	0	V
Col26a1	0.725237	0.529255	8.43002	7.50232	16.0862	3.64629	3.29362	0.333217	5.85767	4.30392	0	V
Ms4a4d	1.00496	10.3638	3.89404	4.56431	15.8418	10.0368	5.89228	3.07756	5.11638	7.36	0	V
Kif5c	9.00257	14.6346	4.00703	2.9308	15.8232	8.26926	4.44508	1.054	11.4842	3.57918	0	V
Ksr1	4.80651	0.958786	4.37883	6.82237	15.5877	18.2494	14.7962	10.0833	11.3654	1.62877	0	V
Col4a6	0.179238	0.646023	3.52909	2.51289	15.5659	15.1389	10.3805	5.33141	9.31695	1.39111	0	V
Rnf103	2.59705	10.671	10.7817	13.2689	15.4968	12.0254	13.7774	11.963	14.3279	15.241	0	V
Snai2	0.591415	0.426525	2.72179	0.983145	15.4089	7.99553	7.51307	1.19319	14.8287	1.45546	1	V
Alx3	0.187709	0.0512111	5.6959	7.09183	14.9659	6.25319	2.95408	0.321857	1.90318	0.22122	1	V
Mapk8ip2	5.2259	8.41276	9.88193	6.5735	14.8231	6.02898	2.71726	0.509329	12.6719	2.42646	0	V
Tgfbi	4.81333	0.427692	2.5382	3.65041	14.7638	7.06536	4.80537	1.12168	10.5783	11.0377	0	V
Irs1	1.73557	4.05118	8.3273	10.358	14.6441	23.3512	7.42336	4.06478	11.1823	11.169	0	V
Pold4	2.76234	5.85307	11.5274	8.40309	14.5156	11.2438	12.2362	6.25075	12.9371	9.76697	0	V
Itga4	0.0856005	0.339792	1.85105	0.679718	14.3554	5.40482	5.85392	0.886029	1.83629	0.470372	0	V
Oaf	2.25894	1.31878	14.0022	9.53457	14.3368	14.1608	11.4884	11.9491	9.16866	3.83798	0	V
Gpr27	1.47491	0.418628	8.07806	11.2887	14.0472	6.70959	4.96193	1.84442	5.13847	0.362233	0	V
Gpc6	0.797809	2.4979	8.43064	12.5901	13.8172	10.3293	12.485	7.55131	12.1847	6.0259	0	V
Snx33	1.25873	2.63451	11.1936	11.3873	13.7445	13.5837	9.45031	5.79145	10.2678	5.65346	0	V
Smim10l2a	3.45247	5.94855	9.5891	5.57328	13.4445	9.45996	3.41541	1.66659	5.32806	6.57522	0	V
Dusp10	3.22896	8.09287	9.94437	10.5856	13.357	15.5863	6.98729	4.43019	4.14293	6.62184	0	V
Dpf3	0.12655	0.0862231	1.28637	8.48774	13.3564	5.45005	6.12626	2.43985	10.0536	0.484469	0	V
Copz2	2.56119	4.10437	4.00806	2.79425	13.3003	4.11237	9.7317	3.22978	11.6681	7.32453	0	V
Arpin	2.53408	0.0874849	9.48727	11.0484	13.2993	11.3362	5.95703	4.81357	9.05774	1.05864	0	V
Clmp	4.20952	1.401	8.79591	7.35104	13.0085	5.22292	4.34531	0.923024	5.44248	4.01707	0	V
Rbms3	0.093891	0.580823	1.26772	1.46101	12.985	3.38098	3.71785	0.585028	11.2673	0.994995	0	V
Eml1	1.63429	6.08763	8.22035	8.30643	12.6976	8.04958	5.72257	2.14502	10.3093	12.6769	0	V
Zfp449	1.53685	4.7994	7.36152	6.52149	12.409	10.2313	6.50703	4.33917	5.5491	6.21797	0	V
Cables1	1.69747	2.48347	9.37911	6.58875	12.1573	7.04477	7.23357	4.49248	5.77388	1.42025	0	V
Fkbp7	1.01424	3.188	3.90672	4.40957	12.0525	8.96602	9.76353	8.6965	7.59256	7.67747	0	V
Arhgef10l	6.41365	1.32998	5.75894	2.57361	11.6502	8.11364	4.18425	1.67449	8.40054	3.43446	0	V
Igsf21	2.20678	1.04977	2.57639	0.742545	11.5962	6.23993	4.52529	2.40298	1.92067	0.39229	0	V
Cep85l	0.939363	0.710896	5.55303	7.18951	11.5581	8.77117	8.47957	6.9358	8.22601	3.07519	0	V
Tead4	6.263	0.992811	5.16794	9.93638	11.3815	16.3594	6.52824	4.1989	7.92964	9.2472	1	V
Rcor3	2.10565	1.73292	7.34534	8.91068	11.2722	8.44474	8.41223	7.33514	6.97525	7.28992	1	V
Smoc2	0.173255	2.89787	1.3937	0.131181	11.2702	0.284401	1.94751	0.0001	3.83175	10.9331	0	V
Traf3ip2	3.9829	3.29519	6.08	5.74043	11.1711	10.8121	5.37643	1.67633	7.16791	8.22217	0	V
Itprip	1.93466	3.21808	5.99683	7.65586	11.1437	8.44487	7.73534	5.34374	9.12868	4.57128	0	V
B4galnt1	4.20112	4.01327	3.88495	4.48137	11.0956	7.05447	4.29533	1.40365	5.94579	7.39505	0	V
Vps37d	2.66517	1.77819	5.36241	7.49372	10.8897	4.37586	3.40366	2.09889	9.24509	3.65404	0	V
Gm15676	2.20868	0.752213	10.045	9.0216	10.8808	8.32913	5.01571	3.55116	4.73057	1.95241	0	V
Atoh8	0.148833	0.405299	2.28114	1.3137	10.6454	3.07707	3.72306	0.510266	5.91269	0.38576	1	V
9830147E19Rik	2.46089	2.90125	5.0672	5.26188	10.5721	10.2132	4.7061	3.82556	2.03193	9.0488	0	V
Heg1	2.76999	1.01823	6.65126	7.17085	10.5126	9.55902	5.70984	1.94804	10.2056	9.53495	0	V
Cnksr2	0.413928	2.16683	5.24175	6.19057	10.4793	10.5158	4.80347	1.99622	4.69782	8.93195	0	V
Hoxd9	1.33445	0.0455402	1.77505	0.648266	10.4129	1.1503	4.9832	2.28856	2.69805	0.786445	1	V
Gpr161	2.23546	0.884114	4.85246	6.24127	10.0607	5.59422	3.7119	2.31889	7.75949	1.31742	0	V
Ano1	0.319832	0.653393	2.05159	1.32731	10.0308	5.19069	3.1304	0.342821	2.36685	5.502	0	V
Boc	0.917692	0.94831	5.8678	8.46746	10.0264	7.31872	4.0879	1.42457	5.68201	2.74112	0	V
Sct	1.79634	2.63509	5.62212	4.88139	10.0202	5.95527	3.34714	1.18495	4.73524	0.407231	0	V
Ttc7	1.94308	2.43999	5.79633	7.29317	9.93124	14.3059	9.03946	6.96403	2.43463	4.91114	0	V
Sp6	2.82299	9.01947	2.95604	1.86996	9.88235	10.7353	4.81859	1.60202	1.9349	3.1315	1	V
Sema5a	0.272303	1.82754	5.15245	4.32742	9.82916	10.3353	5.28556	1.63959	2.7986	3.93019	0	V
Col5a2	0.413113	0.15878	0.530432	0.692226	9.68334	1.33896	3.9977	0.590377	2.46795	4.33748	0	V
Crispld1	0.66461	1.88191	3.03776	3.64499	9.64904	3.71829	1.72981	0.449966	3.33209	3.12261	0	V
Hlx	0.0978944	0.0001	2.55081	3.10946	9.6102	6.8376	5.52762	1.81708	2.94933	0.826147	0	V
Slc26a11	1.92579	5.06908	5.33497	3.53949	9.5589	6.13136	5.98858	1.339	5.3152	6.19564	0	V
Rtl1	1.45871	1.02088	6.05223	8.67496	9.32465	12.6116	5.69981	3.32787	3.66881	0.552119	0	V
Tbc1d12	1.38153	9.15939	5.26148	6.6149	9.28863	8.17774	7.22358	7.56441	3.7874	7.60153	0	V
Dkk3	1.46085	0.0285255	2.64532	1.2165	9.24447	9.77354	2.35908	0.715883	2.46017	1.34054	0	V
Mir654	1.66804	0.0001	3.91544	8.83873	9.20335	7.18884	3.36706	3.57582	2.28649	0.0001	0	V
Mn1	1.63483	1.82201	6.15424	4.20018	9.10123	6.43806	5.2846	5.24464	7.88234	2.70829	0	V
Mirlet7i	0.824257	0.0001	5.15913	5.8232	9.09508	4.73621	6.6548	0.0001	4.51909	1.45715	0	V
Cldn11	0.156382	0.266203	1.71211	0.41418	8.93131	5.05187	1.97183	0.502655	0.535675	0.736888	0	V
Zfp9	0.196628	0.316478	0.978685	1.294	8.92873	3.13154	3.7509	1.22575	5.29012	1.81104	0	V
Gm19972	0.0351618	0.0001	2.14001	2.72512	8.78879	9.16773	3.6805	1.05241	0.624911	0.18606	0	V
Colec11	0.0001	0.0690981	2.29891	0.894828	8.78411	3.7842	2.86311	0.868821	3.81902	0.209053	0	V
Tmem132c	0.150811	0.0001	2.61594	0.99235	8.70476	4.5667	1.60423	0.470056	0.995507	1.63108	0	V
Mir673	1.53973	0.0001	1.20482	0.0001	8.49541	4.42394	4.66204	0.0001	4.22114	0.0001	0	V
AW551984	0.571232	2.20066	4.34136	1.2107	8.48947	4.26679	3.59058	0.909647	4.83173	6.78927	0	V
Slc30a4	1.53524	6.16888	6.26636	7.41189	8.28908	6.10187	7.46324	6.69184	5.89228	5.1718	0	V
Usp35	3.13157	1.96514	2.91841	2.6104	8.04312	6.06594	3.5869	1.35783	6.36663	5.91991	0	V
Bach2	1.13013	2.19105	3.21425	4.74984	7.80222	9.59863	4.84538	1.80375	6.27537	7.20387	1	V
Mir494	0.824257	0.0001	5.15913	2.91165	7.7958	0.0001	0.0001	0.0001	1.12985	0.485784	0	V
Dync2h1	1.38392	2.90272	4.653	5.53531	7.71471	7.18884	7.11525	5.00897	4.4675	4.90491	0	V
Evi5l	2.45333	1.29965	4.47913	4.57418	7.59189	3.65508	3.48497	0.974031	7.03721	5.78295	0	V
Lrrc16b	0.86853	0.456676	3.07583	3.52556	7.46999	2.40781	2.36825	1.04529	5.45105	2.52306	0	V
Mllt3	1.38629	3.23925	3.8978	4.93699	7.42666	5.60214	2.45707	1.98124	3.8468	3.18134	1	V
Fads3	0.750136	1.2553	2.01227	3.63397	7.39874	5.66489	3.59056	4.86982	2.17389	1.67971	0	V
Ebf4	0.367421	0.857847	1.43719	1.25141	7.32134	1.8094	3.1779	1.57502	6.76166	4.59227	1	V
Prr5l	3.48229	1.58836	2.90974	1.61435	7.2534	8.05874	1.84488	0.743232	6.02618	5.51566	0	V
Ntn3	0.927298	0.719037	2.67889	3.72921	7.15131	5.98413	5.06802	3.79207	5.94445	2.35385	0	V
Lypd6	1.14122	5.16387	1.93723	1.5033	7.13503	5.33509	2.26457	0.24888	3.20812	4.92398	0	V
Angptl6	1.74696	0.427191	1.89268	1.34511	6.84958	2.96017	1.98928	2.11261	0.736892	0.501621	0	V
Wscd2	1.59407	0.0887226	2.29094	3.16042	6.74388	5.14088	1.90442	0.558002	4.05796	0.421845	0	V
Mir133a-1	0.0001	0.0001	3.2245	0.0001	6.49651	2.96017	4.15928	0.0001	0.0001	1.82141	0	V
Mir425	1.64841	0.0001	1.28986	1.45587	6.49651	0.0001	1.66377	0.0001	1.12985	0.0001	0	V
Ggt7	1.15379	3.7279	2.0155	3.6019	6.42933	2.77538	1.24578	0.34521	5.51687	1.39149	0	V
Unc13a	1.82184	0.551547	0.991723	0.96391	6.38225	2.95868	3.6953	2.52826	2.55764	2.48435	0	V
Lcorl	1.09241	2.96174	3.97242	3.96921	6.37978	3.82613	5.62803	5.21872	2.68103	4.2547	1	V
Slc1a6	0.570185	0.411215	1.20713	0.53321	6.34413	2.02355	1.96322	0.143882	2.11466	1.22535	0	V
Mafb	0.330833	0.281671	1.16465	0.803375	6.28949	1.30676	2.21162	0.265984	3.45702	2.99675	1	V
Galnt14	1.05076	0.464264	1.91095	1.45469	6.13311	2.77419	2.17832	0.487105	5.25501	0.702934	0	V
Mir539	0.0001	0.0001	1.48158	5.01662	5.96978	21.7606	1.91108	0.0001	1.29778	0.0001	0	V
Postn	0.395758	1.67684	0.550483	0.194234	5.8911	0.821155	1.19813	0.0943455	0.150757	4.15821	0	V
Clcf1	0.942138	1.39997	2.14444	2.87428	5.80557	4.42935	3.80336	1.46885	1.9958	5.34975	0	V
Mir544	0.0001	1.22349	2.81111	1.58652	5.66364	20.6447	3.62606	3.85087	0.0001	0.0001	0	V
Tbx4	1.07553	0.117293	0.605974	0.721953	5.62886	2.28673	0.998713	0.0001	0.177002	0.126852	1	V
Gm5577	2.5108	0.670686	3.15878	3.21754	5.58802	3.53638	1.78887	1.05548	5.33127	1.0155	0	V
Olfml2b	0.565959	0.894222	1.09817	1.27949	5.45961	2.21131	1.41651	0.679429	2.73048	0.49363	0	V
Mir758	0.864957	0.0001	2.707	3.05543	5.45388	4.9701	3.49176	3.70825	1.18564	0.509768	0	V
Hoxd8	0.344464	0.0001	0.539009	0.52148	5.35143	0.706859	4.27027	5.06235	1.41625	0.89882	1	V
Ccdc159	0.725572	1.42066	3.05128	2.7232	5.28974	3.77826	2.56291	1.55536	3.85367	3.47376	0	V
Nr1h5	0.0001	0.0001	0.15478	0.0437476	5.2591	0.710099	1.64617	0.211994	3.96318	0.0001	1	V
Gabre	0.652693	0.683901	0.667854	1.64052	5.2233	3.82242	1.31745	0.322952	2.61499	1.7455	0	V
4931440P22Rik	0.489457	0.256479	2.41537	3.9231	5.22236	1.73065	3.34354	1.45268	2.47692	0.177566	0	V
Sema3b	2.40589	0.888802	1.37206	0.756374	5.20706	2.69483	1.52287	0.262347	2.99051	3.97703	0	V
Mir452	0.0001	0.0001	0.0001	1.45587	5.19723	0.0001	1.66377	0.0001	0.0001	0.971468	0	V
Uggt2	0.90346	2.82738	3.669	4.12226	5.18805	4.23345	4.3636	3.50446	3.15486	2.64288	0	V
Nkx1-2	2.1352	2.00587	2.36206	1.75575	5.16514	2.75018	2.37803	0.947111	0.151485	0.303812	1	V
Olfml3	0.322927	1.3743	2.27352	4.20558	5.15307	4.4061	2.28094	1.55727	4.92322	1.66474	0	V
1700120B22Rik	2.93427	0.499704	3.73095	3.56332	5.05948	3.68857	3.88709	4.7178	3.39378	0.324313	0	V
Malat1	172.746	36.0678	521.941	573.245	780.001	912.701	1003.64	897.037	286.669	383.291	0	VI
Hmgcr	50.6346	199.982	85.6992	103.322	156.21	188.426	255.085	209.846	177.404	93.5068	0	VI
Mvd	32.2457	66.5002	60.7551	56.0951	150.61	149.128	177.297	129.877	67.385	30.4973	0	VI
Scd1	14.9319	20.3199	41.5446	39.2687	125.234	149.018	147.815	143.629	55.9655	85.9462	0	VI
Rcn1	27.7196	77.6044	107.446	110.127	115.415	102.384	140.812	138.56	88.3476	120.992	0	VI
Insig1	23.3071	4.43258	58.6237	68.1323	111.815	82.3992	127.848	114.337	62.7378	40.5661	0	VI
Col4a2	12.1444	2.09391	23.2362	51.992	97.9963	92.4984	122.773	110.216	51.4664	33.4969	0	VI
Fads1	20.0443	100.003	63.0529	69.8815	109.258	94.5923	113.947	112.245	77.9054	61.6981	0	VI
Fbn2	1.22336	1.76654	13.4318	25.9526	38.4851	78.1516	111.524	73.6572	105.906	16.7379	0	VI
Nfxl1	13.3045	29.6935	25.6898	30.0081	47.3655	48.5388	106.233	90.6811	84.2802	33.8478	0	VI
Has2	1.18856	12.9062	43.3456	75.3992	86.4205	90.5403	93.964	73.5332	37.8775	31.4877	0	VI
5730408K05Rik	13.1351	29.3232	77.3688	60.5815	40.8395	59.7565	92.8019	69.6149	6.00189	6.45059	0	VI
Rspo3	0.350805	10.6293	58.8168	26.6377	22.7606	34.5972	92.2691	88.8426	5.80909	24.8871	0	VI
Aacs	14.3508	20.1797	25.4985	31.4715	64.9478	75.2995	87.3967	62.0033	56.6548	20.0887	0	VI
Scarna17	3.38978	0.0001	61.8877	61.8705	78.3762	71.4237	84.3913	38.7563	4.64664	1.33181	0	VI
Apcdd1	2.92838	4.84121	34.0365	49.3815	69.4437	102.117	82.4022	54.1916	8.47422	3.58417	0	VI
Scarna6	2.25989	0.769651	53.0466	40.4154	43.6413	40.5817	81.5402	46.0231	3.48501	2.66353	0	VI
Efnb2	9.61845	39.3276	6.26972	13.6377	17.4136	41.1519	79.1045	76.8462	37.4866	17.6164	0	VI
Fgf15	18.0072	12.0271	30.786	17.648	35.409	69.4317	75.7483	70.3997	1.38028	5.31738	0	VI
C430049B03Rik	0.613471	1.36331	14.3479	13.7427	68.1466	76.4327	69.9894	25.4684	15.9754	4.85134	0	VI
Etv2	1.47069	0.910638	15.5867	44.5137	58.381	67.6072	69.4918	30.0935	8.24683	0.669769	1	VI
Gata2	3.21871	0.0001	3.65104	7.74583	7.28778	15.3308	69.0274	65.7589	20.6686	0.216509	1	VI
AI314180	9.46004	22.3121	28.5127	29.0379	34.4679	42.1192	54.03	51.8074	32.2645	44.9345	0	VI
Morc4	3.76444	4.09597	7.97446	23.7995	47.693	46.2323	49.6241	29.6228	4.62533	3.73344	0	VI
Zfp711	0.339851	3.68044	7.95014	6.02996	35.0702	33.0517	49.0535	40.7187	11.0888	2.9271	0	VI
Hdac7	4.29463	3.86147	10.9445	26.6252	28.0982	34.8726	43.5854	39.5921	39.6261	16.9455	0	VI
Notch2	12.2958	7.77501	29.3327	33.9917	40.0928	62.631	43.4225	33.6498	17.4399	24.2175	1	VI
Sox7	0.321839	0.0001	0.335769	0.757851	1.69084	4.31423	32.2573	23.2675	21.905	0.493071	1	VI
Smarca2	0.552608	5.1586	4.43139	3.1109	22.9009	25.6981	29.6256	13.4734	8.36276	2.65915	1	VI
Lifr	11.8576	4.79302	15.331	25.3159	25.4696	57.9915	28.8628	21.9756	13.2339	10.9551	0	VI
Clip1	5.21043	7.24485	18.4612	19.3628	23.2774	25.9881	28.7757	25.7869	17.93	13.9312	0	VI
Hgsnat	4.94228	13.393	13.136	16.4896	27.0842	23.1415	27.818	20.5174	17.0981	16.2884	0	VI
Fndc3c1	3.62355	25.5113	22.9326	15.1143	24.4784	27.429	26.6728	23.6471	25.3338	21.4306	0	VI
Vegfc	6.92723	1.01471	7.51855	15.5253	22.4872	17.6567	26.5384	8.94225	7.40262	5.06996	0	VI
Lrrc8c	6.98315	6.1391	3.52653	5.3364	5.89487	11.7399	24.9434	21.4468	22.7428	12.7396	0	VI
Sema3f	2.76672	3.40309	16.0907	16.849	24.5421	34.2891	24.8817	17.5278	18.736	18.5185	0	VI
Padi3	1.43861	0.622162	5.10995	10.5673	14.3629	26.3744	24.4753	22.4194	24.1011	4.10419	0	VI
Hoxb6	0.0001	0.0001	2.98547	2.43373	12.4475	6.69944	23.961	10.2242	1.67079	0.0625556	1	VI
Pcdh1	9.49734	15.5536	5.64734	6.40595	9.00051	16.1978	23.8829	19.3981	13.831	12.294	0	VI
Hey2	0.442775	0.866909	2.98763	2.93235	15.7023	13.0375	22.9545	18.2685	11.1124	2.21752	1	VI
Dcaf12l1	7.46895	4.99051	2.53415	4.57647	6.57347	4.42011	22.7584	21.1755	12.7077	2.00402	0	VI
Insr	2.32897	8.08899	12.1291	12.4205	17.9206	18.8914	21.8582	17.4663	14.7303	13.1992	0	VI
Hsd17b7	4.10467	20.4661	18.9588	17.5846	18.7366	21.4312	21.2398	20.4882	14.5912	17.3112	0	VI
Dusp3	13.9868	12.6743	2.44257	7.6345	8.89579	13.1086	20.8424	20.333	14.6471	17.0157	0	VI
Neil3	2.48757	6.52267	7.63962	8.56804	17.5978	15.4561	19.7715	14.3982	12.7442	9.36347	0	VI
St3gal6	0.527809	5.81062	16.6544	13.6714	16.5694	17.9426	19.7073	19.2322	7.47502	5.93471	0	VI
Hoxd1	0.188213	0.102597	2.53182	4.31973	11.0321	3.56745	17.9994	13.3889	5.36367	0.221814	1	VI
Grap2	0.0720973	0.0001	0.601015	2.37402	2.72419	5.17186	17.5858	10.187	16.7122	0.0566716	0	VI
Plcl2	1.6948	2.73257	13.0171	14.2344	11.1503	12.3723	17.3843	16.9051	13.6541	6.24709	0	VI
Calcrl	0.0592542	1.79296	0.763827	1.77641	2.44808	1.74227	17.2848	11.9841	16.238	1.82154	0	VI
Hoxb4	0.163904	0.0001	1.15364	1.78436	5.12178	3.60848	16.8087	12.9931	6.51178	0.144897	1	VI
Eea1	3.03074	2.74008	5.0087	7.81681	9.87985	11.7391	15.3757	15.1791	7.46327	4.9998	0	VI
Syne2	2.19673	1.47641	3.09444	2.96286	5.32424	5.82047	15.2365	11.479	12.6194	6.53149	0	VI
Pde4dip	3.13702	3.40722	1.83831	2.72585	3.73272	4.27515	14.6267	14.1412	5.03895	3.29287	0	VI
Gata3	1.37284	2.28554	6.34258	9.7762	7.86652	14.6504	14.4272	10.4637	3.79345	6.07379	1	VI
Exoc3l	12.0357	2.98092	1.40504	1.48677	3.62685	6.20712	14.1583	6.61597	11.8835	1.83527	0	VI
Plekhh3	2.00362	3.61778	4.37507	5.55547	12.4139	8.30051	14.1554	11.6869	11.6564	11.7796	0	VI
Lpl	2.23198	8.34296	2.43691	1.95599	6.98266	9.04773	13.7257	9.27277	6.0004	1.39694	0	VI
Klf8	9.69786	4.30351	3.32071	3.66485	8.35055	15.626	13.0086	11.187	2.82257	6.55798	1	VI
Gm19426	3.85979	1.97168	4.22823	5.11336	11.8654	11.6447	12.661	4.13729	8.86224	1.47856	0	VI
D830031N03Rik	1.92191	1.20568	6.2262	7.32539	8.15911	11.5042	12.6593	11.6734	7.04828	8.5637	0	VI
Slc46a3	1.96773	10.4057	3.71328	3.47568	7.48131	5.48742	11.7406	9.18088	9.55933	10.0438	0	VI
Hoxb5	0.037048	0.0001	0.347029	1.17485	2.44653	1.06173	11.1132	8.8715	4.81166	0.0871952	1	VI
Atf3	4.71285	5.26123	3.10544	3.1922	5.19526	3.46175	10.4433	8.3561	8.11177	6.34814	1	VI
Nfatc1	0.198018	0.449428	3.80535	6.37609	2.02078	4.68492	10.0643	9.17295	6.73101	1.98289	1	VI
Mir503	0.0001	0.0001	0.0001	1.74293	0.0001	2.8351	9.95871	0.0001	4.05765	1.74446	0	VI
Nrg1	1.26592	1.13448	0.886311	1.23574	3.30854	6.5086	9.95208	7.56981	1.78094	0.687171	1	VI
Itpripl2	1.98996	4.99025	5.4137	5.58781	9.26636	10.5555	9.78464	7.78803	7.0781	6.52482	0	VI
Mir126a	0.0001	0.0001	0.0001	3.39026	1.51296	0.0001	9.68587	8.22915	5.26194	0.0001	0	VI
Ttc39a	1.03198	3.63122	7.35658	6.68332	8.58578	12.7657	9.37358	6.26785	4.04713	3.81761	0	VI
Mir134	0.0001	0.0001	6.17641	1.74293	6.22202	11.3401	7.96699	4.23053	1.35262	0.581552	0	VI
Hspa12a	0.769917	1.63129	1.31955	1.81315	2.6585	3.72175	7.844	4.9249	3.46738	2.53484	0	VI
Mir761	2.76536	3.76685	0.0001	3.25644	4.35953	5.29707	7.44285	0.0001	3.7907	7.06169	0	VI
Cdkl1	0.705196	0.45208	2.40169	2.85735	6.1465	4.40954	6.44696	4.8016	3.24085	1.56441	0	VI
Gm19588	0.348047	0.158087	4.53774	4.50722	3.65702	2.66612	6.32151	2.98381	2.70289	0.888644	0	VI
Pdzk1ip1	0.248296	1.09887	0.388513	0.657713	0.684841	1.42639	6.13757	3.19259	2.63685	2.85226	0	VI
P2ry1	0.68513	2.48025	0.761808	1.52855	0.483235	0.259087	6.07726	4.25121	2.05115	0.265689	0	VI
1700092M07Rik	1.29056	1.5068	0.288599	3.9077	4.94079	5.82677	5.9543	3.16179	1.76905	1.0865	0	VI
Hoxb8	0.211982	0.0001	0.165891	0.280798	1.12745	0.761101	5.9346	1.70347	0.326851	0.140572	1	VI
Gfod1	4.66401	0.3156	0.57675	1.02291	3.00423	1.87561	5.7382	5.5523	2.0494	1.07964	0	VI
3110062M04Rik	0.733545	0.999174	2.70773	1.89358	3.85435	3.89071	5.5427	5.08002	3.17098	1.30786	0	VI
Brinp1	0.752015	2.02011	1.01337	1.40205	0.526941	0.600234	5.31255	3.67177	1.91838	0.480136	0	VI
Ppp1r17	0.0001	0.109909	0.378568	0.712072	0.317819	1.96894	5.12609	4.83905	1.04989	0.0001	0	VI
Lars2	87.2555	15.2198	388.068	51.3967	17.9845	9043.87	4138.89	20177.6	55.9941	330.871	0	VII
H2afx	573.019	105.576	615.791	599.367	390.385	535.48	490.534	632.894	347.478	113.945	0	VII
F2r	29.9471	30.2545	67.055	90.9661	85.2419	92.5203	392.488	487.448	210.412	41.3834	0	VII
Ftl1	2.09448	320.508	62.0481	84.7052	409.535	311.473	413.595	446.515	1.38608	3.19209	0	VII
Car2	174.547	221.555	247.432	252.805	123.457	202.185	142.755	347.176	64.4841	293.641	0	VII
Hspd1	174.322	150.952	221.751	266.16	198.241	254.368	232.918	310.536	61.768	180.357	0	VII
Egfl7	19.1722	10.0355	30.9472	44.1389	59.8382	54.4683	206.813	249.746	100.281	13.8119	0	VII
Fgf3	1.05618	0.559539	56.6512	68.0886	62.7117	105.7	153.138	239.232	6.27332	1.00279	0	VII
Zfpm1	5.8965	2.00102	53.1636	101.631	60.6992	78.8258	175.826	234.629	207.429	12.5582	1	VII
Col4a1	18.4692	6.49155	55.0883	112.555	187.087	189.6	212.044	216.677	85.7798	60.6922	0	VII
Fads2	31.8214	156.425	82.9492	87.7182	175.399	174.723	193.645	199.377	113.986	69.508	0	VII
Tfrc	84.0955	75.9473	70.03	90.5772	96.2128	155.572	130.276	193.089	23.5285	77.3829	0	VII
Prdx3	41.3534	60.9528	74.4268	84.435	66.1871	63.3804	124.384	178.138	75.959	26.5984	0	VII
Prkar2b	3.15021	6.3371	9.79428	29.7745	22.8246	21.3394	120.525	176.477	36.2896	5.61844	0	VII
Lss	28.2292	57.8946	59.4092	84.0098	138.387	152.359	143.099	146.888	67.6411	35.9465	0	VII
Abcb10	13.7635	12.1442	20.8516	39.6282	56.0916	72.5954	111.79	140.973	34.1431	7.74668	0	VII
Lmo2	0.663764	2.46104	4.67378	16.8679	10.9277	25.9552	81.6471	139.589	28.556	2.08598	1	VII
Aplnr	0.0983792	14.6458	119.873	89.4726	63.4932	87.3704	124.152	139.477	61.4864	28.2519	0	VII
Ssbp4	50.2011	9.57488	60.4264	62.0802	84.1584	112.856	90.5998	136.231	44.0756	31.8511	0	VII
Gadd45g	27.0883	1.50076	4.36094	14.9955	29.0146	26.2546	107.269	118.088	70.5336	7.63805	0	VII
Fam212a	2.57268	1.79717	31.6915	22.9539	12.999	17.6267	79.7609	113.413	44.1262	6.88062	0	VII
Irs2	14.098	3.30371	19.3047	28.8781	50.0896	59.4581	85.6576	112.14	45.802	24.225	0	VII
Gsr	47.8996	64.6044	41.6856	43.2538	49.7638	56.9504	78.1685	106.453	26.487	16.9027	0	VII
Mib1	19.5035	10.9438	65.6102	76.5348	72.6459	94.7786	89.0306	103.657	54.6095	51.155	0	VII
Timm10	73.209	37.6827	39.177	50.1653	38.4713	47.4501	74.7405	102.826	31.2887	14.8769	0	VII
Tal1	0.2358	0.0459661	0.869548	10.2598	6.15772	12.7709	82.5501	102.647	40.3639	0.0794715	1	VII
Dgkz	23.8692	8.07397	42.819	63.7522	49.1458	69.9642	73.2447	98.1512	70.5118	14.7367	0	VII
Tnfaip2	0.667275	2.19192	2.36466	11.577	5.01162	7.04789	61.2391	86.4904	26.7106	6.49901	0	VII
Nsmaf	16.3599	20.8699	34.6676	38.9183	48.6537	48.9582	74.5571	83.3336	60.8428	43.767	0	VII
Top2b	12.2249	47.4836	57.4325	63.3753	75.9919	68.1075	72.5514	83.1817	48.3468	81.3791	0	VII
Ets2	13.5734	9.44593	13.5651	17.5382	12.3608	15.2833	72.1379	81.9319	46.1781	18.343	1	VII
Ets1	3.51661	3.03633	18.0261	28.0741	32.9135	44.0759	70.4547	79.0673	23.324	17.574	1	VII
Myc	48.6783	35.5207	28.5613	41.6769	30.3375	70.7309	65.4895	75.6223	17.3325	24.6426	1	VII
Tspan12	1.04105	8.08626	8.76165	13.9147	20.8017	19.1585	56.1107	72.9792	23.7951	6.64851	0	VII
Mid1ip1	39.6709	47.4574	24.1729	19.7722	59.5374	69.1154	68.5428	71.4797	29.5222	25.4637	0	VII
Gata1	0.814223	1.79558	0.788801	11.573	1.65027	2.45072	20.9733	70.4776	14.5612	4.18096	1	VII
Mdn1	49.7735	8.79387	33.3059	44.6209	27.0825	55.5583	46.2136	66.1299	12.1166	26.1897	0	VII
Scarb1	11.3017	35.1826	15.185	16.0993	41.0279	48.9112	61.2523	66.012	43.4782	26.5581	0	VII
Usp24	17.5977	10.2257	21.0966	28.2827	23.4089	36.6267	48.0757	64.4015	12.7453	23.354	0	VII
Dhodh	29.9798	14.4908	42.9911	49.6459	42.1175	48.7148	43.3755	63.493	17.0267	8.58443	0	VII
Tacc1	16.7237	6.16331	7.50819	11.3531	14.223	17.0812	27.8415	58.3157	25.6951	6.87794	0	VII
Uba52	17.1589	23.7596	40.168	37.5732	23.474	37.8938	44.3704	55.9377	4.47107	29.9178	0	VII
Fzd10	14.3015	5.8763	52.7235	16.855	8.83374	14.2814	27.7336	55.7899	2.92466	13.9269	0	VII
Fli1	0.022793	0.0310117	2.27295	5.57184	3.86386	5.02081	47.9621	55.7521	16.3004	1.01646	1	VII
Lin28b	9.71137	44.2595	23.1515	27.5286	24.7942	33.1564	39.7568	55.2024	21.0613	23.2663	1	VII
Dctd	26.7985	22.2109	29.4158	35.5134	41.3751	45.6218	45.9185	55.023	20.5234	10.3654	0	VII
Gfi1b	0.0769972	0.104847	0.300949	6.65575	1.33361	1.54675	14.1258	53.0824	14.8102	0.158707	1	VII
Rhobtb3	5.91711	27.4271	40.0147	47.1956	45.0973	45.0109	46.2018	52.9906	25.9864	38.7412	0	VII
Ggta1	10.5101	21.6875	9.4467	13.5957	15.1216	21.1614	36.6348	52.6846	47.4788	26.6396	0	VII
Mns1	19.888	26.6682	20.3243	32.0481	23.1025	29.5189	37.3292	52.1933	25.6679	7.17381	0	VII
Tpst2	33.8682	8.25899	31.3055	35.6762	28.4926	25.9652	36.7174	49.6738	40.709	8.83023	0	VII
Iqgap2	7.00422	11.1944	9.78336	8.53395	5.89426	12.9052	33.399	48.4554	12.5299	14.672	0	VII
Tspan4	26.0364	10.9076	19.3597	15.9229	35.7548	42.8472	42.6851	48.1071	21.8875	8.44887	0	VII
Slc1a3	5.54641	24.3667	2.0853	6.14889	2.91468	4.97719	30.9319	47.0608	11.5071	12.1024	0	VII
Stat3	26.838	12.9303	13.5358	18.9459	17.0816	29.7868	37.1575	46.9921	19.1973	30.3161	1	VII
Ssx2ip	21.4328	13.2348	7.97374	17.0527	9.00823	10.4318	21.5284	44.9303	15.5524	15.0011	0	VII
Alas2	0.708067	0.337629	3.0469	14.3813	4.96679	6.61127	25.5815	43.5592	11.6943	1.16829	0	VII
Actr5	14.1758	5.62038	14.7588	17.9079	15.9829	18.2063	27.4259	40.6884	25.2091	7.67664	0	VII
Stat5b	1.58345	4.7345	7.07102	9.93666	10.1064	12.9457	31.1306	40.4566	18.0694	10.9998	1	VII
Armc6	28.8625	7.42055	11.4167	16.7127	24.7095	29.6573	29.453	40.4306	13.2755	6.98388	0	VII
Asic4	0.0265352	0.0361092	1.3653	6.0704	5.62624	9.79849	33.4588	39.3303	3.80501	0.233778	0	VII
Rasa3	5.85206	3.15156	7.08156	9.19502	19.685	17.0101	25.7551	38.8033	28.9159	5.70435	0	VII
Ubash3b	0.928961	1.76558	1.18327	4.50254	1.8731	3.66208	22.108	38.0661	10.3047	1.68045	0	VII
Htra2	18.7622	16.5403	19.5745	27.1872	30.4108	34.306	29.2663	37.7846	22.88	6.70113	0	VII
Runx1	1.9014	3.85903	1.93413	9.01745	2.54789	4.72561	16.2542	37.4585	6.72432	14.0898	1	VII
Pcgf5	11.7453	5.31199	5.15828	7.87228	15.9548	16.6738	37.1103	37.4207	14.7003	10.232	1	VII
Reln	0.443097	0.3589	2.83874	8.37497	1.52899	2.04701	26.8397	37.1409	7.62363	7.36629	0	VII
Lyl1	0.233482	0.106068	0.608814	4.80957	1.53312	1.90007	17.5098	35.8566	25.3269	0.0459447	1	VII
Fam126a	4.4497	11.5483	6.38158	12.2603	16.3549	20.1927	28.3476	34.9146	19.1311	11.4969	0	VII
Egln3	13.639	14.0855	13.2327	15.5833	18.9844	21.8887	32.8166	34.7952	19.4498	16.3992	0	VII
Cenpv	31.707	11.5359	27.5665	23.8148	14.6327	12.8481	24.6173	34.5677	3.5292	6.3882	0	VII
Capn5	9.51313	2.42303	6.4869	11.4456	22.0078	54.2115	30.0073	34.5235	14.4338	4.37081	0	VII
Sdc3	4.87509	4.49111	2.73422	4.85317	6.68597	10.4854	23.9196	33.7695	14.2731	11.666	0	VII
Myb	2.70391	12.3327	0.577097	2.7499	0.678234	1.23606	18.4416	32.9343	4.23996	1.3762	1	VII
Gm3141	5.32344	1.2188	25.9723	31.765	25.3884	26.0926	27.0003	32.4145	5.2737	24.4642	0	VII
Mknk1	6.71601	3.44502	2.33077	4.36801	4.11997	7.42818	23.0867	31.8072	13.2122	5.3323	0	VII
Rps28	8.5432	4.94587	24.3993	18.863	11.1113	21.4787	12.0719	31.135	2.04949	13.8451	0	VII
Nfe2	0.965485	0.800544	2.7589	8.45214	1.98522	3.73876	14.2345	30.774	16.6282	0.667952	1	VII
B4galt5	18.259	7.60228	22.3431	22.6884	24.0839	33.7949	25.4577	30.5004	19.1601	5.90049	0	VII
Slc32a1	0.324768	0.170197	0.117351	4.80857	0.826916	1.50705	24.0478	29.8755	26.9429	0.0589708	0	VII
Ifngr2	5.65175	4.84047	8.15611	12.0753	12.111	14.0998	28.2826	29.0204	11.9225	14.7583	0	VII
Ube2l6	0.959735	1.99527	1.65996	2.67654	1.83146	2.17694	11.623	28.8018	14.6779	5.03027	0	VII
Recql4	22.2384	4.80922	20.6588	24.2331	21.8096	26.4632	24.9825	28.7116	13.0196	4.43258	0	VII
Hk1	19.0477	6.83578	3.37967	5.90036	7.27453	7.32117	16.2457	28.6439	27.0687	18.6137	0	VII
Mgarp	8.18116	11.5444	6.43987	8.22064	14.751	14.076	19.0858	27.5156	25.5182	3.86859	0	VII
Scube2	0.196713	0.40183	0.430864	2.74372	0.71301	2.25982	11.5099	26.8918	1.85976	1.2978	0	VII
Tmem9b	4.90592	15.0075	6.89667	9.54687	13.8296	15.0517	16.4492	26.5602	13.3358	14.4308	0	VII
Zeb2	0.868753	2.03152	11.2602	14.9364	15.3304	23.3688	25.0921	26.4666	10.1267	5.88928	1	VII
Wnk4	0.65875	0.828277	0.422972	2.29712	1.6242	2.32934	20.3187	25.706	13.1728	5.43419	0	VII
Klf1	0.593773	0.373337	0.857697	7.50199	1.29599	0.787394	6.82181	25.2586	15.3371	0.13466	1	VII
Atp2a3	2.98109	3.99856	1.26158	2.98213	1.65453	2.09773	16.7326	25.2366	20.6819	2.8503	0	VII
Slc6a9	5.95207	2.42071	5.36095	8.16881	10.0247	8.05888	17.8495	24.8771	7.57203	7.0152	0	VII
Cdan1	6.92424	4.15548	10.2693	10.4087	13.6839	14.7244	21.2208	24.8419	8.4387	4.72076	0	VII
Cmc2	14.5459	14.3138	20.3272	18.3894	18.3299	19.9888	22.8814	24.613	14.4044	4.30043	0	VII
Epor	2.03008	5.53043	4.13593	6.96856	4.95144	4.40217	11.5203	24.469	17.2737	3.81467	0	VII
Sapcd2	11.9862	7.15463	12.8915	16.2557	11.4297	11.0285	12.7322	24.156	13.5075	4.23291	0	VII
Dusp2	1.42888	2.88996	8.94391	12.16	7.91785	8.21073	15.2076	23.7616	17.0929	4.08249	0	VII
Lrrc8b	3.55085	2.31769	0.810455	1.56809	1.5939	3.18835	17.3718	23.4707	21.5651	14.5022	0	VII
Tspan33	2.78936	7.55027	0.951453	4.61117	1.57861	2.46607	7.724	22.9986	7.94121	3.20328	0	VII
Gypc	0.385361	0.0001	1.00495	3.34598	1.31606	1.29157	15.943	22.9883	12.6748	0.719055	0	VII
Nrtn	8.97077	1.58584	5.35833	5.68516	4.4263	5.3126	10.9205	22.9015	5.82001	8.11145	0	VII
Lgr5	0.119061	12.9637	0.837854	2.8106	2.50848	7.98997	14.7387	22.6977	0.203939	8.19363	0	VII
Ikzf1	0.339309	4.84248	0.0850347	2.39678	0.4493	0.701848	7.64179	22.3395	4.22216	0.351922	1	VII
Nup210	20.9016	9.4408	10.9553	11.609	4.16021	6.495	11.297	22.1589	10.4561	9.7766	0	VII
Aff3	2.10986	7.63722	5.16235	5.3121	7.33207	12.7604	20.8002	21.9399	11.6641	5.44041	1	VII
Ablim1	1.64422	8.02746	13.3764	19.9267	8.29122	16.7051	20.4332	21.7001	20.5146	16.839	1	VII
Sptb	1.36154	1.39557	3.09048	5.40498	3.12393	4.39606	10.8979	19.6215	14.4589	11.2284	0	VII
[truncated: 1,818 more rows]
