# Supplementary material for: A CRISPR screen identifies genes controlling Etv2 threshold expression in murine hemangiogenic fate commitment
Source: Nat Commun. 2017 Sep 14;8:541. doi: 10.1038/s41467-017-00667-5 (PMC5599515; doi:10.1038/s41467-017-00667-5)
Supplement: Supplementary file 4 — Supplementary Data 3 [file 41467_2017_667_MOESM4_ESM.xlsx]

## Sheet: "pr" genes in Goode's data
Supplementary Data 3. "pr"-enriched genes in Goode's data
related to Figure 2
gene	ESC	MES	HB	HE	HP
Alox15	1.44897	32.2847	5.05631	0.066402	0.0435777
Apln	1.8896	25.4983	3.97684	0.976818	0.354386
Arhgef5	4.65092	7.00542	4.51946	2.19983	1.22984
Arl4d	4.59634	10.1598	6.15259	4.3905	1.26183
Atp10a	4.54683	10.7691	3.86185	0.545972	1.3292
Cabp1	2.01877	5.55564	5.55115	0.212276	0.109957
Cabp7	0.787183	6.02614	0.387109	0.0372753	0.0001
Cachd1	1.99415	14.3905	12.436	5.86881	1.35357
Car13	4.82302	10.5064	6.91685	6.28886	3.96462
Car3	4.26719	5.58949	3.39105	0.171734	0.084271
Cbx2	6.09289	8.60194	10.4166	4.67617	2.65765
Chst7	1.02378	10.8895	5.3413	2.08744	0.211263
Cks2	13.475	19.6779	20.7233	14.6088	16.9997
Cpxm2	0.586836	7.48357	1.801	0.0227601	0.00942977
Crym	5.9103	6.35143	10.6375	0.317256	0.0942551
Cx3cl1	1.23858	6.47814	4.70154	3.60884	1.17882
Cyba	15.4928	43.5401	36.1277	47.5299	42.0663
Cyp2s1	2.40604	2.79057	1.07406	0.173434	0.0581326
Dennd2c	6.88887	12.6536	4.62764	1.72956	4.73153
Dlc1	11.8873	14.3104	22.3166	16.3722	2.61191
Dock11	10.5762	29.9429	14.5934	10.4907	5.60048
Dpysl5	3.0436	5.00338	4.11414	0.210445	0.0784036
Dusp6	52.8638	125.389	50.6679	19.4594	4.65999
Efna3	3.48813	13.7667	16.1305	0.766396	0.208631
Efna4	4.838	8.46157	8.36697	4.5595	1.01722
Egr2	0.227478	0.589441	0.486239	0.305759	0.335595
Epha1	14.2725	31.8215	5.83944	0.546936	0.494818
Epha4	6.58663	4.57442	5.54921	9.32664	5.80326
Fah	3.85563	17.2935	8.38391	3.19821	4.171
Fgf8	0.658801	74.7553	6.75803	0.0541091	0.0298627
Frzb	0.235541	3.82649	7.72427	0.83081	0.1714
Fst	4.78613	110.907	17.1003	0.422117	0.106475
Gas1	1.25345	8.88726	12.3486	3.46147	2.13553
Grrp1	1.70069	12.2707	20.0313	16.2916	1.23682
Gsc	0.342665	6.67503	5.99613	0.0001	0.0001
H3f3a	2.84104	18.205	19.4415	17.2221	18.0405
Hexa	7.74175	23.699	21.2701	39.5952	23.1592
Itga8	2.87334	6.11427	2.62219	2.72658	0.963443
Khdrbs3	16.6641	12.2672	10.3313	9.53998	3.23552
Lfng	4.53834	2.92356	1.97699	0.79569	0.696556
Lzts1	0.518402	7.15878	10.5172	1.12659	1.74111
Mapk8ip1	7.65538	6.75596	3.48128	1.1819	0.476642
Meis3	1.38456	5.15608	5.61761	3.42882	1.47565
Mesp1	2.00261	52.9266	42.931	0.084456	0.00915766
Mkx	3.39426	5.63773	1.88247	0.319081	0.159962
Msgn1	0.0001	11.1035	2.23184	0.0001	0.110985
Nin	1.13192	2.97131	5.24889	2.88142	2.65969
Nrarp	1.2975	4.91509	8.3663	5.68033	2.47665
Nudt7	1.26476	1.42851	0.941523	1.00811	1.89247
Oxct1	17.7037	37.8732	32.0016	13.8902	10.9845
Pde5a	1.64361	6.01662	4.81932	3.91729	15.6632
Pdgfra	0.371805	4.43944	14.6046	2.61511	0.49432
Pgbd5	0.843034	1.9818	1.03779	0.685529	0.152038
Plcg2	4.98387	11.9757	3.93987	4.79737	58.5576
Pmaip1	11.5301	22.5704	22.5985	3.76752	10.5755
Pnpla7	1.09158	3.15448	2.01878	2.31421	4.30377
Ppp4r4	2.68729	23.824	2.84429	0.163109	0.282569
Psmb10	13.2374	69.5046	28.331	6.05834	18.4045
Psmb8	2.59684	32.1039	7.63719	0.23435	1.98979
Ptgs1	0.38186	4.18809	0.655177	1.01716	11.9887
Ptk7	26.9579	96.6561	73.8445	43.3743	21.4601
Ptma	106.676	134.268	139.153	80.0837	84.403
Rab8b	2.82796	8.42216	9.3575	17.0375	20.8251
Raver2	5.05038	4.7895	3.70152	0.607451	0.286847
Rhpn2	6.05062	13.5191	9.25203	2.67332	0.738505
Sall4	77.8946	41.7474	43.6881	8.17231	4.49849
Sgk1	44.2106	57.5624	28.0105	36.0453	4.35246
Sirpa	0.851185	2.36653	1.77396	2.47511	10.5302
Slco5a1	1.37512	5.17054	1.73943	0.0302963	0.0181958
Sp5	3.91174	19.4773	9.44185	0.0605041	0.0430349
Sp8	1.00975	5.49096	1.35207	0.0211734	0.0394665
St6gal1	2.44278	5.79655	7.22618	1.96229	0.863098
Sycp3	4.57621	6.358	3.29003	0.177422	0.208982
T	3.36268	142.1	36.4078	0.118163	0.140743
Tcirg1	1.35625	3.06221	1.93777	3.59483	4.92989
Tdgf1	100.366	92.1858	64.5552	0.226431	0.138076
Tex15	3.42682	5.52589	1.82367	0.540958	0.507373
Tsc22d3	0.284736	10.139	8.65978	1.79799	1.68815
Wdfy2	1.61344	6.12921	6.54807	7.66256	5.83105
Ypel3	7.00756	7.49414	5.97628	3.71882	1.63767
