# Supplementary material for: A CRISPR screen identifies genes controlling Etv2 threshold expression in murine hemangiogenic fate commitment
Source: Nat Commun. 2017 Sep 14;8:541. doi: 10.1038/s41467-017-00667-5 (PMC5599515; doi:10.1038/s41467-017-00667-5)
Supplement: Supplementary file 5 — Supplementary Data 4 [file 41467_2017_667_MOESM5_ESM.xlsx]

## Sheet: "dp" genes in Goode's data
Supplemental data 4. "dp"-enriched genes in Goode's data
related to Figure 2
gene	ESC	MES	HB	HE	HP
Acvr2b	8.70802	13.2709	13.4028	5.73401	4.94654
Adam19	4.67423	3.71653	7.60999	10.7677	2.58051
Adra2b	0.248291	1.66779	12.9295	0.230212	2.2838
Anpep	0.921323	1.24855	1.85765	0.287657	0.467485
Arhgap22	0.849016	3.22792	2.42847	0.0439599	0.05267
Asb4	0.797589	1.01516	9.60978	2.68542	0.136884
Atrnl1	1.44263	6.76235	7.31491	6.63163	5.12531
Axin2	2.1955	15.9118	18.6031	1.11563	0.890491
Bmper	0.225977	3.55108	11.0897	2.11894	0.291788
Car14	1.25307	6.10048	12.7903	0.814338	0.211885
Ccdc85c	6.88807	8.46383	11.8047	11.6199	7.13761
Cdh11	1.38604	15.5714	72.7669	14.6915	4.45818
Cdh2	3.67184	13.9595	25.3898	13.3848	4.01977
Chst2	0.223422	2.92119	8.44418	2.5757	0.404357
Col23a1	0.106145	0.466031	1.45089	0.358994	0.117904
Cux1	5.23113	5.65352	6.35309	3.5826	5.29208
Cxcr4	1.68132	5.21139	29.3005	0.632296	0.209008
Cyp26a1	3.29298	49.9868	115.293	3.78625	0.203835
Dennd4b	1.15029	1.24407	2.02551	1.82896	3.47538
Dhx38	8.52558	31.5774	36.2297	31.1835	29.7471
Dlg5	4.8686	5.00974	13.1487	5.44567	1.96877
E330009J07Rik	0.384391	3.9154	7.40752	1.74329	1.16722
Echdc2	16.7701	15.612	13.0209	2.16906	2.53088
Eomes	3.67777	34.887	54.9633	0.415988	0.138138
Evx1	0.909528	20.7906	21.4148	0.339903	0.128669
Fgd5	0.92516	3.6184	13.7647	18.4343	3.96865
Fgf10	1.24998	2.19667	20.1379	5.96245	5.48431
Flnb	85.6376	75.5487	134.318	101.156	29.8117
Foxh1	33.0604	51.8228	83.1408	15.2839	16.5694
Gem	0.442106	2.87488	6.24941	8.90414	1.96784
Hes1	7.07717	28.7224	43.7319	11.7834	3.19856
Hey1	1.68698	2.15925	7.66469	1.76241	1.86066
Hs3st3b1	0.569134	3.14911	8.87342	1.31878	0.298021
Ier5	2.80405	7.50221	17.0629	9.16031	6.88563
Iqgap3	6.4796	6.71503	6.57139	6.81547	5.82123
Junb	37.6209	38.9112	31.8241	47.4497	27.2818
Kdr	2.52914	2.1509	77.5927	105.435	21.4361
Khk	3.28119	5.13199	7.10849	2.94363	7.81847
Kif7	3.54597	4.75459	6.30184	4.54852	2.8991
Klf15	3.56892	6.55787	6.25514	1.2547	0.830062
Klhl6	0.676742	4.3081	23.9957	34.0292	27.8374
Lhfp	2.21846	3.35586	9.72818	20.9198	4.84027
Lmo1	1.09302	1.57448	9.4111	0.212088	0.0526681
Lrfn4	6.71372	16.4631	18.6818	8.22454	3.27272
Lrp4	1.25765	3.16046	4.40065	4.41655	1.60089
Ltbr	2.12331	6.18995	10.3915	17.5693	10.068
Man1c1	0.297028	1.68933	6.2313	7.15161	2.07162
Mfsd12	3.66262	4.09797	7.23978	3.62108	5.79033
Mgst3	10.6029	15.8963	8.10598	8.44949	58.1214
Msx1	4.71768	18.533	36.5551	4.29225	0.510849
Nrp2	14.5264	23.9148	51.1145	57.7281	7.51059
Olfm1	1.21135	3.64246	8.44137	0.47229	0.805151
Pbx3	5.63037	5.84906	9.21019	5.77765	4.4544
Pcbd2	8.59112	7.29771	7.26981	5.46111	6.39276
Pcdh18	1.6226	5.5078	15.5066	7.21263	2.12465
Pcdh7	0.918066	16.563	31.0429	33.5133	13.1072
Pcsk5	0.198466	0.705246	8.89382	7.29104	1.63992
Pde3b	1.54411	3.30968	4.60719	3.53125	5.83191
Plxna4	0.130368	0.370882	5.60778	0.933282	0.896194
Prex1	0.79526	2.95166	6.3634	1.59957	2.47631
Prkd1	0.679373	5.19247	6.82346	1.94504	1.16644
Prtg	4.11347	30.1389	55.3024	30.6083	13.7669
Pth1r	0.63385	1.6644	6.47976	0.80175	3.86e-05
Ptpn13	4.7419	9.40856	24.8337	8.60246	6.00232
Ptprj	0.561793	1.07035	1.68501	0.605715	2.9773
Ptprj	1.07103	1.65306	3.09436	0.807007	6.85462
Rdh11	11.1792	34.0397	48.7155	25.4927	19.0947
Relt	1.68598	7.83447	7.37781	1.4224	3.0212
Rftn1	2.05386	18.0755	38.6268	8.97697	2.96995
Robo1	3.13043	3.20249	6.59702	3.67863	0.718318
Sash1	12.2502	11.4765	10.5936	10.1777	3.20137
Sh3bp2	0.0001	0.0001	0.0001	0.423438	2.73864
Sh3bp2	0.000103147	1.64121	5.08e-05	5.79e-05	0.259963
Shroom4	1.99045	3.85617	3.82297	8.06225	5.06863
Six2	0.742341	2.63434	7.67336	0.594775	0.134178
Slc22a23	1.24817	3.23121	6.68729	11.1542	8.46014
Smad1	8.33356	24.2714	46.4092	16.9706	5.84704
Socs1	1.33149	5.38222	3.14645	0.723234	0.856282
Sowahc	2.03162	5.03107	7.42134	4.49317	1.21587
Spata13	4.83264	17.172	13.6582	10.4658	2.76687
St3gal4	0.56539	4.63612	9.74367	6.13169	5.2416
St6galnac4	1.18799	5.31074	8.80158	3.61407	5.75847
Stxbp5	0.5967	3.43	3.75757	3.21928	6.58017
Tbc1d4	1.00974	1.60652	3.59292	2.33547	1.79547
Tbc1d9	3.19079	4.49752	3.98796	2.85453	0.909611
Tbx3	3.19794	3.9874	32.5214	4.44959	1.08285
Tnfrsf19	2.48086	10.92	20.486	0.634987	0.251383
Trib1	5.13131	4.63587	6.07873	2.40886	0.769744
Trpc3	0.256961	2.16649	6.51771	0.313846	0.187605
Usp18	0.214787	1.28854	2.89924	0.0582123	7.43326
Vldlr	0.488245	3.28825	11.8212	0.81301	0.283253
Vrtn	5.25344	37.8264	45.7144	0.521565	0.635273
Vstm2b	1.58473	6.36	36.8321	0.257718	0.0473121
Wnt3	5.60583	23.1364	21.9084	1.70704	0.420266
Wnt5a	1.20851	6.72849	10.8599	3.71963	1.56592
Wnt5b	0.661021	19.3854	13.0604	0.0001	0.0001
Zc3hav1	4.13437	11.1816	32.5869	22.9035	34.927
Zcchc12	2.06048	2.06862	8.62332	0.237356	0.131729
