# Supplementary material for: A CRISPR screen identifies genes controlling Etv2 threshold expression in murine hemangiogenic fate commitment
Source: Nat Commun. 2017 Sep 14;8:541. doi: 10.1038/s41467-017-00667-5 (PMC5599515; doi:10.1038/s41467-017-00667-5)
Supplement: Supplementary file 6 — Supplementary Data 5 [file 41467_2017_667_MOESM6_ESM.xlsx]

## Sheet: TF gene comparison
Supplemental data 5. TF genes comparison
related to Figure 2
gene	es	pr	dp	episc	endo_d6	cp	Etv2-int	Etv2-hi/Scl-	Etv2-hi/Sclint	Scl-hi	mes	hb	hp	he
Utf1	620.443	0.465207	0.314115	115.661	23.1176	5.29363	0.0931015	0.684465	0	0.255241	10.0957	1.2245	0	0
Pou5f1	491.043	138.959	50.3517	243.949	52.7176	3.92057	9.46785	6.63616	3.421	3.51951	282.607	65.4281	0.277153	0
Zfp42	314.816	2.33714	1.95573	0	1.97916	0.532743	1.3792	1.43278	0.774766	0.328794	20.7116	6.50666	0.414267	0.228017
Trp53	313.45	74.8217	69.7667	176.852	89.7731	83.1576	48.2752	69.8133	71.3363	64.8268	72.2125	58.1705	50.1258	31.6568
Sox2	310.521	3.38236	2.6694	70.6459	20.6309	2.26493	2.02193	1.2926	2.10127	1.32555	27.7155	2.89057	0.303661	0.334276
Nanog	268.193	38.523	13.7939	52.4271	29.8629	0.636817	3.50435	2.19574	0.617413	0.655042	68.1316	9.42759	0	0
Klf2	250.651	0.891476	0.535056	1.94422	1.73458	6.55145	2.85456	0.98373	6.14693	2.11951	7.1653	2.15097	10.4766	81.6342
Mycn	233.472	96.6197	91.0465	38.7799	57.4611	51.8543	40.5615	38.7661	43.7526	36.3826	60.65	56.0838	41.817	25.943
Jarid2	224.92	40.914	29.6431	49.0007	72.1226	64.7765	21.6215	24.9076	41.2515	31.2612	52.0487	27.8317	23.6327	22.7634
Esrrb	162.789	0.163492	0.210271	0.454303	2.02707	0.705951	0.257082	0.17182	0.241567	0.320363	4.59927	0.537923	0.0807288	0
Zfp57	156.789	27.517	31.0041	22.2302	57.5615	40.3049	21.7802	17.5866	15.259	9.0805	14.6461	13.641	4.50708	15.5206
Mybl2	132.537	11.4575	11.9424	5.95436	4.61273	16.8724	14.2363	19.3026	18.9967	20.2345	18.3947	19.1845	10.9839	6.43387
Zscan10	131.935	49.994	36.0108	34.9948	38.3216	14.1526	19.2839	26.6372	10.7295	9.63215	25.1745	16.9348	0.413731	0
Cbx7	129.359	4.29026	2.81288	21.8358	17.6936	7.72751	6.23423	5.76342	4.91967	2.96796	15.7424	4.66437	1.28948	6.10381
Tcea3	123.656	6.31816	1.0714	19.3604	8.97417	2.61604	0.43303	0.79589	0	0.7123	19.4783	1.99338	0	0
Terf1	118.377	25.181	23.2056	76.6083	50.5846	31.2577	19.2451	23.0949	31.3591	21.7572	54.4498	35.6628	22.6159	16.5973
Klf5	116.97	5.43388	3.44411	7.73114	30.342	2.05442	2.24995	5.51375	6.54072	5.31161	10.7933	8.63105	2.37473	1.66355
Nr0b1	109.157	0.120321	0.203107	0.478718	1.01655	0.106964	0.0601994	0	0	0	0.725317	0.395882	0	0
Polr2i	109.102	96.3532	79.2116	43.5633	17.3598	49.6422	74.9723	64.4389	66.7343	72.947	52.8031	51.9793	45.9552	31.5433
Pml	106.584	6.02053	5.51054	10.4509	13.9031	19.8031	6.86783	9.48553	9.15879	7.43226	10.6459	4.42397	7.35275	5.956
Etv5	105.22	49.9824	38.2296	42.7687	25.3217	9.11272	16.8411	17.7098	7.52074	4.02829	54.6997	13.8437	0.878449	0.429784
Tcf15	94.3605	3.24247	2.60639	1.94535	2.13463	7.20633	1.50641	0.85191	2.24574	5.71827	5.11924	0.76203	0.400266	5.28745
Aes	88.9735	35.4151	33.6331	59.224	54.8939	34.974	30.6274	35.3666	39.0533	38.9057	17.0662	7.38156	18.0016	40.2427
Rarg	84.5446	14.4913	11.6917	12.7232	13.5059	9.14636	30.1788	25.4148	9.99786	6.54879	15.4038	9.62437	2.32429	4.98931
L3mbtl2	83.7113	43.8949	48.3706	27.4588	16.0352	20.9237	38.4761	46.5855	40.5181	50.2385	59.6866	60.5647	47.3107	28.6144
Klf9	76.8461	20.1104	15.2241	19.1258	18.215	2.94046	10.4589	11.6189	5.90128	6.71464	25.5219	13.277	6.17364	20.8916
Nfkbia	66.0642	22.6929	20.6147	12.6306	17.0357	21.6929	20.7241	20.8677	15.9065	10.1256	47.2471	22.4893	21.4993	115.993
Wdtc1	60.5456	18.3801	15.2731	7.90822	20.6294	30.9559	13.1149	13.7401	11.7978	11.6304	9.97341	6.12398	8.48851	7.96727
Klf4	57.7589	2.48192	3.83047	0.815057	1.11652	5.86273	4.68321	2.41272	4.72147	0.778132	4.13221	2.44981	2.08338	10.9275
Tle4	52.0386	22.6756	18.6386	27.5065	22.6755	8.5731	7.37372	9.15125	11.365	12.7402	26.5671	16.2936	18.1815	19.4736
Gli1	50.9155	1.11995	2.35486	2.1107	9.79027	3.5633	1.47457	1.68032	0.381036	0.161704	1.06599	0.290911	0	0
Nfatc2ip	46.2981	4.7784	4.19438	18.4202	6.96091	5.66394	3.98457	4.51125	6.05422	6.02995	9.72969	8.28022	13.3231	10.5452
Foxp1	45.7174	10.0386	8.42979	4.68562	5.98815	32.3901	10.657	6.27911	6.8516	3.35501	6.34841	2.51491	3.87491	7.94948
Icam1	42.1158	1.74215	1.29109	3.34361	6.46187	2.41756	0.425188	1.40666	0.494417	0.815966	14.8564	6.29125	3.96547	58.2036
Ecsit	41.1271	20.3525	23.9484	17.2913	6.51752	18.27	21.4934	26.8236	26.3986	32.5542	24.2447	29.0105	32.3094	14.3781
Trib3	38.7852	3.42044	6.33641	7.63023	8.54814	8.56086	6.52936	2.51627	12.3139	7.93972	4.01806	1.21197	15.6422	1.20134
Elf3	38.5498	4.0473	2.67207	4.67579	15.6671	2.73449	3.56392	2.28269	0.558141	0.296079	13.0122	1.77553	0.93262	0.205329
Pura	36.0298	12.0594	13.8744	1.66784	5.17445	12.4576	13.7525	13.6295	13.3264	12.0132	7.31022	10.1966	6.52019	5.12682
Wwc1	35.8998	5.8929	6.2286	14.6519	21.4426	3.18376	5.11482	8.92179	7.15566	5.09095	13.6075	10.4979	2.25067	0.743273
Apitd1	35.6588	7.65941	8.61958	20.3162	9.67105	23.7289	8.36111	9.17772	13.2033	4.45711	18.6555	21.0009	12.0338	11.9223
Zfp462	34.9217	4.17481	2.0135	12.8917	19.3692	28.0729	22.6882	22.0319	15.0224	3.97744	4.66964	2.43594	1.67047	8.13805
Pdlim1	34.5866	11.4741	7.98958	14.9636	18.314	22.5045	14.3519	15.2993	12.4237	5.90191	9.22237	7.78638	12.6415	58.6655
Gbx2	33.9944	6.09189	3.71343	0.80792	0.175459	0.947737	0.507985	0.840289	0.525063	0.417798	2.65222	3.00654	0.701877	0.19316
Sfmbt2	32.9088	3.92259	3.27875	1.55815	10.31	1.20029	2.60253	5.69817	3.65651	6.43311	14.4504	5.23728	6.92649	3.89352
Gli2	32.4577	3.42705	6.69937	2.21917	6.95115	18.2225	9.7565	7.6936	4.11866	0.706212	0.77592	2.43513	0.22245	0.122438
Cd3eap	31.4026	15.2674	18.8022	12.6497	6.21342	12.0787	11.9143	19.6023	17.2557	22.3903	17.558	21.6412	18.4201	8.95119
Arid5b	30.7783	3.48233	1.99997	0.91305	5.58903	13.8775	13.5778	6.84618	8.07281	2.04238	2.41288	1.3433	0.830102	15.3517
Foxd3	30.1907	0.181927	0.15355	17.1708	2.23568	0.121298	0	0	0	0	1.64503	0.299289	0	0
Cdkn2a	28.3303	0.475035	0.320751	3.19201	16.2725	0.506763	0.0950684	0.698926	0.368491	1.82443	1.14544	3.12593	21.0168	10.4834
Sp2	27.5844	4.62143	4.96073	13.2639	9.57003	16.3704	3.7351	6.27652	7.99709	6.72907	3.00017	2.45627	5.89799	2.16421
Sox15	25.8342	1.39562	2.26861	0.548416	1.48877	0.55142	1.55169	1.14078	1.60385	1.7016	1.86957	0	0	0
Nr4a1	24.6581	12.9845	13.2392	8.2827	16.0134	8.13439	12.1209	13.3826	13.0691	4.66172	11.9073	6.02118	1.20484	7.62628
Rfx2	21.9301	0.772524	0.869367	1.79294	1.63169	3.51968	0.45093	0.71039	1.33168	2.29587	0.517435	0.529535	1.44635	0.4899
Grhl2	21.2422	1.87625	0.834761	5.67107	8.11856	0.81459	0.764083	0.802486	0.592327	0.119701	8.06631	1.36386	0.226227	0
Aff1	21.1389	3.79832	1.64403	7.34552	12.6108	7.26153	0.813542	1.4018	3.74459	5.19254	5.71785	1.67187	14.4459	9.86045
Rbpj	20.9638	4.2674	5.44963	7.8413	18.8961	7.53788	5.17988	4.33365	4.72554	4.12281	4.47385	5.12788	4.29675	3.31803
Nr5a2	19.9895	0.167894	0.0944707	0.0247406	0.300888	0.12438	0.224004	0.102927	0.723544	0	2.36156	0.0920679	0.193439	1.49059
Zbtb32	19.3533	0.729655	0.684269	2.09665	0.957376	0.540547	0.669281	0.559141	0.786115	0.33361	1.2218	0.400119	0.840671	0
Bcl3	18.7586	1.05869	0.794274	0	2.84598	0.418298	0.470835	0.64903	0.456246	0.322702	1.65459	0.193518	2.43955	2.9093
Relb	18.6019	8.52064	7.7151	2.98742	9.25232	4.30978	6.7131	6.66453	2.65902	2.82108	13.3822	5.9614	2.20037	18.8187
Dedd2	18.1032	3.60154	3.58792	4.80254	7.77705	9.02785	3.4857	4.01768	3.43495	3.56332	6.16916	2.13685	7.75482	3.14509
Setd1b	18.0369	3.17033	4.04346	3.53953	7.3193	17.5956	3.29678	5.71636	5.3686	4.60439	1.399	1.10447	4.5981	1.46647
Aire	15.6321	0	0	0	0.150405	0.596872	0	0	0	0	0.224852	0	0	0
Dmrt1	14.8567	0.14384	0.161872	0.763056	0.773341	0.213121	0.0959553	0.0881808	0.0619882	0.131532	2.89031	0.157755	0	0
Scmh1	14.8214	2.54397	2.46924	5.42631	6.10598	12.4386	3.37294	2.69027	4.23457	1.48301	2.30033	2.72032	2.52802	2.90389
Ppp1r13l	14.4174	1.96546	2.32826	3.9938	9.53422	13.1199	2.27727	4.5026	2.36274	3.02701	1.38575	0.680714	0.834292	0.393602
Irak3	12.0651	0.0363517	0.204543	0.192841	0.349001	0.0969489	0.109125	0	0	0	0.292179	0.119605	0.251295	0.276631
Epas1	11.8697	2.03676	1.22547	2.01475	3.57786	3.4779	8.59623	7.12089	3.54574	0.553212	0.729383	0.530801	0.348513	22.4819
Mxd3	11.3643	7.14535	6.82557	1.39574	0.797678	4.87491	4.90521	4.27857	2.90027	3.64686	5.34244	3.00706	1.72308	2.21294
Sohlh2	10.9057	0.183864	0.103456	0	0.0529566	0.0817267	0	0.0845379	0	0	0.369454	0.151238	0	0
Notch4	10.5093	0.768113	0.331048	0.577979	0.96652	6.98827	0.359774	0.210397	0.507094	0.179333	1.11653	0.645256	0.564882	10.3846
Mael	9.36767	0.139622	0.0785626	0	0.134047	0	0.0698562	0.128393	0.0902557	0	1.12222	0.229693	0	0
Phf19	8.46738	0.519024	0.973479	0.662846	1.46168	1.30732	1.38496	1.16668	1.90123	2.13576	1.85408	1.42308	2.69097	1.97485
Mef2b	8.08072	1.60847	1.08606	2.63093	4.20033	2.43085	3.29948	1.33119	2.28747	0.220625	0.646408	0.529219	0.555958	0
Bnc2	7.44845	0.535208	0.319972	0.0887256	0.494568	0.728562	2.66103	0.707482	0.929803	0.18353	0.403291	0.330178	0.28905	0.509107
Arntl	7.44445	2.04409	1.75662	4.69893	2.25506	1.35463	1.67352	1.84551	1.05709	0.305867	4.63014	3.05704	1.2846	4.52516
Ripply1	7.00664	0.794757	1.25214	0.42161	5.12751	0	2.54486	0.877003	0.616504	0	0	2.09193	0	0
Foxn4	6.90211	0.0363394	0.0408949	0.257035	0.0558214	0.0323054	0.0363629	0.0668333	0	0	0.584161	0.239129	0	0
Msc	6.64184	0	0.0707384	0.889219	0.362091	0	0	0	0	0	0.252615	0	0	0
Nfic	6.42396	0.960123	1.04189	2.75889	4.01635	5.82237	0.977898	2.83789	1.01964	1.03475	1.03353	1.29745	1.12596	1.89183
Stat4	6.26643	0	0.0814879	1.53652	1.18183	0.67591	0.108686	0.0665867	0	0	0.582005	0	1.87713	0.688793
Snai3	6.12015	0.203766	0.152873	4.08361	2.03455	1.0265	0.135932	0	0	0	1.36482	0.223478	0.704307	0
Grhl1	5.90626	0.152873	0.172036	0.486583	0.199605	0.271805	0.0611885	0.224923	0.316227	0.251625	0.368617	0.30179	0.422717	0
Nkx2-9	5.16397	0.0856572	0.19279	0.302934	1.31579	2.58905	0.0857125	0	0.110742	0	0.688475	0	0.29607	0
Tceal8	28.0388	151.319	103.378	181.905	74.2115	62.9475	101.998	75.5931	64.4419	54.4946	90.3164	84.3339	34.6469	63.2184
Foxa2	0.263144	3.55193	0.513926	67.5642	54.815	0.992401	0.456972	0.746572	0.131204	0	1.42745	0	0	0.579208
Sox11	8.84994	44.5837	48.5342	50.9698	30.2456	48.5923	49.6858	50.7335	31.949	21.4413	22.5826	19.7491	4.59081	5.05366
Etv4	32.6755	35.206	40.3473	42.3201	21.6641	9.52899	20.9893	19.8835	6.98872	5.95707	24.3236	10.945	0.159695	0.527387
Pou3f1	21.865	1.97145	1.08913	37.4282	9.40171	0.987831	0.681487	0.659233	0.370735	0.491663	3.31319	0.353809	0.123895	0
Foxj1	1.00413	0.125595	0.329792	36.3856	5.70745	0.558265	0.167568	0	0.162376	0.114848	2.5237	0.275489	0.144704	0.159293
Yaf2	6.39872	30.7302	30.9146	33.9625	24.425	29.2643	32.3341	24.0626	26.968	25.1629	24.3253	29.4134	20.7606	34.192
Foxo1	13.9876	1.73011	1.15945	27.3451	11.84	7.34465	1.06986	1.43008	2.61378	1.81317	2.18745	0.70356	2.35171	5.69537
Ell3	5.7258	3.28813	1.66877	22.1175	9.70572	2.12069	1.22578	0.830027	1.25032	0.707477	7.51401	2.96982	0	0.490632
Olig1	0.612301	0.0497135	0.0559455	21.7133	0.0190914	0.0883898	0.0994912	0	0.128545	0	0	0	0	0
Dnajb5	14.4229	6.45044	4.68157	21.2008	9.62139	13.0063	2.43217	2.83687	2.41724	0.76937	7.1382	2.76826	1.93875	6.5805
Rfx3	1.52046	5.26873	5.14905	16.5902	10.627	6.77926	4.90215	6.56621	6.22912	5.73711	6.82579	6.9569	3.15499	4.92386
Pcbd1	2.85036	3.19787	1.64943	16.2575	13.8158	15.6358	3.0666	2.45055	2.41172	4.38636	2.6774	0.876805	4.14498	6.08383
Sox9	0	0.728892	1.8163	12.5667	4.50863	1.5968	2.13599	3.0162	2.01933	0	0.313849	2.05561	0	0
Sox3	5.18373	1.04531	0.294087	11.3215	5.76048	0.325244	0.261496	0.384494	0.270286	0.14338	3.78078	0.171964	0	0
Etv1	1.80583	3.85914	3.04867	8.69959	6.33047	1.61313	1.61114	1.17508	0.826044	0.350556	2.05418	1.26133	0	0.58346
Noto	0	0	0.151633	8.57747	0.672679	0.0598921	0	0	0	0	0.270749	0.221664	0	0
Atf7ip2	6.23016	4.00794	2.8535	8.46127	5.7797	0.908934	2.04619	1.35389	0.634492	0.112194	6.5743	2.96034	0.565438	0.466834
Ybx2	6.84425	2.41527	1.8638	7.80967	6.1747	4.04892	1.93346	1.64989	0.713736	0.189309	0.831981	0.4541	0	0.262569
Plagl1	0.877868	1.45682	1.06218	7.03891	5.7128	2.77262	4.74286	1.32078	2.86498	0.731755	0.98952	0.540085	2.05673	0.078072
Pou6f1	2.93617	1.72213	0.822993	5.65246	5.09146	1.99234	0.637363	0.564029	0.335495	0.323584	2.18055	0.465713	0.815405	2.42356
T	6.73646	443.528	72.186	147.008	101.228	0.328265	22.328	26.0003	14.3218	8.39325	316.931	81.9208	0	0
Mesp1	0.0649614	437.224	324.79	0.531612	4.19477	0.445437	41.013	17.3245	4.1459	3.57384	115.986	68.911	0	0.381299
Sp5	12.2444	166.241	99.9116	16.3364	15.1993	1.05235	3.50207	4.73283	0.665405	1.27073	38.8856	13.8859	0.177896	0
Gsc	0.417158	93.4028	72.1091	34.951	88.5081	0.0817267	4.96753	4.39597	1.66397	0.504394	13.3004	5.44455	0	0
Lef1	16.2679	60.7644	42.3127	15.4774	11.4401	16.8492	21.4239	32.7597	14.2371	5.89751	17.1027	12.703	0.303291	1.16854
Msgn1	0.246784	55.2013	9.42529	0.504891	4.02047	0	4.38086	5.25119	0	2.08874	20.6543	4.38402	0	0
Snai1	7.13283	48.8359	28.9695	1.98175	10.1467	10.5669	15.0884	15.9895	8.25445	2.79496	12.5563	5.13999	0.469538	1.55063
Tbx6	0.693515	32.2211	15.7222	0.445128	3.48013	0.895133	3.77834	3.24073	1.7086	2.9349	3.03491	1.03529	1.52264	0.478902
Tsc22d3	1.57411	29.5295	22.447	16.4855	11.7898	22.0497	19.7424	11.8028	13.7349	14.0367	31.0187	19.1178	18.7348	28.8731
Mybl1	3.35683	14.021	4.94146	5.11393	6.97767	2.07293	4.93929	5.73653	3.36702	1.9938	10.5879	6.37676	2.72145	1.61314
Sp8	1.09318	13.8042	5.42222	1.38451	3.90419	0.171334	0.795519	0.487376	0.280317	0.330446	12.1989	2.45721	0.0832696	0
Sall3	8.56426	11.1164	6.10544	0.787946	1.1288	3.50263	4.03642	9.1153	10.2484	8.23514	6.84885	10.3399	6.05264	5.47307
Mkx	2.57909	7.58632	2.16279	4.91878	4.72611	0.449612	1.01216	1.86031	0.653868	0.554975	12.0596	2.44059	0.116541	0.641454
Cdx1	4.91743	7.09242	2.22094	0	0.0710526	0.219308	0.61713	0.113426	0	0.169188	1.23926	0.811671	0	0
Mesp2	1.5178	5.5748	1.56841	0	1.56284	0.0495595	0.334704	0.205057	0.0720741	0	4.48078	0.366845	0	0
Egr2	0.188771	5.2781	1.76144	1.22298	1.2581	0.420679	1.12915	0.200838	0.658852	0.399432	2.1943	0.718596	0.377451	0.415506
Eomes	3.76654	259.696	352.767	65.4742	88.2388	0.258269	24.0124	18.9679	5.93448	5.73828	75.5396	103.043	0.200833	1.87919
Foxh1	41.1788	272.59	324.859	58.9293	75.7924	147.177	306.113	268.494	183.775	177.697	142.904	197.248	54.969	33.9949
Mixl1	0.609969	220.232	229.785	70.9651	13.9483	0.125476	32.437	22.3242	5.47436	3.61387	102.857	133.9	0.162619	0.179014
Smad1	7.25104	139.892	155.079	33.7068	50.7455	24.4509	56.5314	52.0813	37.9386	34.1817	71.6972	96.2012	15.5386	57.6457
Med4	35.3036	82.7669	149.121	47.1268	42.7505	29.8731	40.0022	39.1205	41.8392	34.5123	60.5373	83.6024	53.4969	18.5804
Hes1	14.8509	111.573	136.106	127.517	94.7205	28.632	78.3002	70.1777	39.043	28.7713	59.7849	87.614	5.14194	63.396
Tbx3	24.5326	32.5143	112.758	0.0187769	2.08786	15.1982	50.3862	81.3196	53.1014	35.5971	10.9246	65.1237	2.71601	11.3937
Evx1	0.632273	81.218	88.0221	3.08462	4.22109	0.500246	24.8504	20.4911	7.17805	3.70485	52.9171	42.83	0.129666	0
Lmo1	1.63313	25.5964	71.786	1.87107	1.08359	1.52297	8.67208	7.22811	4.29941	3.59387	2.02493	8.95225	0	0
Msx1	0.688402	31.132	62.3328	0.345919	1.09467	20.6701	55.3132	33.922	18.2097	8.27979	8.98476	15.8152	0.386378	2.12666
Pbx3	7.01681	32.2927	50.7047	25.2418	22.6549	38.5713	21.3017	22.8107	26.9974	25.3641	14.319	16.6201	11.2242	10.9829
Six2	0.165947	25.1388	44.7688	0.724284	14.2746	1.27444	6.71143	10.2637	2.58154	2.52819	4.52669	11.2866	0	1.55848
Hey1	3.39505	15.712	28.6431	11.8577	21.2218	14.8816	16.2119	8.28187	11.3274	8.72796	6.09792	12.2395	5.92139	13.0368
Zcchc12	1.37434	7.09988	28.4641	15.2138	2.95376	6.61855	3.60157	2.90171	8.09547	7.0334	5.34992	16.2223	0.170419	1.50081
Trib1	7.50725	10.6695	13.8473	10.2867	10.089	6.79208	2.76298	3.0568	3.15393	1.47084	7.11048	12.0838	0.833937	10.6082
Kcnip3	2.38487	9.26436	12.8722	1.95166	3.30089	7.19529	8.70139	10.5183	7.22107	5.41329	3.62906	8.25316	0.693612	1.7816
Glis1	0.45775	9.1055	11.5017	0.361456	0.356813	1.5859	4.72304	4.4429	2.54662	2.14107	1.34423	2.93476	0.51384	0.141411
Rasl11a	2.29898	8.81828	11.1103	7.54242	1.28833	8.69148	7.28936	4.05451	5.57646	6.83664	5.77806	9.46108	14.5774	3.28235
Vax1	0	6.15519	9.91248	0	1.54867	0.754746	1.69908	3.70836	1.37203	1.16452	0.426489	6.63423	0.366812	2.01897
Tlx2	0.243945	2.10738	7.45348	0.0665442	0	0.200726	3.6903	4.15261	0.77844	0.825883	0.302468	1.98107	0	0
Bcl11a	1.5525	4.82099	5.14533	5.22497	1.62445	0.110602	0.342356	0.91525	0.241272	0.170651	0.999976	0.204672	0.215013	0.355036
Hand1	2.98579	148.188	120.818	0.201105	4.71688	192.096	412.644	485.779	296.347	77.8417	23.3095	49.0188	7.07572	9.73637
Smad6	8.5482	62.0832	106.373	2.79432	5.80347	103.892	190.295	199.564	153.343	153.072	22.0447	52.7101	31.6419	67.8672
Foxf1	0.263516	66.0577	100.757	0	0.273194	12.1063	185.589	194.757	50.8476	15.6125	22.0545	46.8125	4.21523	7.73368
Suv39h1	21.1507	60.7875	70.1228	26.6735	34.6104	36.9193	148.306	129.06	63.4089	52.4505	42.316	53.4482	73.2687	50.4757
Prdm6	0.188291	34.3162	76.1621	0.660376	5.54544	46.2951	129.755	112.946	67.0049	35.9712	8.00442	28.8071	6.59754	9.63098
Msx2	4.85408	55.0623	88.3687	1.41239	1.53367	23.7871	123.183	101.084	41.6283	11.7774	27.2843	53.8736	2.93331	3.22905
App	15.0642	52.4597	49.3069	38.9525	111.142	101.173	114.607	107.611	80.9672	48.1923	49.197	61.3272	25.8181	124.474
Tbx20	1.07301	28.7152	49.5928	0.530253	4.74448	82.085	112.703	121.726	72.9467	37.7749	8.38749	25.0997	8.62347	16.2474
Zfp516	9.14706	30.9411	50.3886	5.51769	29.6659	59.051	69.4379	56.3972	43.626	27.8012	14.2601	27.6653	7.11067	26.5822
Smad7	51.0901	30.1353	40.9417	16.76	9.41689	32.4073	66.2431	65.6584	42.888	33.7348	27.2491	29.4256	11.7601	35.6009
Apbb1	10.4959	26.6386	28.0575	10.2306	15.6007	50.2492	51.1042	35.9786	22.2245	9.81983	25.091	23.555	5.32309	24.2309
Cdx2	4.63161	31.2966	6.39847	0.311408	1.79702	1.92342	48.1332	31.278	11.5141	3.03671	55.8098	15.0651	0.869575	1.53159
Nfatc4	10.6364	31.5003	33.8474	6.60064	29.0204	36.6695	45.2521	33.3871	16.4568	6.8513	16.8359	12.9001	1.11385	5.72204
Tbx2	0.373191	9.15055	24.4825	0.107158	0.919243	29.8993	37.6567	26.414	9.44077	2.07804	0.608843	2.7914	0	0.115289
Smarca1	5.03806	25.232	17.7619	10.3308	12.8277	20.0176	37.0468	16.4964	11.562	2.11746	22.2485	17.602	5.9798	8.20304
Twist2	1.11984	6.66324	3.05496	0.654588	2.05341	17.5513	33.1731	14.6753	12.4433	1.35402	3.30594	2.43594	0.56867	1.56501
Fos	4.57954	16.6559	15.4941	5.88139	16.0997	28.5137	28.8441	7.11281	15.2002	1.839	37.9237	30.2001	40.9943	79.0709
Bcl9l	6.43417	9.80429	11.6931	2.41287	15.5263	22.913	28.2384	40.2269	22.3717	12.2003	2.84339	3.3921	2.5154	3.53817
L3mbtl3	2.09213	15.0296	12.7475	13.8479	19.5025	16.596	23.9045	22.2878	15.3403	12.239	11.6986	9.99419	9.29612	11.5577
Pitx1	0.342958	0.881765	0.744227	0.0389805	0.795762	3.2923	19.0143	2.83796	4.16098	0.362842	0.354362	0.725298	0.914333	0.335505
Snai2	0.590555	2.67945	0.964908	0.426425	1.46115	14.8161	15.0682	7.8846	7.41325	1.17608	1.29217	0.176319	0.740909	0.815608
Alx3	0.187369	5.6074	6.96089	0.0511111	0.222	1.90147	14.6349	6.16642	2.91477	0.317171	2.55551	1.14121	1.19887	0.439913
Tead4	6.25486	5.08764	9.75295	0.992711	9.28389	7.92281	11.1298	16.1326	6.44149	4.13895	5.92232	14.6614	1.69788	6.6752
Rcor3	2.10284	7.23125	8.74618	1.73282	7.31882	6.96923	11.0229	8.32759	8.30048	7.23049	1.90117	3.33537	3.2703	4.1143
Atoh8	0.148542	2.24564	1.28936	0.405199	0.387194	5.90757	10.41	3.03432	3.67354	0.502895	0	0.301576	0.316813	0.348755
Hoxd9	1.33264	1.74741	0.636207	0.0454402	0.789474	2.69566	10.1826	1.13426	4.91696	2.25584	1.4458	1.86008	1.24349	6.64876
Sp6	2.81927	2.91006	1.83536	9.01937	3.14386	1.93316	9.66379	10.5864	4.75454	1.57909	6.16874	14.3095	1.76852	2.0685
Bach2	1.12857	3.16426	4.6621	2.19095	7.23243	6.26994	7.62965	9.46549	4.78097	1.77794	1.3789	1.96515	0.571014	4.25503
Mllt3	1.38441	3.83721	4.84581	3.23915	3.1939	3.84344	7.26239	5.52439	2.42436	1.9529	3.27956	3.77043	6.3615	2.57653
Ebf4	0.366849	1.41479	1.22822	0.857747	4.61044	6.75583	7.1594	1.78422	3.13563	1.55248	0.324898	0.531994	0.558873	0.461414
Lcorl	1.09091	3.91067	3.89588	2.96164	4.27153	2.67865	6.23865	3.773	5.55323	5.14423	3.7358	4.06046	4.43181	7.19598
Mafb	0.330308	1.14648	0.788454	0.281571	3.00857	3.45398	6.15036	1.28855	2.18217	0.262094	0.895892	0.419128	0.55038	0.60587
Tbx4	1.07405	0.596471	0.708535	0.117193	0.127256	0.176752	5.50433	2.25493	0.985359	0	0.532686	0	0.458149	0.126085
Hoxd8	0.343921	0.530545	0.51176	0	0.902295	1.41495	5.23303	0.696962	4.2135	4.9901	3.35052	1.49623	6.02535	27.3965
Nr1h5	0	0.152279	0.0428422	0	0	3.95972	5.14275	0.700158	1.62422	0.208874	0	0	0	0.434559
Nkx1-2	2.13236	2.3253	1.72326	2.00577	0.30492	0.151257	5.05086	2.71196	2.34636	0.933513	13.2196	7.27753	3.7246	1.29477
Etv2	1.4687	15.3447	43.6923	0.910538	0.672333	8.23973	57.0904	66.67	68.5694	29.6644	25.6602	108.09	10.3229	11.3636
Gata2	3.21448	3.59427	7.60281	0	0.21727	20.651	7.12658	15.1182	68.1112	64.8215	1.60496	15.7679	7.82216	13.1694
Notch2	12.2799	28.8774	33.3645	7.77491	24.3137	17.425	39.2065	61.7628	42.8461	33.1701	23.1608	32.0427	14.2032	11.4528
Sox7	0.321326	0.330459	0.743771	0	0.494932	21.8863	1.65336	4.25433	31.8291	22.9357	0.132804	6.41496	0.342665	22.8842
Smarca2	0.551798	4.36252	3.05341	5.1585	2.66963	8.35556	22.3945	25.3419	29.2323	13.2812	2.922	8.98559	7.96849	29.6219
Hoxb6	0	2.93904	2.38873	0	0.062704	1.66928	12.1722	6.60649	23.6429	10.0783	1.31237	1.61168	0	1.55317
Hey2	0.442107	2.94117	2.87815	0.866809	2.22624	11.1029	15.3551	12.8567	22.6497	18.008	0.856516	2.94519	1.03133	14.1103
Hoxd1	0.187872	2.49243	4.23993	0.102497	0.222596	5.35902	10.7882	3.5179	17.7604	13.1979	3.49414	3.43282	2.20383	2.20547
Hoxb4	0.163593	1.13564	1.75134	0	0.145373	6.50616	5.00847	3.55837	16.5855	12.8078	0.338067	0.830334	0.581524	9.28223
Gata3	1.37098	6.24405	9.59573	2.28544	6.09786	3.79013	7.69253	14.4472	14.2356	10.3144	2.02367	6.40627	0.464134	3.06557
Klf8	9.68531	3.26908	3.59713	4.30341	6.58397	2.82007	8.16586	15.4093	12.8359	11.0274	11.7753	13.9429	11.5505	12.6229
Hoxb5	0.0369005	0.341545	1.15308	0	0.0874417	4.80748	2.39235	1.04691	10.9656	8.74496	0	0.749169	0.787021	4.76503
Atf3	4.70669	3.05714	3.1332	5.26113	6.37329	8.10479	5.08032	3.41367	10.3046	8.2369	17.5514	9.87902	6.98167	104.69
Nfatc1	0.197663	3.74619	6.25835	0.449328	1.99068	6.7252	1.97601	4.61989	9.93061	9.04211	0.641885	2.14984	4.71768	12.3203
Nrg1	1.2642	0.872457	1.21285	1.13438	0.689804	1.77933	3.23531	6.41829	9.81989	7.46182	0.824992	4.72799	8.51464	10.1542
Hoxb8	0.21161	0.163218	0.275519	0	0.141031	0.326474	1.10243	0.750453	5.85574	1.67909	0	0.268511	0.141039	0.621034
Zfpm1	5.88883	52.3384	99.7561	2.00092	12.608	207.253	59.3573	77.7331	173.492	231.285	10.2478	46.5644	166.693	44.2677
Lmo2	0.662811	4.60114	16.5566	2.46094	2.09418	28.5316	10.6861	25.5954	80.5633	137.599	8.67479	84.4778	81.4815	37.3915
Tal1	0.235397	0.855954	10.0704	0.0458661	0.0796873	40.3296	6.0215	12.5938	81.4543	101.184	1.56359	43.0975	140.756	63.8539
Ets2	13.5559	13.3544	17.2145	9.44583	18.4159	46.1388	12.0875	15.0713	71.1803	80.764	10.8557	22.269	39.2351	126.801
Ets1	3.512	17.7463	27.556	3.03623	17.6438	23.3041	32.1859	43.4649	69.5195	77.9402	13.2865	28.7734	25.2139	201.028
Myc	48.6157	28.118	40.9078	35.5206	24.7406	17.3177	29.6667	69.7504	64.6202	74.5443	16.0912	38.4858	35.2988	10.6131
Gata1	0.813078	0.776461	11.3594	1.79548	4.19749	14.5487	1.61369	2.41665	20.6948	69.4729	0.240033	3.5373	112.307	0.45452
Fli1	0.0226639	2.23758	5.46894	0.0309117	1.02041	16.2865	3.77834	4.95112	47.3254	54.9574	2.52909	34.3948	59.3348	168.281
Lin28b	9.69879	22.7921	27.0206	44.2594	23.3587	21.0434	24.246	32.6967	39.229	54.4154	39.4163	43.3777	54.3381	55.4081
Gfi1b	0.0767985	0.29618	6.53285	0.104747	0.159238	14.7975	1.30403	1.52521	13.9382	52.3257	0.476114	1.94899	54.4625	2.93006
Stat3	26.8035	13.3256	18.5963	12.9302	30.4366	19.1809	16.7039	29.3739	36.6642	46.3222	15.5632	32.6061	68.6734	57.0181
Stat5b	1.58131	6.96118	9.75322	4.7344	11.0435	18.054	9.88292	12.7661	30.7173	39.8798	5.65886	15.3344	45.0372	32.4482
Runx1	1.89886	1.90401	8.85097	3.85893	14.1458	6.71851	2.49147	4.66001	16.0383	36.9245	1.05948	10.8426	35.2343	4.7926
Pcgf5	11.7301	5.07813	7.72694	5.31189	10.2726	14.6877	15.6021	16.4426	36.6176	36.8873	20.4079	32.9456	63.5343	97.426
Lyl1	0.233082	0.599267	4.72073	0.105968	0.0460271	25.3053	1.49914	1.87363	17.2773	35.3454	0.481665	2.36606	49.505	34.2025
Myb	2.70034	0.568042	2.69906	12.3326	1.38158	4.23626	0.663144	1.21883	18.1967	32.4648	1.64872	2.80347	55.3027	6.12386
Nfe2	0.964145	2.71598	8.2961	0.800444	0.670509	16.614	1.94124	3.68684	14.0455	30.3353	1.2994	1.91489	114.664	9.34993
Zeb2	0.867537	11.0853	14.6608	2.03142	5.91261	10.118	14.9914	23.0448	24.759	26.0893	3.37929	13.9891	22.8422	30.057
Klf1	0.59291	0.844287	7.36348	0.373237	0.135096	15.324	1.26725	0.776382	6.73117	24.8984	0	0.925961	60.5534	0
Ikzf1	0.338773	0.0836166	2.35246	4.84238	0.353222	4.21848	0.43927	0.692022	7.54026	22.021	0.756083	4.2643	31.3583	1.67031
Aff3	2.10705	5.08214	5.21399	7.63712	5.46195	11.6541	7.1699	12.5835	20.524	21.6271	6.13442	10.34	7.13819	18.7905
Ablim1	1.64201	13.1687	19.5589	8.02736	16.9059	20.4971	8.10784	16.4734	20.1619	21.3907	4.66057	20.1828	3.58649	17.9986
Cited4	3.11443	0.25738	8.3997	0.303416	0.296523	16.5505	1.37358	0.315572	8.20796	18.1225	0	0.282278	34.1021	1.95863
Stat5a	0.91773	1.69332	2.46789	1.39897	1.84424	3.43021	1.72219	2.75687	8.43385	12.7935	2.78896	2.83135	26.9615	12.569
Bmi1	1.61574	9.60962	11.0846	2.7082	8.31485	7.07456	7.51236	6.738	8.81317	12.7691	4.22395	7.90442	12.9747	16.111
Taf4b	10.8702	9.85166	11.0395	5.94896	4.74926	1.84478	7.29913	10.6784	10.9482	11.6155	11.8775	12.0691	7.1726	5.02457
Trps1	2.95514	3.83946	4.98734	1.4308	1.9822	0.752231	2.67772	4.7659	6.42705	7.19597	4.25068	3.13206	3.69246	6.88187
E2f2	5.37385	0.910978	1.7428	1.71156	2.02033	4.3732	2.16497	2.63878	4.62272	6.74753	1.46441	1.94825	19.2861	4.50607
Cdkn1c	64.6675	15.7835	10.6322	0.491372	27.7454	849.443	138.584	62.3491	68.5462	26.2233	71.471	68.9366	15.9439	60.0551
Fus	454.629	38.2574	45.884	230.725	216.56	495.025	36.5846	57.8809	100.133	62.5858	77.1092	100.084	97.8619	79.0156
Id1	113.739	263.719	159.322	24.1965	51.0017	300.164	162.293	160.365	131.724	119.927	185.208	120.058	21.2936	137.036
Arid3b	38.9972	122.642	82.4394	39.8291	97.146	221.18	79.516	67.8856	48.0878	23.7983	50.4719	32.4604	10.5829	21.3581
Smarcd3	5.35372	7.57061	6.54816	1.54892	4.46911	205.966	34.1836	11.507	13.994	4.291	3.01732	3.70545	1.29756	2.14257
Cited2	53.9027	33.4911	37.1344	36.9775	110.618	190.335	37.5167	61.9982	92.9763	106.462	24.4515	37.6928	108.75	18.9791
Smyd1	4.24651	0.128448	0.180687	0.198742	0.801571	185.785	1.25317	0.118117	0.539708	0.264278	0	0.21131	2.55284	0.244367
Prrx2	5.76315	19.1192	12.5869	1.6059	7.5993	179.571	57.9686	32.3499	29.7857	4.45823	4.99434	8.49235	0.99127	0.363737
Ndn	15.8392	24.3687	19.1892	35.5242	35.8274	175.051	46.4155	22.9495	32.2654	20.2524	26.2554	26.4395	25.9688	73.0833
Gata6	0.219046	48.8954	64.2274	24.4984	41.1359	166.721	53.0521	40.9543	35.2115	18.8178	6.65411	18.2334	1.98554	17.8715
Hmga2	6.91927	50.2424	115.263	29.2488	81.7236	156.81	74.4553	53.7115	49.2851	28.7855	23.058	49.9155	40.3778	96.371
Gata4	0.742317	50.0992	93.4648	3.43111	25.2373	147.187	38.8957	42.6474	56.2172	32.1996	15.7235	50.9686	5.71721	17.6705
Gata5	0	0.0653713	0.0367831	0	0.062761	146.361	1.56992	0.120227	0.549352	0	0	0	0	0
Lbh	0.957778	5.34715	2.81079	21.7722	35.1654	141.043	2.07688	0.84108	0.864137	0.193011	2.96888	0.810216	1.58071	2.00778
Id2	29.5364	12.0486	7.06594	25.4315	9.71015	124.007	38.886	20.2864	23.2559	5.5864	34.099	13.9586	3.22604	29.056
Nkx2-5	1.1936	0.708189	2.62999	0	0.0271964	119.682	4.25188	3.77713	18.5864	8.7425	0	1.16505	0	4.04192
Mef2c	0.0426281	0.263039	0.370016	0.348848	0.309356	96.7071	1.99051	0.151177	2.44426	0.631395	0.462479	0.378635	15.2288	13.5739
Hoxb2	0.257376	16.1462	20.032	0	1.27061	91.4174	28.0754	16.0646	67.1584	73.3391	3.19122	9.79753	3.20213	17.1213
Myocd	0.109169	0.0842037	0.331658	0.483915	4.23609	79.4974	0.652999	0.309725	1.41522	0.404243	0.0845991	0.138524	0.218284	0
Sox18	1.98784	0.39998	0.15004	0.235761	1.43363	77.9311	0.133413	0.122603	4.74024	2.01166	0.803717	0.877346	2.07377	30.1843
Irx1	0.373229	1.67493	0.883543	1.11066	1.08543	76.9159	0.838003	0.0962633	0.33835	0.287177	0	0.172214	0.904578	0.398311
Zmiz1	15.2647	12.8152	16.4498	5.8246	29.1516	76.5975	26.3683	33.1439	21.694	13.0736	3.37979	6.12706	11.9043	5.63798
Eid1	10.533	21.9335	24.0624	48.3123	49.3491	69.0563	34.5983	20.1304	23.0365	24.6733	17.22	21.6358	30.0609	42.2927
Hipk2	9.3534	10.1964	14.8845	1.72223	16.2816	68.7963	10.0105	13.2241	21.4837	21.0448	2.02953	3.63968	25.7676	3.84306
Ptrf	33.6337	2.14649	2.37782	27.9334	32.3284	67.5327	5.16832	7.58697	8.7589	7.45258	10.9176	7.39344	35.0095	179.424
Jun	9.39578	17.9824	25.8388	11.9767	35.491	64.4565	36.6657	23.9166	49.3869	21.832	21.2311	24.1788	64.2621	127.437
Twist1	2.57534	34.1	28.6134	1.22939	12.8411	63.4546	28.689	18.0229	19.8602	16.5296	11.9744	13.2892	2.05977	12.345
Isl1	0.193881	10.9381	8.89536	0.982199	10.1075	59.0648	8.89292	2.27884	2.54102	0.937701	4.63617	1.82754	0	1.62573
Tead1	34.1108	9.92392	13.9234	14.9142	48.0751	58.4813	32.1868	36.5428	32.3556	17.0598	7.184	12.6543	6.17877	14.8401
Sox12	35.5179	8.92913	11.7734	16.8219	16.7901	57.2308	17.3585	13.1554	16.0107	14.4168	2.54221	3.28209	4.54116	5.18415
Meis1	0.823907	1.62404	1.86736	0.624301	1.70833	56.181	5.68781	1.23369	1.6432	0.0968529	0.567536	0.580808	20.013	18.1351
Calcoco1	29.5313	22.8162	17.6337	14.1582	51.3689	55.0065	22.4485	13.2143	12.3032	6.60517	11.0585	5.91005	9.11484	19.0497
Arid3a	8.32835	26.7895	33.2948	12.0221	30.7704	53.1618	49.5378	50.7604	32.0413	29.6857	22.8841	25.4695	87.9037	50.9661
Hoxb3	0.0564069	4.81485	6.49559	0	2.13864	50.0751	8.79422	5.44114	12.4123	8.51397	0.815957	1.90866	0.701783	3.75232
Ncor2	36.1915	6.19259	7.82807	6.93236	20.4956	43.675	9.66474	14.9774	17.7514	9.64102	4.57798	4.98408	7.41404	4.65714
Thra	8.62861	21.1435	21.1443	4.54604	16.7192	43.3599	29.1392	30.0482	18.203	12.787	7.14531	8.53772	10.7961	15.7242
Vgll4	5.41094	9.01487	10.8964	5.97786	10.0333	42.1485	32.8253	19.4964	16.2953	8.47249	12.7472	15.105	25.9662	50.4986
Irx2	1.16464	1.40223	0.83832	0.581147	0.605808	41.059	0.789264	0.322363	0.906442	0.240422	0.176102	0.288352	0	1.00039
Atn1	18.8277	4.27195	4.97325	6.62066	19.6206	40.2908	8.08263	11.1529	10.8238	6.26373	1.776	1.61559	2.63068	1.77491
Pbx1	4.82854	29.7947	33.4894	16.6493	33.1046	39.9966	15.6128	16.1399	22.1816	20.3684	11.0993	14.3191	38.2263	23.0191
Nfil3	5.09272	6.66423	7.49965	4.40715	5.49303	39.9298	6.01794	4.18513	3.64249	0.891805	5.44352	10.5177	0.749092	7.21539
Irx3	0.510682	7.77292	3.3098	6.96528	21.8632	39.9196	19.4448	6.5682	8.69125	3.1697	1.05533	1.38241	0	0.399668
Ankrd1	4.20177	0.489192	0.344073	0.648778	2.25436	38.7594	0.856639	1.23708	1.1068	0.503251	1.96596	0.60358	24.9403	19.5441
Bmyc	24.732	6.65748	7.34798	15.7343	9.6858	37.4455	6.14933	6.35749	12.5797	3.86343	10.2904	3.79117	9.29301	9.74279
Rbmx	6.22437	11.7069	10.3189	22.9192	19.5444	33.9391	11.8298	9.01526	11.7056	10.2833	8.57513	5.31283	9.96655	6.3634
Hoxb1	0.202109	9.87305	5.84775	0.229717	0.758305	32.7985	1.55991	2.1025	1.61235	1.85317	0.626489	0.683882	0	0
Mxd4	5.04401	12.0835	13.7013	5.42276	20.0733	30.0292	19.4194	10.6066	7.57444	2.26015	9.93297	3.61431	12.0236	48.4152
Zfp768	4.11	14.8419	15.243	6.07285	10.9567	30.0182	14.8515	15.1058	12.9165	11.5954	7.52819	6.32142	10.7913	12.4276
Ccdc85b	10.3023	2.63239	2.9347	2.24042	2.01238	29.8099	4.38194	3.12199	7.09286	6.88399	1.08756	1.69985	2.21091	8.23751
Aebp1	3.7323	4.21157	4.76952	3.01663	9.17186	29.5495	10.1356	10.2949	7.30588	5.63055	2.03533	4.99902	2.4876	2.43413
Hipk3	4.23681	11.848	12.9445	8.80801	17.2988	29.4356	13.1522	14.6151	18.1469	19.549	11.7446	14.1152	33.0901	46.286
Creg1	3.32532	6.3995	9.20221	8.17282	6.43653	29.2131	7.87748	6.63207	19.0425	24.2437	6.32749	11.6976	87.0738	64.1594
Zeb1	3.17772	5.50189	7.93735	2.87114	6.15594	28.4274	10.9488	9.92855	15.9377	14.5827	1.57935	8.16648	6.14835	17.9437
Erbb2	4.0875	15.3967	14.0704	4.56311	14.1475	27.759	26.9238	28.5947	10.7485	4.62068	6.5087	7.81546	0.970312	12.7355
Nkx2-6	0	0.574697	0.64674	0.101623	0.17656	25.8516	0.575068	0.21139	0.4458	0	0.461916	0	0	0
Zfp503	0.365344	2.81797	1.23966	0.973949	0.511575	25.7802	1.76877	1.46056	1.95409	1.265	0.205905	0.168576	0.0885468	2.6318
Fzd1	0.94286	14.9393	14.232	4.7734	7.07199	25.4003	11.2487	9.52123	8.98789	5.68083	5.94435	7.0567	1.87461	6.19083
Creb3l2	2.8677	4.5214	4.86856	2.991	14.1531	25.3603	15.2655	13.2809	18.8402	6.69257	1.17651	2.6756	5.05942	23.7632
Dusp5	22.4125	23.9217	17.246	5.94853	8.39713	25.2536	6.63882	6.18685	5.55725	4.87057	32.6713	9.53098	1.29194	3.19994
Fzd4	1.68975	3.89537	3.06528	1.32066	1.09102	25.0738	18.6395	21.3847	15.2978	8.11506	5.41439	7.61286	8.3012	17.6076
Erg	0.0316005	0.194992	1.26176	0	0	23.6618	0.975589	0.896544	12.983	11.2334	0.195908	1.12274	26.1167	121.306
Plagl2	8.16477	4.19177	6.26719	9.54773	19.5854	23.6186	4.87358	8.51689	10.4774	10.4041	1.28349	2.49566	11.5219	4.17722
Elk3	3.10655	2.37064	2.38096	3.60602	6.16718	23.2276	4.71884	6.75089	9.09583	6.15375	2.56105	3.77415	6.25564	47.1375
Tbx5	0	0.301246	0.862933	0	0.157755	23.1773	1.75383	2.5687	4.99226	2.02845	0	0.270317	0	0
Irf5	0.571541	0.622363	1.22567	0.18342	0.856433	23.1453	2.02398	1.04923	1.07283	0.142277	0.625285	0.341284	0.896319	0.197337
Zfp580	11.7452	3.03609	3.41669	11.1704	5.00227	22.2019	3.13605	4.14282	4.17846	2.95542	0	0.644475	1.01556	0
S100a1	1.36514	14.3904	12.2445	18.1539	12.1309	21.0616	17.2094	8.71441	9.98302	6.74001	4.2316	2.30963	8.49215	3.33869
Nab2	7.8522	9.64018	14.9051	7.52278	13.2632	20.7544	16.0633	17.4984	10.7293	7.47384	4.71639	6.48155	3.33208	6.37916
Rreb1	4.90611	6.88751	6.76201	3.73774	11.4981	20.1564	4.59464	8.22634	14.1654	15.7889	4.99502	4.2197	17.759	7.68121
Malt1	3.32494	4.91366	4.89906	5.16374	6.76996	19.2354	6.44795	5.31117	5.15456	3.6064	3.81081	2.69449	4.24595	5.33003
Foxc2	0.0770239	1.70309	0.757718	0.0350181	1.23201	19.2246	0.475586	0.364211	2.20184	0.977876	0	0.390942	0	1.507
Zfp629	1.06386	14.8939	15.49	7.41115	15.9257	18.0881	15.8394	13.9232	13.6661	11.086	8.43934	8.94152	7.56343	7.72167
Bcorl1	2.76427	4.75765	6.60334	3.14706	13.6895	17.6856	7.07054	13.0602	12.4386	11.1664	3.11584	3.36264	4.2025	4.76029
Zfp579	5.67096	2.24954	2.64406	2.91709	6.21999	16.9763	3.35148	2.66621	1.61574	1.50851	0.200898	0.493431	0.863937	0.380416
Adora2a	0.220879	0.298144	0.479312	0.112973	0.130852	16.5844	0.554053	0.313331	3.08365	5.25792	0.513504	2.66259	1.61939	22.5263
Six5	2.57489	6.58236	7.74809	2.94334	5.89822	15.8398	12.7947	6.60954	6.11354	4.35868	1.36826	1.24468	0.523025	6.47726
Zscan2	1.28485	5.19112	5.15147	1.75244	3.6971	15.3968	5.38336	5.29436	6.65035	4.01332	1.89654	3.41597	2.28363	3.41168
Zfp618	2.659	8.95637	7.87697	0.998163	8.91668	14.3185	5.79904	6.71339	7.20057	3.81971	4.08332	3.09541	0.52029	5.58427
Rarb	0.201696	0.622288	0.787834	0.825292	4.18208	13.8302	1.75131	1.216	0.754245	0.533476	0.156303	0.639831	0.672158	0.443955
Tlx1	0.0689295	0.744331	0.658146	0	2.53176	13.5649	1.64923	0.391123	1.44347	0.291704	0.213665	0	0	0.40459
Foxc1	0.368228	6.78946	2.55701	0.693561	6.35734	12.9372	1.62403	0.646725	0.944224	0.890464	0.760946	0.088999	0.373983	1.64675
Bcl6b	5.2687	1.95316	1.13446	5.1528	1.60902	12.3225	0.725028	0.579378	2.56589	2.41979	3.79807	2.17666	1.85108	29.2471
Prox1	0.101421	2.08607	1.58461	0.922197	5.19719	11.6602	5.14026	6.2824	5.83223	5.93732	0.94314	1.02954	0.36052	1.58747
Pax6	7.76457	0.0423247	0.190522	0.112264	0.910217	11.5513	0.254112	0.0778411	0.328319	0.232219	0	0.139257	0	0
Trerf1	10.5599	2.44589	2.32493	6.04669	9.20141	11.1041	5.34642	5.67752	3.7455	1.88917	1.62235	0.546918	0	1.53602
Casz1	3.23478	0.203159	0.285783	0.639905	0.463235	10.9944	0.495519	0.607161	0.755133	0.626991	0.153085	0.29244	0.043888	0.289877
Tcf21	0.0564676	0.348436	0.196058	0.154034	0.234166	10.764	1.91763	0	2.02715	0	1.05022	0.286607	1.80653	0
Pknox2	0.731463	8.4476	7.4474	2.45369	10.1657	10.4921	10.0094	8.18883	5.75647	1.84056	0.735359	0.401363	0.316232	0.696228
Irx4	0.376581	0.124485	0.186786	0.0366876	0.0478055	10.0337	0.24913	0.15263	0.16094	0.113833	0.500276	0.81916	0	0
Runx1t1	3.66093	1.42361	1.61967	0.51177	0.534689	9.98551	4.33619	1.43858	2.24502	1.07291	0.565829	0.566193	1.7844	3.75003
Rasd1	0.391343	0.402466	0.377432	0.652373	0.618233	9.6603	0.402726	0.246731	0.433609	0.552043	1.07828	0.662099	0.695552	0.255226
Dach1	0.0133901	3.0571	1.99911	1.75325	5.76694	9.56717	0.454727	0.0759789	0.160232	0.0566659	0.332049	0.203889	0.142793	0.31438
Tceal5	3.37422	1.27474	0.47818	6.48059	2.69245	9.53805	1.70075	0.976845	1.92273	0	2.13454	0.699027	1.46869	0.808383
Zfpm2	0.717357	0.195286	0.146511	0.613908	1.39158	9.29765	0.369112	0.558691	2.3845	2.14291	1.04642	0.0713924	0.674996	6.19208
Zfp316	1.39054	2.34864	3.08358	1.17671	2.70583	8.9224	3.3529	2.59169	1.76115	1.28861	1.00679	0.566686	1.19064	1.37025
Zhx2	0.735783	7.20507	7.5807	2.92338	3.07965	8.84012	5.60482	5.71796	6.47592	5.95678	3.7682	3.65335	4.60553	5.91484
Zfp467	0.605744	1.53908	1.08251	2.60005	4.74951	8.82019	2.1451	2.72949	2.38066	1.65871	1.21496	0.632987	1.23494	4.70579
Cbx4	0.511566	1.14221	1.65932	0.38559	0.614094	8.69561	2.63916	1.26041	2.38958	2.22188	0.500758	0.956606	0.646032	1.81742
Esrrg	0.013301	0.205186	0.253999	0.380972	0.212753	8.26312	0	0	0.0530553	0	0.16492	0	0	0
Bnc1	0.0900237	0.347184	1.7712	0.757174	6.33755	7.46918	2.36238	0.297977	0.688251	0.0634954	0.279052	0.913848	0.240005	0
Hoxa1	1.89472	3.22824	1.03097	0	0.552855	7.44618	3.66686	3.12906	3.32764	1.67547	1.22723	1.72242	0.150787	4.8137
Sirt4	6.45936	1.38061	2.76962	1.64525	1.91331	7.20404	3.00327	3.31193	3.18184	2.47007	1.20617	0.987503	2.28227	1.37038
Cbx8	0.652925	1.54958	2.87732	0.959039	1.69598	6.81893	6.35737	3.41987	3.90659	2.12548	0.934112	1.01969	2.41022	2.65321
Tshz2	0.191568	0.168868	0.118773	0.149305	0.251294	6.64292	1.03499	0.0776432	0.491226	0.173721	0	0.138903	0.145921	2.00791
Smad9	0.182468	0.985185	0.972929	0.035553	0.0849331	6.34523	5.00958	1.25723	1.66361	0.165469	0.323204	0.595371	0.347474	0.153002
Ldb2	0.0532446	1.84808	1.80246	4.82932	1.24594	6.17011	0.616425	0.302123	0.637148	0.563317	3.96109	0.405372	3.12293	24.6895
Ssbp2	0.462498	1.57287	1.04013	3.19706	3.34394	6.16968	2.57987	2.05771	2.74626	2.00174	3.12793	1.86729	6.78167	4.31883
Zhx3	0.64029	1.51774	1.49111	0.639002	1.62829	6.08236	1.92853	2.03812	1.80648	1.1896	1.06499	1.18897	1.99847	4.85824
Irf2	0.422484	0.999334	1.41799	1.19088	3.90446	5.79391	2.47821	1.99773	5.56119	3.93342	0.349227	1.28662	5.25631	8.76204
Tshz1	0.637781	1.83778	3.3216	2.65888	2.96562	5.75947	3.67794	1.43392	2.90399	1.73146	1.64126	1.6491	8.40545	13.9853
Phox2a	2.21761	0.939088	1.35876	2.7281	0.953109	5.3072	1.74515	1.35702	1.38755	0.184014	1.61743	0.662099	0	0
Crtc3	0.862562	2.34443	4.30212	1.62464	4.9964	5.25738	5.05116	4.81671	5.02437	3.07088	0.848805	2.01528	3.72318	4.25928
Zfp784	1.10846	1.60937	0.848959	0.844857	2.85844	5.0522	1.56008	1.29493	1.36544	1.10374	1.21269	0.661894	1.39067	0.9568
Otx2	25.1337	57.661	41.8844	133.221	329.527	2.87234	1.30567	0.799922	1.04431	1.53409	31.9624	7.76858	0	0.472837
Lhx1	0.0508825	93.5246	90.0112	60.5858	161.645	8.89691	3.41665	2.95938	3.95773	2.90696	9.62113	7.36038	0	0
Txnip	63.4192	25.8164	21.7679	13.3887	126.059	79.2309	38.2484	29.6219	59.0821	38.0537	40.2614	43.485	47.1471	176.667
Btg2	15.7718	23.7351	24.0709	79.1128	110.71	13.4444	15.4132	11.5247	19.9595	27.4663	40.7994	29.9473	56.8707	49.8172
Sall1	81.7526	63.2009	39.0614	35.952	98.2897	45.0356	12.7962	20.9896	18.2314	16.4989	15.7558	10.4006	1.34802	8.20068
Tgif1	82.156	56.7894	33.6121	75.4045	90.4898	15.3573	18.9016	21.8983	22.2818	17.9375	40.2271	19.1231	4.60381	12.286
Sox17	0.245878	3.44818	1.20294	17.0727	77.7436	17.1356	1.41467	0.697586	4.9038	3.1216	1.38575	0.45381	0.953477	42.5091
Zic3	67.6226	20.7832	5.50849	67.1636	69.7672	1.7834	0.374713	0.491933	0.0691625	0.6604	15.9092	1.14408	0	0.203548
Egr1	30.814	6.39418	8.65861	40.0087	66.0702	37.9478	5.06239	3.55378	9.76566	2.21674	3.2474	2.19629	6.07174	10.1595
Foxq1	0.672965	2.11473	3.59138	16.7936	66.0618	0.307632	0.577116	0.141429	0.397678	0	0.463562	0.379522	0.265798	0
Tcf12	11.2072	37.5811	35.5832	44.8841	62.466	39.4836	35.2191	37.5736	42.9248	42.3959	26.3543	30.2523	26.6293	43.3604
Hhex	4.14803	1.76731	2.6061	42.7281	56.8234	16.3614	1.2806	3.36242	18.5154	27.0835	2.69403	10.2261	12.6385	21.5648
Pitx2	6.72137	42.8884	38.8064	23.995	54.2375	2.47898	8.371	6.64539	2.4373	2.4781	39.3017	17.5744	9.63843	11.8057
Creb3l1	9.76592	1.71088	3.47633	7.6474	49.5872	13.9421	5.18351	4.71983	3.01067	2.73785	1.52792	1.09456	3.28532	2.71241
Ell2	12.3566	5.85152	8.48076	47.3986	49.0741	7.04102	5.58915	7.12016	10.469	15.485	21.6157	8.75124	42.2896	3.14853
Irf1	22.4466	42.4324	17.6041	28.6841	48.2689	2.19879	8.93552	11.2244	3.23921	2.73168	83.9079	18.9178	2.44258	5.25545
Nfat5	9.45128	12.9421	17.3472	8.82336	47.7001	11.8622	11.9623	17.5859	14.594	12.8845	4.42032	6.55109	7.38159	9.95869
Fhl2	4.20765	5.10984	4.35165	9.64622	40.1215	11.111	9.46621	8.25475	1.78548	1.32601	6.93761	7.49744	2.38674	4.2038
Foxa1	0.548647	0.270836	0.0380984	7.84228	31.1895	1.98636	0.101629	0	0.0875379	0	0.408161	0	0	0
Tcf7l2	3.99527	3.36609	2.66764	18.6531	29.8862	7.79715	2.65665	3.83649	5.57774	3.25147	2.19108	1.55988	0.819345	3.7882
Elf1	5.62428	7.83163	8.69818	6.01918	24.1293	4.6415	3.91834	4.04803	2.71328	3.29991	7.61127	5.22091	27.5119	11.1015
Hesx1	0.430355	0	0	8.38527	23.7102	0.084312	0	0	0.122615	0	0	0	0	0
Maml3	1.55737	11.7472	8.20409	5.15649	22.3907	15.4953	13.595	10.848	9.48943	7.68151	3.99514	2.99828	6.41409	8.57377
Mxi1	6.47463	5.60865	5.4255	9.05164	22.0182	8.17915	5.13176	4.16843	5.31421	4.53156	3.08766	2.2751	4.91289	5.04279
Nog	1.38325	3.76232	5.62421	7.09973	21.3059	4.74244	10.0019	4.02773	1.66978	0.770237	2.03104	1.10855	1.55275	0.213662
Nab1	2.21386	4.09397	5.53817	12.9033	20.9029	7.35444	6.74986	7.72445	10.0099	8.90332	11.4232	14.2377	25.955	25.2626
Hmgb1	2.66527	8.64359	9.5694	13.3016	20.3648	4.02895	7.29335	4.89793	5.73847	5.38326	8.2617	7.37883	9.20508	6.75542
Prdm1	6.58415	2.07756	2.47969	5.58482	19.6398	7.83546	0.482976	0.385952	0.461229	0.402985	5.90351	1.0357	0.362675	0.39924
Rb1	4.90122	2.70695	3.59778	8.50051	18.443	4.50173	1.84472	1.37337	2.68511	2.68872	3.09479	1.61237	5.88811	3.72922
Satb1	1.83463	4.16576	4.72376	12.5958	17.4448	14.7567	3.00701	3.07041	5.59128	4.05648	3.45049	1.98792	2.52802	2.96439
Plag1	2.92835	8.52247	8.22821	3.3764	16.7667	8.05252	9.9726	7.87984	6.83377	6.83505	7.86065	6.43558	7.32413	6.64496
Eya2	0.177572	0.228274	0.0513781	1.2917	16.2879	0.689975	0.182737	0.251897	0.295126	0.125245	0	0	0	0
Chd9	14.2029	3.54231	4.76677	9.34607	16.2558	3.92386	3.47896	6.96292	8.91708	8.68931	9.94245	6.9683	10.2356	12.4442
Irf6	3.40913	0.732603	0.765552	10.8726	14.8909	3.53551	1.07343	0.76992	0.473575	0.430661	7.04498	1.11912	0.180872	0.298661
Grhl3	9.2395	0.233022	0.7867	3.74281	13.4827	0.379783	0.233172	0.0714267	0.0502106	0.106542	2.02901	0.511128	0.134238	0
Rem2	1.96506	4.97602	3.79757	9.60818	13.2667	11.237	5.20816	3.05053	1.70075	0.784524	2.98814	1.3173	0.197694	0.43525
Irx5	0.436725	6.42269	1.16252	2.06495	12.6602	12.1381	4.0898	0.660824	1.16134	0.123212	0.721997	0.147776	0.310485	0.170894
Hif3a	3.02022	2.12197	1.33242	2.78701	12.4537	4.05988	1.52326	1.86646	1.41146	1.30766	0.556155	0.455329	3.72038	1.81371
Stat1	3.61599	3.9068	3.90282	2.38284	12.163	1.85728	2.94767	4.80292	3.34928	4.47042	6.12911	4.3993	9.532	10.175
Klf12	4.1671	3.04499	3.00366	2.0441	10.7336	4.41136	2.65198	2.86922	1.77396	0.82502	2.71937	2.10268	0.194905	1.64492
Camta1	4.26282	2.16214	2.15963	9.875	10.4798	3.19596	1.2546	1.08236	1.68713	1.43898	2.51935	1.34701	0.619093	1.07094
Ahr	4.52075	0.569697	0.221073	4.86327	10.0337	0.593775	0.845268	1.15614	0.609547	0.161674	2.13159	0.840258	1.83333	1.19595
Parp14	2.35431	1.10146	0.201006	1.3555	9.40297	0.211716	0.17873	0.465372	0.173192	0.163332	8.07541	0.342814	0.257239	3.11491
Ovol2	4.46963	0.140715	0.237531	7.0293	9.07843	0.312735	0.140805	0.129397	0	0	2.54476	0.46298	0	0
Hivep2	0.859501	1.81206	2.73554	1.51421	8.97857	1.84665	2.00119	3.96258	3.08555	2.728	2.53104	2.39936	2.67336	4.33025
Maf	0.364993	0.20744	0.200095	0.524022	8.66048	3.71459	1.36406	0.490515	1.37926	1.05685	0.595469	0.487515	0.921864	3.49545
Zfhx4	0.166411	1.41581	0.682839	0.639647	8.31098	1.639	0.638303	0.772576	1.04596	1.64322	0.90662	0.230356	0.699095	0.591983
Ascl2	6.20643	0.200859	0.301384	3.1374	8.15063	1.60705	0.602965	0.246272	0.519362	2.20406	1.07628	0.440578	0	0
Egr3	0.0494092	2.36283	2.23016	0.943461	7.31769	0.474315	1.06777	0.7009	0.788335	0.418191	0.91894	0	0	0.290013
Barhl2	0.0302348	2.1455	3.14929	0.701043	7.07507	0.0829275	0.0933429	0	0	0.127951	0	0	0	0
Eya4	0.119479	0.210643	0.207418	0.698397	6.0265	0.514964	0.526947	0.484252	0.851033	0.577856	0	0.519794	0.182019	0.500925
Tal2	0.856195	0.0943427	0.106169	1.33461	5.90553	1.09031	0.283211	0.17351	1.09774	2.07048	0	0	0	1.43587
Arntl2	2.09086	0.682304	0.349017	0.219366	5.88362	1.76454	0.496541	1.48301	0.561349	0.680642	1.9942	0.612252	0.214395	0.708032
Pogk	0.987004	3.29406	4.13536	2.29112	5.8078	5.24507	4.62931	3.52724	2.7256	2.65074	2.88297	2.93834	2.37836	3.1752
Six1	3.38889	1.51531	0.724739	0.904338	5.71738	1.81858	0.720237	0.487703	0.587724	0.727467	0.456728	0.124642	0.26188	0
Prdm8	0.291608	2.0416	0.662001	0.642485	5.56795	0.184573	0.24238	0	0.134212	0	0	0.113853	0	0.394991
Nfe2l3	0.990048	2.33335	3.62846	3.30084	5.40901	0.490296	2.03769	3.04296	1.97456	3.02597	1.36396	1.25627	2.19957	1.29138
