# Supplementary material for: A CRISPR screen identifies genes controlling Etv2 threshold expression in murine hemangiogenic fate commitment
Source: Nat Commun. 2017 Sep 14;8:541. doi: 10.1038/s41467-017-00667-5 (PMC5599515; doi:10.1038/s41467-017-00667-5)
Supplement: Supplementary file 7 — Supplementary Data 6 [file 41467_2017_667_MOESM7_ESM.xlsx]

## Sheet: reads counting data
Supplemental data 6. All the reads counting data for screen
related to Figure 3
gene	sgRNA	lib	input	pr	Etv2high
0610007P14Rik	MGLibA_00001	150	134	94	9
0610007P14Rik	MGLibA_00002	100	22	4	0
0610007P14Rik	MGLibA_00003	231	166	185	77
0610009B22Rik	MGLibA_00004	407	178	172	263
0610009B22Rik	MGLibA_00005	147	178	138	45
0610009B22Rik	MGLibA_00006	654	804	1202	303
0610009D07Rik	MGLibA_00007	769	408	578	226
0610009D07Rik	MGLibA_00008	126	51	23	20
0610009D07Rik	MGLibA_00009	375	118	71	19
0610009O20Rik	MGLibA_00010	692	534	445	211
0610009O20Rik	MGLibA_00011	314	271	294	124
0610009O20Rik	MGLibA_00012	384	191	225	20
0610010F05Rik	MGLibA_00016	387	390	382	137
0610010F05Rik	MGLibA_00017	177	164	216	20
0610010F05Rik	MGLibA_00018	44	42	18	10
0610010K14Rik	MGLibA_00019	66	18	9	3
0610010K14Rik	MGLibA_00020	158	100	94	23
0610010K14Rik	MGLibA_00021	414	404	813	404
0610011F06Rik	MGLibA_00022	210	80	58	20
0610011F06Rik	MGLibA_00023	303	181	123	111
0610011F06Rik	MGLibA_00024	378	355	283	74
0610012H03Rik	MGLibA_00025	330	165	147	41
0610012H03Rik	MGLibA_00026	169	158	208	65
0610012H03Rik	MGLibA_00027	427	606	1013	413
0610030E20Rik	MGLibA_00028	190	281	333	124
0610030E20Rik	MGLibA_00029	20	48	30	4
0610030E20Rik	MGLibA_00030	50	13	0	2
0610031J06Rik	MGLibA_00031	514	531	525	316
0610031J06Rik	MGLibA_00032	70	44	41	7
0610031J06Rik	MGLibA_00033	123	97	66	12
0610037L13Rik	MGLibA_00034	24	24	0	6
0610037L13Rik	MGLibA_00035	274	281	212	120
0610037L13Rik	MGLibA_00036	125	81	102	23
0610040J01Rik	MGLibA_00037	168	180	227	72
0610040J01Rik	MGLibA_00038	407	372	408	257
0610040J01Rik	MGLibA_00039	219	189	208	20
42430	MGLibA_00040	569	1128	805	425
42430	MGLibA_00041	632	683	650	314
42430	MGLibA_00042	70	74	80	7
42614	MGLibA_00043	194	40	31	9
42614	MGLibA_00044	159	55	12	1
42614	MGLibA_00045	428	255	436	203
42439	MGLibA_00046	110	57	71	34
42439	MGLibA_00047	266	200	348	129
42439	MGLibA_00048	205	200	318	103
42623	MGLibA_00049	83	13	9	40
42623	MGLibA_00050	19	72	124	41
42623	MGLibA_00051	170	84	33	46
42440	MGLibA_00052	158	127	247	128
42440	MGLibA_00053	41	3	0	0
42440	MGLibA_00054	91	116	69	69
42624	MGLibA_00055	22	60	14	16
42624	MGLibA_00056	131	17	27	0
42624	MGLibA_00057	193	215	362	124
1100001G20Rik	MGLibA_00058	288	149	262	65
1100001G20Rik	MGLibA_00059	50	0	0	0
1100001G20Rik	MGLibA_00060	362	415	460	337
1110001A16Rik	MGLibA_00062	667	539	630	245
1110001A16Rik	MGLibA_00063	242	369	432	340
1110001J03Rik	MGLibA_00064	259	295	349	169
1110001J03Rik	MGLibA_00065	127	44	15	0
1110001J03Rik	MGLibA_00066	281	44	19	13
1110004E09Rik	MGLibA_00067	72	52	50	30
1110004E09Rik	MGLibA_00068	220	7	2	4
1110004E09Rik	MGLibA_00069	103	21	92	77
1110004F10Rik	MGLibA_00070	390	284	570	213
1110004F10Rik	MGLibA_00071	545	453	652	254
1110004F10Rik	MGLibA_00072	313	383	430	180
1110007C09Rik	MGLibA_00073	121	183	140	63
1110007C09Rik	MGLibA_00074	73	57	46	29
1110007C09Rik	MGLibA_00075	274	56	36	30
1110008F13Rik	MGLibA_00076	56	47	28	9
1110008F13Rik	MGLibA_00077	176	18	11	7
1110008F13Rik	MGLibA_00078	151	131	118	113
1110008J03Rik	MGLibA_00079	140	78	42	20
1110008J03Rik	MGLibA_00080	336	87	12	24
1110008J03Rik	MGLibA_00081	314	84	95	26
1110008L16Rik	MGLibA_00084	375	99	241	61
1110008P14Rik	MGLibA_00085	8	0	0	1
1110008P14Rik	MGLibA_00086	443	289	180	100
1110008P14Rik	MGLibA_00087	20	33	67	0
1110012L19Rik	MGLibA_00088	373	221	330	108
1110012L19Rik	MGLibA_00089	435	532	414	188
1110012L19Rik	MGLibA_00090	51	52	58	23
1110017D15Rik	MGLibA_00091	70	24	16	1
1110017D15Rik	MGLibA_00092	232	412	506	269
1110017D15Rik	MGLibA_00093	482	433	3840	1048
1110025L11Rik	MGLibA_00094	64	162	126	29
1110032A03Rik	MGLibA_00097	332	181	326	49
1110032A03Rik	MGLibA_00098	206	185	70	38
1110032A03Rik	MGLibA_00099	76	0	0	7
1110032F04Rik	MGLibA_00100	269	151	108	58
1110032F04Rik	MGLibA_00101	138	184	85	22
1110032F04Rik	MGLibA_00102	111	63	25	7
1110034G24Rik	MGLibA_00103	167	73	97	30
1110034G24Rik	MGLibA_00105	28	0	0	1
1110037F02Rik	MGLibA_00106	329	135	109	72
1110037F02Rik	MGLibA_00107	332	32	3	4
1110037F02Rik	MGLibA_00108	163	64	104	24
1110038F14Rik	MGLibA_00109	380	454	237	125
1110038F14Rik	MGLibA_00110	1	0	0	0
1110038F14Rik	MGLibA_00111	11	1	0	0
1110051M20Rik	MGLibA_00112	274	255	296	59
1110051M20Rik	MGLibA_00113	102	404	586	206
1110051M20Rik	MGLibA_00114	524	477	487	192
1110057K04Rik	MGLibA_00115	122	128	166	101
1110057K04Rik	MGLibA_00116	540	451	708	376
1110057K04Rik	MGLibA_00117	41	24	16	2
1110058L19Rik	MGLibA_00118	139	54	17	17
1110058L19Rik	MGLibA_00119	109	18	47	0
1110058L19Rik	MGLibA_00120	294	227	198	35
1110059E24Rik	MGLibA_00121	325	375	297	159
1110059E24Rik	MGLibA_00122	399	275	216	112
1110059E24Rik	MGLibA_00123	274	90	132	40
1110059G10Rik	MGLibA_00124	720	506	387	143
1110059G10Rik	MGLibA_00125	144	74	173	29
1110059G10Rik	MGLibA_00126	104	46	189	34
1110059M19Rik	MGLibA_00127	51	88	166	58
1110059M19Rik	MGLibA_00128	625	1088	940	573
1110059M19Rik	MGLibA_00129	59	95	85	65
1110065P20Rik	MGLibA_00130	70	25	7	7
1110065P20Rik	MGLibA_00131	506	320	363	137
1110065P20Rik	MGLibA_00132	245	206	519	36
1190002N15Rik	MGLibA_00133	141	121	95	21
1190002N15Rik	MGLibA_00134	109	43	12	10
1190002N15Rik	MGLibA_00135	76	44	28	19
1190003K10Rik	MGLibA_00136	268	267	255	149
1190003K10Rik	MGLibA_00137	30	30	36	22
1190003K10Rik	MGLibA_00138	795	774	594	341
1190005I06Rik	MGLibA_00139	196	33	45	22
1190005I06Rik	MGLibA_00140	170	247	147	51
1190005I06Rik	MGLibA_00141	43	5	12	4
1190007I07Rik	MGLibA_00142	135	56	26	6
1190007I07Rik	MGLibA_00143	114	0	0	2
1190007I07Rik	MGLibA_00144	86	10	2	1
42625	MGLibA_00145	255	203	147	52
42625	MGLibA_00146	359	107	68	39
42625	MGLibA_00147	423	646	645	308
1200014J11Rik	MGLibA_00148	109	98	77	25
1200014J11Rik	MGLibA_00149	205	335	392	192
1200014J11Rik	MGLibA_00150	398	329	283	90
1300002K09Rik	MGLibA_00151	55	34	42	7
1300002K09Rik	MGLibA_00152	333	180	261	115
1300002K09Rik	MGLibA_00153	239	195	164	88
1300017J02Rik	MGLibA_00154	260	200	399	263
1300017J02Rik	MGLibA_00155	662	419	768	854
1300017J02Rik	MGLibA_00156	288	179	152	88
42627	MGLibA_00157	404	436	1007	284
42627	MGLibA_00158	304	417	546	185
42627	MGLibA_00159	91	109	25	16
42628	MGLibA_00160	262	268	177	99
42628	MGLibA_00161	104	259	130	94
42628	MGLibA_00162	708	815	664	287
1500009L16Rik	MGLibA_00163	55	55	46	15
1500009L16Rik	MGLibA_00164	145	96	21	9
1500012F01Rik	MGLibA_00165	169	44	83	44
1500012F01Rik	MGLibA_00166	87	55	12	8
1500012F01Rik	MGLibA_00167	430	309	266	82
1500015O10Rik	MGLibA_00168	505	276	434	105
1500015O10Rik	MGLibA_00169	90	236	171	29
1500015O10Rik	MGLibA_00170	377	141	92	85
1600002H07Rik	MGLibA_00171	87	41	66	29
1600002H07Rik	MGLibA_00172	113	108	34	21
1600002H07Rik	MGLibA_00173	487	578	273	153
1600002K03Rik	MGLibA_00174	198	248	275	122
1600002K03Rik	MGLibA_00175	155	57	62	13
1600002K03Rik	MGLibA_00176	152	256	81	91
1600012H06Rik	MGLibA_00177	49	21	2	0
1600012H06Rik	MGLibA_00178	249	238	362	191
1600012H06Rik	MGLibA_00179	485	457	229	143
1600014C10Rik	MGLibA_00180	64	94	90	157
1600014C10Rik	MGLibA_00181	379	342	874	267
1600014C10Rik	MGLibA_00182	256	156	144	83
1600014C23Rik	MGLibA_00183	372	225	176	65
1600014C23Rik	MGLibA_00184	498	295	462	118
1600014C23Rik	MGLibA_00185	199	106	87	30
1600014K23Rik	MGLibA_00186	136	80	89	40
1600014K23Rik	MGLibA_00187	66	47	24	2
1600014K23Rik	MGLibA_00188	464	341	357	220
1600015I10Rik	MGLibA_00189	84	16	32	2
1600015I10Rik	MGLibA_00190	18	0	0	0
1600015I10Rik	MGLibA_00191	143	85	85	56
1600016N20Rik	MGLibA_00192	112	39	27	3
1600016N20Rik	MGLibA_00193	424	248	82	26
1600016N20Rik	MGLibA_00194	199	234	325	175
1700001C02Rik	MGLibA_00195	45	20	45	22
1700001C02Rik	MGLibA_00196	43	65	47	5
1700001C02Rik	MGLibA_00197	2	5	0	0
1700001C19Rik	MGLibA_00198	100	54	38	18
1700001C19Rik	MGLibA_00199	33	14	6	0
1700001C19Rik	MGLibA_00200	50	19	45	45
1700001F09Rik	MGLibA_00201	351	30	22	15
1700001J03Rik	MGLibA_00204	296	209	254	80
1700001J03Rik	MGLibA_00205	72	46	60	41
1700001J03Rik	MGLibA_00206	382	379	298	160
1700001K19Rik	MGLibA_00207	185	95	153	40
1700001K19Rik	MGLibA_00208	336	205	528	175
1700001K19Rik	MGLibA_00209	101	103	267	109
1700001L19Rik	MGLibA_00210	317	212	170	78
1700001L19Rik	MGLibA_00211	246	240	139	49
1700001L19Rik	MGLibA_00212	402	241	344	151
1700001O22Rik	MGLibA_00213	554	490	559	242
1700001O22Rik	MGLibA_00214	408	247	458	174
1700001O22Rik	MGLibA_00215	21	10	1	3
1700001P01Rik	MGLibA_00216	14	0	0	0
1700001P01Rik	MGLibA_00217	34	22	0	0
1700001P01Rik	MGLibA_00218	150	88	63	28
1700003E16Rik	MGLibA_00219	4	0	0	0
1700003E16Rik	MGLibA_00220	100	81	41	16
1700003E16Rik	MGLibA_00221	140	46	71	58
1700003F12Rik	MGLibA_00222	176	98	61	7
1700003F12Rik	MGLibA_00223	40	8	21	3
1700003F12Rik	MGLibA_00224	321	228	340	117
1700003M02Rik	MGLibA_00225	297	247	275	47
1700003M02Rik	MGLibA_00226	165	362	459	193
1700003M02Rik	MGLibA_00227	196	92	65	79
1700006A11Rik	MGLibA_00228	491	263	233	52
1700006A11Rik	MGLibA_00229	58	7	21	2
1700006A11Rik	MGLibA_00230	62	26	31	2
1700006E09Rik	MGLibA_00231	6	0	0	0
1700006E09Rik	MGLibA_00232	47	58	28	11
1700006E09Rik	MGLibA_00233	331	252	211	56
1700007B14Rik	MGLibA_00234	179	106	170	26
1700007B14Rik	MGLibA_00235	620	580	657	160
1700007B14Rik	MGLibA_00236	141	144	125	55
1700007G11Rik	MGLibA_00237	109	57	100	58
1700007G11Rik	MGLibA_00238	62	40	16	2
1700007G11Rik	MGLibA_00239	203	148	192	70
1700007K09Rik	MGLibA_00240	281	361	655	346
1700007K09Rik	MGLibA_00241	574	652	664	209
1700007K09Rik	MGLibA_00242	428	840	2219	941
1700007K13Rik	MGLibA_00243	21	17	9	9
1700007K13Rik	MGLibA_00244	114	108	65	37
1700007K13Rik	MGLibA_00245	238	182	239	89
1700008A04Rik	MGLibA_00246	193	179	285	71
1700008A04Rik	MGLibA_00247	469	365	474	340
1700008A04Rik	MGLibA_00248	49	5	12	2
1700008F21Rik	MGLibA_00249	317	323	404	104
1700008F21Rik	MGLibA_00250	189	322	391	106
1700008F21Rik	MGLibA_00251	158	53	71	13
1700008I05Rik	MGLibA_00252	273	369	514	323
1700008I05Rik	MGLibA_00253	70	96	44	11
1700008I05Rik	MGLibA_00254	237	398	555	305
1700008O03Rik	MGLibA_00255	802	385	320	187
1700008O03Rik	MGLibA_00256	506	290	143	72
1700008O03Rik	MGLibA_00257	97	99	79	50
1700008P02Rik	MGLibA_00258	269	161	360	61
1700008P02Rik	MGLibA_00259	496	473	676	313
1700008P02Rik	MGLibA_00260	186	75	107	47
1700009N14Rik	MGLibA_00261	357	184	164	100
1700009N14Rik	MGLibA_00262	441	439	684	162
1700009N14Rik	MGLibA_00263	482	275	168	108
1700009P17Rik	MGLibA_00264	485	364	357	279
1700009P17Rik	MGLibA_00265	450	315	335	171
1700009P17Rik	MGLibA_00266	99	18	3	2
1700010B08Rik	MGLibA_00267	108	840	367	274
1700010B08Rik	MGLibA_00268	204	135	157	33
1700010B08Rik	MGLibA_00269	4	0	0	0
1700010D01Rik	MGLibA_00270	61	10	0	0
1700010D01Rik	MGLibA_00271	42	28	64	11
1700010D01Rik	MGLibA_00272	191	202	171	72
1700010I14Rik	MGLibA_00273	237	89	95	54
1700010I14Rik	MGLibA_00274	90	79	50	33
1700010I14Rik	MGLibA_00275	435	576	510	237
1700011A15Rik	MGLibA_00276	513	809	1576	380
1700011A15Rik	MGLibA_00277	160	227	182	66
1700011A15Rik	MGLibA_00278	739	955	778	330
1700011E24Rik	MGLibA_00279	256	180	245	87
1700011E24Rik	MGLibA_00280	82	18	35	0
1700011E24Rik	MGLibA_00281	172	139	71	38
1700011H14Rik	MGLibA_00282	372	411	699	269
1700011H14Rik	MGLibA_00283	221	466	221	34
1700011H14Rik	MGLibA_00284	13	11	0	0
1700011I03Rik	MGLibA_00285	146	130	99	42
1700011I03Rik	MGLibA_00286	92	70	77	22
1700011I03Rik	MGLibA_00287	103	23	52	6
1700011L22Rik	MGLibA_00288	56	59	30	10
1700011L22Rik	MGLibA_00289	109	74	53	45
1700011L22Rik	MGLibA_00290	115	117	30	12
1700012A03Rik	MGLibA_00291	278	185	146	64
1700012A03Rik	MGLibA_00292	141	176	174	57
1700012A03Rik	MGLibA_00293	101	66	70	38
1700012B07Rik	MGLibA_00294	5	0	0	0
1700012B07Rik	MGLibA_00295	255	346	409	195
1700012B07Rik	MGLibA_00296	449	379	328	78
1700012B09Rik	MGLibA_00297	44	2	1	0
1700012B09Rik	MGLibA_00298	23	0	0	0
1700012B09Rik	MGLibA_00299	26	24	10	6
1700012L04Rik	MGLibA_00300	49	30	47	27
1700012L04Rik	MGLibA_00301	67	39	36	6
1700012P22Rik	MGLibA_00303	104	140	158	28
1700012P22Rik	MGLibA_00304	375	261	468	225
1700012P22Rik	MGLibA_00305	173	370	311	154
1700013D24Rik	MGLibA_00306	305	165	139	79
1700013D24Rik	MGLibA_00307	222	187	333	71
1700013D24Rik	MGLibA_00308	249	169	214	121
1700013F07Rik	MGLibA_00309	169	216	100	138
1700013F07Rik	MGLibA_00310	583	477	461	128
1700013F07Rik	MGLibA_00311	223	352	537	400
1700013G24Rik	MGLibA_00312	309	163	128	15
1700013G24Rik	MGLibA_00313	1034	1314	1169	493
1700013G24Rik	MGLibA_00314	319	213	305	76
1700013H16Rik	MGLibA_00315	353	229	239	126
1700013H16Rik	MGLibA_00316	245	227	220	53
1700013H16Rik	MGLibA_00317	302	247	205	73
1700015E13Rik	MGLibA_00318	126	81	109	69
1700015E13Rik	MGLibA_00319	19	15	24	7
1700015E13Rik	MGLibA_00320	198	39	126	50
1700015F17Rik	MGLibA_00321	350	270	235	64
1700015F17Rik	MGLibA_00322	217	131	231	36
1700015F17Rik	MGLibA_00323	356	191	297	105
1700015G11Rik	MGLibA_00324	381	240	306	101
1700015G11Rik	MGLibA_00325	391	467	508	312
1700015G11Rik	MGLibA_00326	227	193	289	53
1700016C15Rik	MGLibA_00327	271	256	202	63
1700016C15Rik	MGLibA_00328	148	210	133	40
1700016C15Rik	MGLibA_00329	250	177	67	68
1700016D06Rik	MGLibA_00330	63	50	40	11
1700016D06Rik	MGLibA_00331	115	200	394	84
1700016D06Rik	MGLibA_00332	132	103	64	32
1700016H13Rik	MGLibA_00333	260	201	275	208
1700016H13Rik	MGLibA_00334	165	58	25	9
1700016H13Rik	MGLibA_00335	5	2	18	0
1700016K19Rik	MGLibA_00336	192	166	167	74
1700016K19Rik	MGLibA_00337	561	736	749	335
1700016K19Rik	MGLibA_00338	367	258	296	135
1700017B05Rik	MGLibA_00339	258	155	36	20
1700017B05Rik	MGLibA_00340	161	31	56	6
1700017B05Rik	MGLibA_00341	271	222	348	130
1700017D01Rik	MGLibA_00342	168	33	94	28
1700017D01Rik	MGLibA_00343	108	98	109	75
1700017D01Rik	MGLibA_00344	316	165	160	66
1700017N19Rik	MGLibA_00345	105	30	26	11
1700017N19Rik	MGLibA_00346	45	54	39	13
1700017N19Rik	MGLibA_00347	94	70	44	10
1700018B08Rik	MGLibA_00348	108	156	107	16
1700018B08Rik	MGLibA_00349	176	47	64	15
1700018B08Rik	MGLibA_00350	194	43	78	62
1700018C11Rik	MGLibA_00351	225	246	65	13
1700018C11Rik	MGLibA_00352	29	30	67	8
1700018C11Rik	MGLibA_00353	259	201	209	65
1700018F24Rik	MGLibA_00354	1070	1009	781	228
1700018F24Rik	MGLibA_00355	113	49	79	48
1700018F24Rik	MGLibA_00356	37	25	2	0
1700019A02Rik	MGLibA_00357	194	319	160	86
1700019A02Rik	MGLibA_00358	184	249	392	137
1700019A02Rik	MGLibA_00359	347	228	221	73
1700019B03Rik	MGLibA_00360	235	75	64	12
1700019B03Rik	MGLibA_00361	462	377	467	259
1700019B03Rik	MGLibA_00362	469	207	251	68
1700019D03Rik	MGLibA_00363	69	10	5	2
1700019D03Rik	MGLibA_00364	470	415	342	114
1700019D03Rik	MGLibA_00365	39	35	68	23
1700019G17Rik	MGLibA_00366	103	46	33	1
1700019G17Rik	MGLibA_00367	93	83	28	19
1700019G17Rik	MGLibA_00368	449	478	480	193
1700019L03Rik	MGLibA_00369	68	0	8	5
1700019L03Rik	MGLibA_00370	4	0	0	0
1700019L03Rik	MGLibA_00371	265	107	60	37
1700019N19Rik	MGLibA_00372	482	450	659	476
1700019N19Rik	MGLibA_00373	287	143	212	122
1700019N19Rik	MGLibA_00374	108	42	25	27
1700019O17Rik	MGLibA_00375	144	80	133	31
1700019O17Rik	MGLibA_00376	151	99	92	14
1700019O17Rik	MGLibA_00377	535	216	366	193
1700020A23Rik	MGLibA_00378	301	227	194	67
1700020A23Rik	MGLibA_00379	210	161	111	70
1700020A23Rik	MGLibA_00380	18	31	24	10
1700020D05Rik	MGLibA_00381	526	227	186	81
1700020D05Rik	MGLibA_00382	222	387	4788	5121
1700020D05Rik	MGLibA_00383	130	175	239	108
1700020L24Rik	MGLibA_00384	96	86	96	9
1700020L24Rik	MGLibA_00385	12	4	1	2
1700020L24Rik	MGLibA_00386	834	598	731	403
1700020N15Rik	MGLibA_00387	57	80	42	13
1700021F05Rik	MGLibA_00390	149	242	448	159
1700021F05Rik	MGLibA_00391	312	274	539	159
1700021F05Rik	MGLibA_00392	54	25	16	26
1700021F07Rik	MGLibA_00393	20	0	0	0
1700021F07Rik	MGLibA_00394	317	196	256	140
1700021F07Rik	MGLibA_00395	174	112	54	14
1700021K19Rik	MGLibA_00396	62	21	17	0
1700021K19Rik	MGLibA_00397	102	92	75	33
1700021K19Rik	MGLibA_00398	59	87	160	67
1700022I11Rik	MGLibA_00399	351	398	430	81
1700022I11Rik	MGLibA_00400	340	603	1010	329
1700022I11Rik	MGLibA_00401	51	139	227	102
1700022P22Rik	MGLibA_00402	393	173	137	75
1700022P22Rik	MGLibA_00403	163	50	74	28
1700022P22Rik	MGLibA_00404	351	422	196	70
1700023E05Rik	MGLibA_00405	228	343	382	213
1700023E05Rik	MGLibA_00406	317	299	242	124
1700023E05Rik	MGLibA_00407	192	52	23	9
1700023F06Rik	MGLibA_00408	107	121	33	43
1700023F06Rik	MGLibA_00409	112	125	67	19
1700023F06Rik	MGLibA_00410	45	29	16	3
1700024G13Rik	MGLibA_00411	111	70	163	29
1700024G13Rik	MGLibA_00413	332	224	164	105
1700024P04Rik	MGLibA_00414	89	132	70	25
1700024P04Rik	MGLibA_00415	279	295	242	211
1700024P04Rik	MGLibA_00416	4	6	4	0
1700024P16Rik	MGLibA_00417	109	291	266	162
1700024P16Rik	MGLibA_00418	347	284	279	123
1700024P16Rik	MGLibA_00419	176	47	90	20
1700025F22Rik	MGLibA_00420	206	127	137	25
1700025F22Rik	MGLibA_00421	496	349	555	170
1700025F22Rik	MGLibA_00422	63	99	81	82
1700025G04Rik	MGLibA_00423	157	30	57	29
1700025G04Rik	MGLibA_00424	213	246	342	95
1700025G04Rik	MGLibA_00425	268	366	249	79
1700026D08Rik	MGLibA_00426	57	34	25	1
1700026D08Rik	MGLibA_00427	201	218	358	119
1700026D08Rik	MGLibA_00428	259	170	155	132
1700026L06Rik	MGLibA_00429	204	148	211	106
1700026L06Rik	MGLibA_00430	31	7	10	19
1700026L06Rik	MGLibA_00431	179	195	144	46
1700028K03Rik	MGLibA_00432	18	0	0	0
1700028K03Rik	MGLibA_00433	318	86	96	10
1700028K03Rik	MGLibA_00434	167	45	34	24
1700028P14Rik	MGLibA_00435	49	18	39	4
1700028P14Rik	MGLibA_00436	275	218	98	24
1700028P14Rik	MGLibA_00437	37	29	79	4
1700029F12Rik	MGLibA_00438	79	0	15	0
1700029F12Rik	MGLibA_00439	224	87	104	29
1700029F12Rik	MGLibA_00440	26	0	0	0
1700029H14Rik	MGLibA_00441	176	120	73	52
1700029H14Rik	MGLibA_00442	84	39	22	4
1700029H14Rik	MGLibA_00443	60	99	47	12
1700029I15Rik	MGLibA_00444	89	119	170	24
1700029I15Rik	MGLibA_00445	545	587	1668	676
1700029I15Rik	MGLibA_00446	53	35	71	49
1700029J07Rik	MGLibA_00447	229	186	213	64
1700029J07Rik	MGLibA_00448	33	16	1	0
1700029J07Rik	MGLibA_00449	29	0	1	0
1700029P11Rik	MGLibA_00450	31	0	0	0
1700029P11Rik	MGLibA_00451	196	124	118	25
1700029P11Rik	MGLibA_00452	44	2	7	1
1700030F18Rik	MGLibA_00453	315	257	202	59
1700030F18Rik	MGLibA_00454	204	145	65	58
1700030F18Rik	MGLibA_00455	116	61	9	0
1700030J22Rik	MGLibA_00456	118	188	296	433
1700030J22Rik	MGLibA_00457	57	37	26	18
1700030J22Rik	MGLibA_00458	136	129	131	33
1700030K09Rik	MGLibA_00459	183	86	111	31
1700030K09Rik	MGLibA_00460	277	279	208	224
1700030K09Rik	MGLibA_00461	354	173	249	121
1700031F05Rik	MGLibA_00462	79	5	0	1
1700031F05Rik	MGLibA_00463	45	63	31	8
1700031F05Rik	MGLibA_00464	139	105	107	26
1700034E13Rik	MGLibA_00465	20	172	79	81
1700034E13Rik	MGLibA_00466	142	117	135	33
1700034E13Rik	MGLibA_00467	333	214	90	20
1700034F02Rik	MGLibA_00468	184	88	32	30
1700034F02Rik	MGLibA_00469	130	44	20	4
1700034F02Rik	MGLibA_00470	266	336	371	163
1700034J05Rik	MGLibA_00471	175	99	25	29
1700034J05Rik	MGLibA_00472	89	64	98	31
1700034J05Rik	MGLibA_00473	351	359	281	113
1700034O15Rik	MGLibA_00474	225	181	99	52
1700034O15Rik	MGLibA_00475	464	339	207	148
1700034O15Rik	MGLibA_00476	144	111	149	54
1700037C18Rik	MGLibA_00477	963	467	578	232
1700037C18Rik	MGLibA_00478	339	159	66	18
1700037C18Rik	MGLibA_00479	160	198	148	15
1700037H04Rik	MGLibA_00480	338	284	193	118
1700037H04Rik	MGLibA_00481	147	160	198	60
1700037H04Rik	MGLibA_00482	153	113	82	85
1700039E15Rik	MGLibA_00483	416	702	919	582
1700039E15Rik	MGLibA_00484	25	24	43	13
1700039E15Rik	MGLibA_00485	324	150	192	51
1700040L02Rik	MGLibA_00486	396	234	287	111
1700040L02Rik	MGLibA_00487	292	319	553	316
1700040L02Rik	MGLibA_00488	259	63	129	21
1700042B14Rik	MGLibA_00489	29	6	0	0
1700042B14Rik	MGLibA_00490	28	42	7	0
1700042G07Rik	MGLibA_00492	40	41	49	35
1700042G07Rik	MGLibA_00493	129	20	49	8
1700042G07Rik	MGLibA_00494	353	316	164	58
1700049G17Rik	MGLibA_00498	85	46	37	24
1700049G17Rik	MGLibA_00499	440	648	1165	451
1700049G17Rik	MGLibA_00500	178	0	0	1
1700052N19Rik	MGLibA_00501	504	527	283	63
1700052N19Rik	MGLibA_00502	218	217	400	165
1700052N19Rik	MGLibA_00503	26	8	48	1
1700054O13Rik	MGLibA_00504	74	45	23	11
1700054O13Rik	MGLibA_00505	151	182	108	93
1700054O13Rik	MGLibA_00506	685	968	1101	525
1700055N04Rik	MGLibA_00507	599	551	540	254
1700055N04Rik	MGLibA_00508	132	70	175	20
1700055N04Rik	MGLibA_00509	111	64	67	7
1700056E22Rik	MGLibA_00510	33	67	22	5
1700056E22Rik	MGLibA_00512	268	136	143	93
1700057G04Rik	MGLibA_00513	114	112	299	23
1700057G04Rik	MGLibA_00514	601	290	167	74
1700057G04Rik	MGLibA_00515	243	372	521	242
1700061G19Rik	MGLibA_00516	118	53	65	17
1700061G19Rik	MGLibA_00517	38	6	14	1
1700061G19Rik	MGLibA_00518	110	42	23	21
1700065D16Rik	MGLibA_00519	93	241	260	153
1700065D16Rik	MGLibA_00520	103	39	8	20
1700065D16Rik	MGLibA_00521	285	121	67	16
1700065I17Rik	MGLibA_00522	182	46	28	25
1700065I17Rik	MGLibA_00523	67	70	136	20
1700065I17Rik	MGLibA_00524	338	369	331	84
1700066B19Rik	MGLibA_00525	35	0	0	1
1700066B19Rik	MGLibA_00526	35	6	2	5
1700066B19Rik	MGLibA_00527	189	121	39	17
1700066M21Rik	MGLibA_00528	698	638	1134	440
1700066M21Rik	MGLibA_00529	102	26	8	4
1700066M21Rik	MGLibA_00530	134	10	2	13
1700067K01Rik	MGLibA_00531	79	45	52	11
1700067K01Rik	MGLibA_00532	213	99	44	20
1700067K01Rik	MGLibA_00533	230	218	152	128
1700067P10Rik	MGLibA_00534	239	110	147	120
1700067P10Rik	MGLibA_00535	83	18	16	5
1700067P10Rik	MGLibA_00536	314	325	376	213
1700071K01Rik	MGLibA_00537	276	215	211	61
1700071K01Rik	MGLibA_00538	61	31	23	6
1700071K01Rik	MGLibA_00539	30	29	41	0
1700074P13Rik	MGLibA_00540	24	0	0	1
1700074P13Rik	MGLibA_00541	98	23	7	0
1700074P13Rik	MGLibA_00542	517	271	256	87
1700080E11Rik	MGLibA_00543	221	218	173	82
1700080E11Rik	MGLibA_00544	19	33	21	45
1700080E11Rik	MGLibA_00545	300	264	243	109
1700080O16Rik	MGLibA_00546	44	207	103	80
1700080O16Rik	MGLibA_00547	94	110	68	45
1700080O16Rik	MGLibA_00548	365	560	470	150
1700084C01Rik	MGLibA_00549	631	1426	2162	805
1700084C01Rik	MGLibA_00551	91	156	44	10
1700088E04Rik	MGLibA_00552	223	216	371	164
1700088E04Rik	MGLibA_00553	150	68	102	3
1700088E04Rik	MGLibA_00554	117	85	99	76
1700092M07Rik	MGLibA_00555	273	90	138	124
1700092M07Rik	MGLibA_00556	129	133	266	45
1700092M07Rik	MGLibA_00557	117	52	64	12
1700093K21Rik	MGLibA_00559	279	194	155	55
1700093K21Rik	MGLibA_00560	70	83	175	20
1700094D03Rik	MGLibA_00561	193	55	87	46
1700094D03Rik	MGLibA_00562	192	127	124	12
1700094D03Rik	MGLibA_00563	147	109	76	71
1700101E01Rik	MGLibA_00564	345	409	346	145
1700101E01Rik	MGLibA_00565	243	132	208	25
1700101E01Rik	MGLibA_00566	29	37	33	3
1700102P08Rik	MGLibA_00567	70	45	7	2
1700102P08Rik	MGLibA_00568	85	148	134	25
1700102P08Rik	MGLibA_00569	64	6	15	6
1700106J16Rik	MGLibA_00570	139	307	474	246
1700106J16Rik	MGLibA_00571	333	273	274	90
1700106J16Rik	MGLibA_00572	502	356	335	145
1700109H08Rik	MGLibA_00573	559	702	747	172
1700109H08Rik	MGLibA_00574	549	294	388	285
1700109H08Rik	MGLibA_00575	403	211	291	191
1700110M21Rik	MGLibA_00576	106	117	36	73
1700110M21Rik	MGLibA_00577	651	728	848	278
1700110M21Rik	MGLibA_00578	222	300	320	124
1700112E06Rik	MGLibA_00579	378	382	400	139
1700112E06Rik	MGLibA_00580	65	63	17	19
1700112E06Rik	MGLibA_00581	216	204	124	31
1700113H08Rik	MGLibA_00582	237	42	31	9
1700113H08Rik	MGLibA_00583	444	375	292	98
1700113H08Rik	MGLibA_00584	425	475	369	167
1700122O11Rik	MGLibA_00585	78	47	19	23
1700122O11Rik	MGLibA_00586	143	260	345	329
1700122O11Rik	MGLibA_00587	251	310	463	128
1700123I01Rik	MGLibA_00588	25	35	12	1
1700123I01Rik	MGLibA_00589	286	219	190	85
1700123I01Rik	MGLibA_00590	296	248	305	86
1700123K08Rik	MGLibA_00591	269	285	214	77
1700123K08Rik	MGLibA_00592	196	220	358	99
1700123K08Rik	MGLibA_00593	459	361	699	188
1700123O20Rik	MGLibA_00594	94	185	154	106
1700123O20Rik	MGLibA_00595	82	9	38	9
1700123O20Rik	MGLibA_00596	146	250	186	148
1700125H20Rik	MGLibA_00597	347	115	283	89
1700125H20Rik	MGLibA_00598	210	248	248	47
1700125H20Rik	MGLibA_00599	393	274	282	100
1700129C05Rik	MGLibA_00600	255	173	272	166
1700129C05Rik	MGLibA_00601	326	277	438	141
1700129C05Rik	MGLibA_00602	11	14	2	1
1810009A15Rik	MGLibA_00605	21	21	2	0
1810009J06Rik	MGLibA_00606	254	206	155	100
1810009J06Rik	MGLibA_00607	504	353	358	192
1810009J06Rik	MGLibA_00608	292	121	40	17
1810010H24Rik	MGLibA_00609	31	52	30	13
1810010H24Rik	MGLibA_00610	267	222	148	60
1810010H24Rik	MGLibA_00611	214	482	578	301
1810011H11Rik	MGLibA_00612	159	128	210	33
1810011H11Rik	MGLibA_00613	537	475	934	251
1810011H11Rik	MGLibA_00614	282	191	306	112
1810011O10Rik	MGLibA_00615	32	8	16	11
1810011O10Rik	MGLibA_00616	302	274	280	136
1810011O10Rik	MGLibA_00617	254	129	114	18
1810013L24Rik	MGLibA_00618	305	110	81	49
1810013L24Rik	MGLibA_00619	14	0	0	0
1810013L24Rik	MGLibA_00620	65	9	0	0
1810019J16Rik	MGLibA_00621	75	98	88	23
1810019J16Rik	MGLibA_00622	120	157	151	77
1810019J16Rik	MGLibA_00623	310	324	348	122
1810022K09Rik	MGLibA_00624	153	101	78	41
1810022K09Rik	MGLibA_00625	119	21	3	1
1810022K09Rik	MGLibA_00626	4	32	35	7
1810024B03Rik	MGLibA_00627	99	27	49	59
1810024B03Rik	MGLibA_00628	122	199	221	61
1810024B03Rik	MGLibA_00629	199	34	75	6
1810026J23Rik	MGLibA_00630	95	0	0	0
1810026J23Rik	MGLibA_00631	76	0	0	0
1810026J23Rik	MGLibA_00632	72	0	0	0
1810030O07Rik	MGLibA_00633	573	376	516	110
1810030O07Rik	MGLibA_00634	82	8	11	1
1810030O07Rik	MGLibA_00635	235	89	137	112
1810033B17Rik	MGLibA_00636	187	133	48	31
1810033B17Rik	MGLibA_00637	172	47	28	10
1810033B17Rik	MGLibA_00638	72	1	0	2
1810037I17Rik	MGLibA_00639	130	101	85	49
1810037I17Rik	MGLibA_00640	15	0	0	0
1810037I17Rik	MGLibA_00641	476	529	2199	669
1810041L15Rik	MGLibA_00642	235	37	1	6
1810041L15Rik	MGLibA_00643	139	59	143	86
1810041L15Rik	MGLibA_00644	32	5	3	2
1810043G02Rik	MGLibA_00645	53	58	13	7
1810043G02Rik	MGLibA_00646	211	157	155	118
1810043G02Rik	MGLibA_00647	318	477	449	129
1810043H04Rik	MGLibA_00648	63	11	6	0
1810043H04Rik	MGLibA_00649	91	0	1	3
1810043H04Rik	MGLibA_00650	181	74	31	13
1810046K07Rik	MGLibA_00651	212	285	403	108
1810046K07Rik	MGLibA_00652	343	333	374	169
1810046K07Rik	MGLibA_00653	507	371	523	106
1810055G02Rik	MGLibA_00654	218	236	580	156
1810055G02Rik	MGLibA_00655	138	51	137	25
1810055G02Rik	MGLibA_00656	116	163	221	59
1810062G17Rik	MGLibA_00657	699	286	173	106
1810062G17Rik	MGLibA_00658	635	508	453	170
1810062G17Rik	MGLibA_00659	524	355	528	119
1810065E05Rik	MGLibA_00660	83	32	23	0
1810065E05Rik	MGLibA_00661	678	584	1347	736
1810065E05Rik	MGLibA_00662	118	144	132	116
42431	MGLibA_00663	105	127	264	94
42431	MGLibA_00664	389	290	364	188
42431	MGLibA_00665	178	56	44	20
42615	MGLibA_00666	11	0	0	0
42615	MGLibA_00667	115	128	69	41
42615	MGLibA_00668	77	81	219	48
2010001E11Rik	MGLibA_00669	440	436	644	302
2010001E11Rik	MGLibA_00670	387	144	178	75
2010001E11Rik	MGLibA_00671	110	183	290	38
2010002M12Rik	MGLibA_00672	967	1020	1435	598
2010002M12Rik	MGLibA_00673	463	329	514	177
2010003K11Rik	MGLibA_00675	140	110	45	47
2010003K11Rik	MGLibA_00676	18	0	0	1
2010003K11Rik	MGLibA_00677	173	75	37	14
2010005H15Rik	MGLibA_00678	299	296	332	105
2010005H15Rik	MGLibA_00679	113	161	108	13
2010005H15Rik	MGLibA_00680	585	672	1287	565
2010012O05Rik	MGLibA_00681	208	368	249	250
2010012O05Rik	MGLibA_00682	298	153	154	31
2010012O05Rik	MGLibA_00683	136	35	15	3
2010015L04Rik	MGLibA_00684	101	55	30	2
2010015L04Rik	MGLibA_00685	72	181	178	54
2010015L04Rik	MGLibA_00686	184	158	168	43
2010106E10Rik	MGLibA_00687	311	203	223	179
2010106E10Rik	MGLibA_00688	105	333	170	115
2010106E10Rik	MGLibA_00689	379	277	402	130
2010107E04Rik	MGLibA_00690	104	87	45	14
2010107E04Rik	MGLibA_00691	170	72	89	41
2010107E04Rik	MGLibA_00692	330	263	205	82
2010107G12Rik	MGLibA_00693	291	175	84	69
2010107G12Rik	MGLibA_00694	156	188	125	99
2010107G12Rik	MGLibA_00695	48	39	25	3
2010107G23Rik	MGLibA_00696	99	63	34	7
2010107G23Rik	MGLibA_00697	177	130	58	26
2010107G23Rik	MGLibA_00698	209	175	158	64
2010109A12Rik	MGLibA_00699	28	11	20	0
2010109A12Rik	MGLibA_00700	211	185	130	48
2010109A12Rik	MGLibA_00701	91	9	14	2
2010109I03Rik	MGLibA_00702	137	121	123	6
2010109I03Rik	MGLibA_00703	530	837	571	289
2010109I03Rik	MGLibA_00704	217	226	160	86
2010111I01Rik	MGLibA_00705	343	243	126	24
2010111I01Rik	MGLibA_00706	32	0	5	11
2010111I01Rik	MGLibA_00707	12	17	18	1
2010300C02Rik	MGLibA_00708	447	296	521	216
2010300C02Rik	MGLibA_00709	238	275	251	105
2010300C02Rik	MGLibA_00710	10	7	29	0
2010315B03Rik	MGLibA_00711	444	368	466	234
2010315B03Rik	MGLibA_00712	197	90	134	50
2010315B03Rik	MGLibA_00713	398	303	578	73
2200002D01Rik	MGLibA_00714	156	76	71	13
2200002D01Rik	MGLibA_00715	169	23	20	6
2200002D01Rik	MGLibA_00716	408	515	313	199
2200002J24Rik	MGLibA_00717	71	118	275	18
2200002J24Rik	MGLibA_00718	279	225	344	111
2200002J24Rik	MGLibA_00719	470	425	322	152
2210010C04Rik	MGLibA_00720	50	223	348	204
2210010C04Rik	MGLibA_00721	142	87	154	42
2210010C04Rik	MGLibA_00722	253	174	184	121
2210013O21Rik	MGLibA_00723	82	20	9	0
2210013O21Rik	MGLibA_00724	133	141	88	21
2210013O21Rik	MGLibA_00725	136	141	97	4
2210016F16Rik	MGLibA_00726	250	156	217	58
2210016F16Rik	MGLibA_00727	282	258	238	55
2210016F16Rik	MGLibA_00728	194	149	105	15
2210016L21Rik	MGLibA_00729	31	4	4	2
2210016L21Rik	MGLibA_00730	318	303	284	226
2210016L21Rik	MGLibA_00731	126	70	236	152
2210018M11Rik	MGLibA_00732	323	243	117	69
2210018M11Rik	MGLibA_00733	384	202	43	59
2210018M11Rik	MGLibA_00734	302	194	58	25
2210404O07Rik	MGLibA_00736	82	70	40	10
2210404O07Rik	MGLibA_00737	17	9	44	16
2210404O09Rik	MGLibA_00738	494	731	1402	555
2210404O09Rik	MGLibA_00739	149	52	64	42
2210404O09Rik	MGLibA_00740	105	103	42	19
2210407C18Rik	MGLibA_00741	73	27	16	1
2210407C18Rik	MGLibA_00742	149	87	374	161
2210407C18Rik	MGLibA_00743	136	221	500	140
2210408I21Rik	MGLibA_00744	244	266	315	101
2210408I21Rik	MGLibA_00745	107	305	223	23
2210408I21Rik	MGLibA_00746	62	16	23	5
2300002M23Rik	MGLibA_00747	129	77	64	15
2300002M23Rik	MGLibA_00748	52	51	28	2
2300002M23Rik	MGLibA_00749	275	197	252	98
2300003K06Rik	MGLibA_00750	32	19	54	8
2300003K06Rik	MGLibA_00751	252	103	54	36
2300003K06Rik	MGLibA_00752	303	230	318	75
2300005B03Rik	MGLibA_00753	234	252	179	58
2300005B03Rik	MGLibA_00754	48	58	68	6
2300005B03Rik	MGLibA_00755	154	108	98	21
2300009A05Rik	MGLibA_00756	98	2	0	1
2300009A05Rik	MGLibA_00757	404	379	666	247
2300009A05Rik	MGLibA_00758	207	246	202	35
2310002J15Rik	MGLibA_00759	93	123	288	138
2310002J15Rik	MGLibA_00760	403	223	197	98
2310002J15Rik	MGLibA_00761	238	222	196	44
2310002L09Rik	MGLibA_00762	97	30	160	71
2310002L09Rik	MGLibA_00763	170	154	101	65
2310002L09Rik	MGLibA_00764	492	578	745	334
2310003H01Rik	MGLibA_00765	77	18	12	4
2310003H01Rik	MGLibA_00766	263	255	365	69
2310003H01Rik	MGLibA_00767	10	0	0	0
2310005G13Rik	MGLibA_00768	280	244	347	283
2310005G13Rik	MGLibA_00769	543	286	480	408
2310005G13Rik	MGLibA_00770	277	207	384	186
2310007B03Rik	MGLibA_00771	157	125	305	102
2310007B03Rik	MGLibA_00772	597	723	1045	502
2310007B03Rik	MGLibA_00773	68	178	161	31
2310007L24Rik	MGLibA_00774	518	286	439	355
2310007L24Rik	MGLibA_00775	695	623	1075	336
2310007L24Rik	MGLibA_00776	150	167	228	134
2310009B15Rik	MGLibA_00777	55	111	146	23
2310009B15Rik	MGLibA_00778	94	41	74	73
2310009B15Rik	MGLibA_00779	367	147	57	39
2310011J03Rik	MGLibA_00780	515	203	124	70
2310011J03Rik	MGLibA_00781	241	114	38	17
2310011J03Rik	MGLibA_00782	419	442	474	228
2310014L17Rik	MGLibA_00783	56	24	45	7
2310014L17Rik	MGLibA_00784	184	168	524	98
2310014L17Rik	MGLibA_00785	201	167	128	60
2310022A10Rik	MGLibA_00786	58	47	35	13
2310022A10Rik	MGLibA_00787	35	21	12	2
2310022A10Rik	MGLibA_00788	301	168	205	96
2310022B05Rik	MGLibA_00789	84	18	11	0
2310022B05Rik	MGLibA_00790	110	66	27	16
2310022B05Rik	MGLibA_00791	57	5	22	5
2310030G06Rik	MGLibA_00792	470	319	288	90
2310030G06Rik	MGLibA_00793	339	181	174	69
2310033P09Rik	MGLibA_00795	65	104	242	52
2310033P09Rik	MGLibA_00796	183	448	756	123
2310033P09Rik	MGLibA_00797	71	35	25	12
2310034C09Rik	MGLibA_00798	214	168	59	63
2310034C09Rik	MGLibA_00799	131	119	143	48
2310034C09Rik	MGLibA_00800	406	395	284	170
2310035C23Rik	MGLibA_00801	75	127	182	81
2310035C23Rik	MGLibA_00802	147	105	49	14
2310035C23Rik	MGLibA_00803	191	122	91	71
2310036O22Rik	MGLibA_00804	43	0	4	1
2310036O22Rik	MGLibA_00805	50	0	0	2
2310039H08Rik	MGLibA_00807	137	158	134	35
2310039H08Rik	MGLibA_00808	222	74	37	11
2310039H08Rik	MGLibA_00809	14	0	0	0
2310042D19Rik	MGLibA_00810	212	128	142	30
2310042D19Rik	MGLibA_00811	223	343	358	81
2310042D19Rik	MGLibA_00812	482	155	233	133
2310042E22Rik	MGLibA_00813	203	209	195	62
2310042E22Rik	MGLibA_00814	61	188	317	99
2310042E22Rik	MGLibA_00815	43	13	2	1
2310044G17Rik	MGLibA_00816	241	99	59	29
2310044G17Rik	MGLibA_00817	14	3	24	5
2310044G17Rik	MGLibA_00818	156	241	236	61
2310045N01Rik	MGLibA_00819	112	41	17	3
2310045N01Rik	MGLibA_00820	676	324	320	257
2310045N01Rik	MGLibA_00821	346	245	297	140
2310047M10Rik	MGLibA_00822	48	52	43	9
2310047M10Rik	MGLibA_00823	214	52	46	40
2310047M10Rik	MGLibA_00824	352	271	223	105
2310050C09Rik	MGLibA_00825	27	10	4	5
2310050C09Rik	MGLibA_00826	245	216	87	27
2310050C09Rik	MGLibA_00827	204	197	534	121
2310057J18Rik	MGLibA_00828	41	48	21	5
2310057J18Rik	MGLibA_00829	120	122	176	18
2310057M21Rik	MGLibA_00831	192	61	68	27
2310057M21Rik	MGLibA_00832	27	0	0	0
2310057M21Rik	MGLibA_00833	196	155	162	95
2310057N15Rik	MGLibA_00835	98	38	71	31
2310057N15Rik	MGLibA_00836	755	570	588	235
2310061I04Rik	MGLibA_00837	258	81	41	20
2310061I04Rik	MGLibA_00838	62	91	6	9
2310061I04Rik	MGLibA_00839	17	12	0	1
2310061N02Rik	MGLibA_00840	18	0	0	2
2310061N02Rik	MGLibA_00841	562	230	193	127
2310061N02Rik	MGLibA_00842	550	824	644	246
2310067B10Rik	MGLibA_00843	83	73	31	11
2310067B10Rik	MGLibA_00844	94	137	236	73
2310067B10Rik	MGLibA_00845	271	162	281	147
2310079G19Rik	MGLibA_00846	329	407	241	135
2310079G19Rik	MGLibA_00847	376	332	407	218
2310079G19Rik	MGLibA_00848	406	245	243	104
2410002F23Rik	MGLibA_00849	225	249	260	108
2410002F23Rik	MGLibA_00850	22	0	0	0
2410002F23Rik	MGLibA_00851	200	190	157	26
2410004B18Rik	MGLibA_00852	151	194	176	91
2410004B18Rik	MGLibA_00853	228	162	109	47
2410004B18Rik	MGLibA_00854	50	1	1	0
2410004P03Rik	MGLibA_00855	431	333	371	83
2410004P03Rik	MGLibA_00856	70	60	33	3
2410004P03Rik	MGLibA_00857	126	134	103	96
2410012M07Rik	MGLibA_00858	70	194	136	75
2410012M07Rik	MGLibA_00859	440	707	1525	1877
2410012M07Rik	MGLibA_00860	119	293	329	126
2410015M20Rik	MGLibA_00861	550	124	105	94
2410015M20Rik	MGLibA_00862	68	4	0	1
2410015M20Rik	MGLibA_00863	245	98	143	121
2410016O06Rik	MGLibA_00864	74	146	101	118
2410016O06Rik	MGLibA_00865	95	23	36	5
2410016O06Rik	MGLibA_00866	276	312	498	171
2410018M08Rik	MGLibA_00867	134	46	42	43
2410018M08Rik	MGLibA_00868	498	444	357	200
2410018M08Rik	MGLibA_00869	700	367	520	189
2410076I21Rik	MGLibA_00870	113	86	106	14
2410076I21Rik	MGLibA_00871	305	321	957	310
2410076I21Rik	MGLibA_00872	313	138	199	102
2410089E03Rik	MGLibA_00873	14	0	0	0
2410089E03Rik	MGLibA_00874	329	194	471	84
2410089E03Rik	MGLibA_00875	132	264	298	82
2410124H12Rik	MGLibA_00876	228	114	87	47
2410124H12Rik	MGLibA_00877	434	331	390	109
2410124H12Rik	MGLibA_00878	138	16	62	10
2410127L17Rik	MGLibA_00879	363	305	176	74
2410127L17Rik	MGLibA_00880	13	0	0	0
2410127L17Rik	MGLibA_00881	347	167	117	35
2410131K14Rik	MGLibA_00882	290	292	417	241
2410131K14Rik	MGLibA_00883	169	33	22	26
2410131K14Rik	MGLibA_00884	322	352	321	135
2410137M14Rik	MGLibA_00885	301	209	218	86
2410137M14Rik	MGLibA_00886	391	141	128	99
2410137M14Rik	MGLibA_00887	932	560	568	254
2410141K09Rik	MGLibA_00888	230	171	165	74
2410141K09Rik	MGLibA_00889	111	183	329	127
2410141K09Rik	MGLibA_00890	94	0	0	1
2510002D24Rik	MGLibA_00891	198	202	334	106
2510002D24Rik	MGLibA_00892	407	250	352	124
2510002D24Rik	MGLibA_00893	115	121	78	38
2510003E04Rik	MGLibA_00894	217	159	80	14
2510003E04Rik	MGLibA_00895	124	463	284	109
2510003E04Rik	MGLibA_00896	5	0	0	0
2510009E07Rik	MGLibA_00897	32	0	0	0
2510009E07Rik	MGLibA_00898	65	20	0	0
2510009E07Rik	MGLibA_00899	28	0	0	0
2510039O18Rik	MGLibA_00900	188	180	77	47
2510039O18Rik	MGLibA_00901	15	22	27	0
2510039O18Rik	MGLibA_00902	208	359	150	205
2510049J12Rik	MGLibA_00903	78	57	119	64
2510049J12Rik	MGLibA_00904	69	69	126	39
2510049J12Rik	MGLibA_00905	524	882	1378	577
2610002J02Rik	MGLibA_00906	291	102	16	22
2610002J02Rik	MGLibA_00907	1	0	0	0
2610002J02Rik	MGLibA_00908	210	124	40	13
2610002M06Rik	MGLibA_00909	115	196	198	73
2610002M06Rik	MGLibA_00910	183	166	284	100
2610002M06Rik	MGLibA_00911	595	388	1062	499
2610008E11Rik	MGLibA_00912	51	2	6	4
2610008E11Rik	MGLibA_00913	119	106	65	30
2610008E11Rik	MGLibA_00914	208	175	175	43
2610015P09Rik	MGLibA_00915	410	415	680	233
2610015P09Rik	MGLibA_00916	286	180	215	62
2610015P09Rik	MGLibA_00917	163	173	151	85
2610018G03Rik	MGLibA_00918	170	131	84	22
2610018G03Rik	MGLibA_00919	6	0	1	1
2610018G03Rik	MGLibA_00920	308	204	252	60
2610020H08Rik	MGLibA_00921	368	231	149	16
2610020H08Rik	MGLibA_00922	342	278	265	145
2610020H08Rik	MGLibA_00923	565	645	988	429
2610028H24Rik	MGLibA_00924	165	184	140	42
2610028H24Rik	MGLibA_00925	31	16	5	0
2610028H24Rik	MGLibA_00926	26	1	17	2
2610034B18Rik	MGLibA_00927	119	49	66	40
2610034B18Rik	MGLibA_00929	128	16	1	6
2610034M16Rik	MGLibA_00930	267	216	240	121
2610034M16Rik	MGLibA_00931	38	127	117	37
2610034M16Rik	MGLibA_00932	375	175	115	40
2610044O15Rik8	MGLibA_00933	127	85	71	20
2610044O15Rik8	MGLibA_00934	107	70	62	23
2610044O15Rik8	MGLibA_00935	398	546	399	160
2610301B20Rik	MGLibA_00936	429	221	391	158
2610301B20Rik	MGLibA_00937	43	0	23	1
2610301B20Rik	MGLibA_00938	264	265	263	95
2610305D13Rik	MGLibA_00939	52	94	107	69
2610305D13Rik	MGLibA_00940	399	451	516	261
2610305D13Rik	MGLibA_00941	99	158	105	32
2610318N02Rik	MGLibA_00942	203	66	46	14
2610318N02Rik	MGLibA_00943	11	31	8	0
2610318N02Rik	MGLibA_00944	215	111	87	29
2610507B11Rik	MGLibA_00945	354	223	378	165
2610507B11Rik	MGLibA_00946	107	19	60	9
2610507B11Rik	MGLibA_00947	49	36	10	7
2610524H06Rik	MGLibA_00948	74	36	17	7
2610528A11Rik	MGLibA_00951	128	79	62	27
2610528A11Rik	MGLibA_00952	111	135	105	30
2610528A11Rik	MGLibA_00953	203	288	162	53
2610528J11Rik	MGLibA_00954	116	60	25	15
2610528J11Rik	MGLibA_00955	447	260	280	90
2610528J11Rik	MGLibA_00956	98	12	2	1
2700029M09Rik	MGLibA_00957	36	11	12	3
2700029M09Rik	MGLibA_00958	314	244	381	101
2700029M09Rik	MGLibA_00959	52	54	22	36
2700049A03Rik	MGLibA_00960	275	163	164	65
2700049A03Rik	MGLibA_00961	117	118	136	9
2700049A03Rik	MGLibA_00962	196	114	220	90
2700050L05Rik	MGLibA_00963	167	94	186	108
2700050L05Rik	MGLibA_00964	297	46	69	19
2700050L05Rik	MGLibA_00965	169	48	25	3
2700060E02Rik	MGLibA_00966	214	1	0	3
2700060E02Rik	MGLibA_00967	100	74	91	23
2700060E02Rik	MGLibA_00968	208	190	286	112
2700062C07Rik	MGLibA_00969	250	10	51	64
2700062C07Rik	MGLibA_00970	554	62	35	16
2700062C07Rik	MGLibA_00971	119	67	23	1
2700081O15Rik	MGLibA_00972	681	327	247	147
2700081O15Rik	MGLibA_00973	97	21	11	18
2700081O15Rik	MGLibA_00974	162	108	61	41
2700089E24Rik	MGLibA_00975	154	197	25	4
2700089E24Rik	MGLibA_00976	60	0	0	1
2700089E24Rik	MGLibA_00977	112	113	37	16
2700094K13Rik	MGLibA_00978	88	23	20	20
2700094K13Rik	MGLibA_00979	41	1	0	0
2700094K13Rik	MGLibA_00980	15	0	0	0
2700097O09Rik	MGLibA_00981	202	263	175	51
2700097O09Rik	MGLibA_00982	318	374	286	200
2700097O09Rik	MGLibA_00983	58	48	19	11
2810004N23Rik	MGLibA_00984	65	24	20	3
2810004N23Rik	MGLibA_00985	711	124	213	43
2810004N23Rik	MGLibA_00986	87	64	23	3
2810006K23Rik	MGLibA_00987	40	54	78	2
2810006K23Rik	MGLibA_00988	46	4	1	0
2810006K23Rik	MGLibA_00989	272	130	199	35
2810007J24Rik	MGLibA_00990	55	17	5	2
2810007J24Rik	MGLibA_00991	3	0	0	0
2810007J24Rik	MGLibA_00992	189	15	7	4
2810021J22Rik	MGLibA_00993	1	0	0	0
2810021J22Rik	MGLibA_00994	265	276	351	172
2810021J22Rik	MGLibA_00995	404	280	311	85
2810403A07Rik	MGLibA_00996	42	4	12	2
2810403A07Rik	MGLibA_00997	265	206	68	68
2810403A07Rik	MGLibA_00998	47	64	69	10
2810408A11Rik	MGLibA_00999	101	63	26	22
2810408A11Rik	MGLibA_01000	298	184	284	85
2810408A11Rik	MGLibA_01001	417	286	297	91
2810408M09Rik	MGLibA_01002	126	117	116	46
2810408M09Rik	MGLibA_01003	76	56	23	8
2810408M09Rik	MGLibA_01004	349	572	556	224
2810417H13Rik	MGLibA_01005	1	2	4	2
2810417H13Rik	MGLibA_01006	602	460	562	220
2810417H13Rik	MGLibA_01007	479	487	1232	754
2810428I15Rik	MGLibA_01008	174	85	70	40
2810428I15Rik	MGLibA_01009	36	1	0	0
2810428I15Rik	MGLibA_01010	28	24	57	10
2810459M11Rik	MGLibA_01011	226	21	27	8
2810459M11Rik	MGLibA_01012	40	51	57	26
2810459M11Rik	MGLibA_01013	5	0	0	0
2810474O19Rik	MGLibA_01014	107	142	405	88
2810474O19Rik	MGLibA_01015	277	155	320	181
2810474O19Rik	MGLibA_01016	342	272	460	156
2900011O08Rik	MGLibA_01017	186	213	150	90
2900011O08Rik	MGLibA_01018	61	0	2	0
2900011O08Rik	MGLibA_01019	25	2	64	2
2900026A02Rik	MGLibA_01020	326	310	584	336
2900026A02Rik	MGLibA_01021	426	360	627	236
2900026A02Rik	MGLibA_01022	400	174	341	215
2900092C05Rik	MGLibA_01023	28	20	7	2
2900092C05Rik	MGLibA_01024	263	306	285	142
2900092C05Rik	MGLibA_01025	282	236	178	49
42432	MGLibA_01026	196	34	50	29
42432	MGLibA_01027	9	12	7	4
42432	MGLibA_01028	106	64	17	11
42616	MGLibA_01029	275	210	477	221
42616	MGLibA_01030	25	0	0	1
42616	MGLibA_01031	412	176	145	58
3010026O09Rik	MGLibA_01032	598	309	421	226
3010026O09Rik	MGLibA_01033	323	205	327	76
3010026O09Rik	MGLibA_01034	430	447	389	132
3110001I22Rik	MGLibA_01035	354	356	377	112
3110001I22Rik	MGLibA_01036	42	109	111	30
3110001I22Rik	MGLibA_01037	161	122	176	50
3110002H16Rik	MGLibA_01038	163	292	291	62
3110002H16Rik	MGLibA_01039	18	0	0	0
3110002H16Rik	MGLibA_01040	247	115	136	46
3110007F17Rik	MGLibA_01041	110	124	50	55
3110007F17Rik	MGLibA_01042	75	90	72	52
3110007F17Rik	MGLibA_01043	386	358	341	119
3110009E18Rik	MGLibA_01044	115	44	44	2
3110009E18Rik	MGLibA_01045	266	107	42	41
3110009E18Rik	MGLibA_01046	119	159	367	47
3110021N24Rik	MGLibA_01047	248	380	271	113
3110021N24Rik	MGLibA_01048	48	18	1	5
3110021N24Rik	MGLibA_01049	257	171	336	45
3110035E14Rik	MGLibA_01050	443	276	250	104
3110035E14Rik	MGLibA_01051	102	133	307	110
3110035E14Rik	MGLibA_01052	447	473	704	372
3110040N11Rik	MGLibA_01053	213	313	355	102
3110040N11Rik	MGLibA_01054	633	667	736	318
3110040N11Rik	MGLibA_01055	332	416	699	162
3110043O21Rik	MGLibA_01056	172	224	264	95
3110043O21Rik	MGLibA_01057	51	107	121	14
3110043O21Rik	MGLibA_01058	251	158	265	100
3110047P20Rik	MGLibA_01059	61	20	11	11
3110047P20Rik	MGLibA_01060	174	48	129	5
3110047P20Rik	MGLibA_01061	35	16	3	0
3110052M02Rik	MGLibA_01062	330	241	278	204
3110052M02Rik	MGLibA_01063	358	366	533	158
3110052M02Rik	MGLibA_01064	564	428	483	167
3110057O12Rik	MGLibA_01065	283	233	239	230
3110057O12Rik	MGLibA_01066	721	419	1238	898
3110057O12Rik	MGLibA_01067	374	972	827	236
3110062M04Rik	MGLibA_01068	299	61	66	13
3110062M04Rik	MGLibA_01069	15	0	4	0
3110062M04Rik	MGLibA_01070	773	333	362	159
3110079O15Rik	MGLibA_01071	40	1056	510	596
3110079O15Rik	MGLibA_01072	205	261	360	205
3110079O15Rik	MGLibA_01073	441	346	488	322
3110082I17Rik	MGLibA_01074	439	235	127	44
3110082I17Rik	MGLibA_01075	3	0	3	0
3110082I17Rik	MGLibA_01076	455	268	158	111
3110082J24Rik	MGLibA_01077	135	81	19	13
3110082J24Rik	MGLibA_01078	94	28	45	4
3110082J24Rik	MGLibA_01079	44	9	14	2
3300002I08Rik	MGLibA_01080	6	0	0	0
3300002I08Rik	MGLibA_01081	7	4	0	0
3300002I08Rik	MGLibA_01082	517	362	488	135
3425401B19Rik	MGLibA_01083	116	86	45	13
3425401B19Rik	MGLibA_01084	481	418	518	133
3425401B19Rik	MGLibA_01085	6	36	7	0
3632451O06Rik	MGLibA_01086	287	544	964	278
3632451O06Rik	MGLibA_01087	81	75	30	20
3632451O06Rik	MGLibA_01088	227	211	119	102
3830403N18Rik	MGLibA_01089	178	75	75	9
3830406C13Rik	MGLibA_01092	134	203	58	36
3830406C13Rik	MGLibA_01093	173	57	82	27
3830406C13Rik	MGLibA_01094	180	109	116	63
3830417A13Rik	MGLibA_01095	695	710	1075	673
3830417A13Rik	MGLibA_01096	170	82	128	36
3830417A13Rik	MGLibA_01097	966	947	1175	559
42433	MGLibA_01098	311	109	109	72
42433	MGLibA_01099	22	2	0	1
42433	MGLibA_01100	267	386	491	148
42617	MGLibA_01101	139	99	40	30
42617	MGLibA_01102	195	98	71	25
42617	MGLibA_01103	200	77	79	45
4430402I18Rik	MGLibA_01104	78	13	2	0
4430402I18Rik	MGLibA_01105	304	352	672	215
4430402I18Rik	MGLibA_01106	780	787	684	322
4632428N05Rik	MGLibA_01107	65	117	185	163
4632428N05Rik	MGLibA_01108	83	103	132	105
4632428N05Rik	MGLibA_01109	247	261	223	49
4632434I11Rik	MGLibA_01110	464	347	456	212
4632434I11Rik	MGLibA_01111	11	0	0	0
4632434I11Rik	MGLibA_01112	234	215	197	76
4732456N10Rik	MGLibA_01113	55	30	42	12
4732456N10Rik	MGLibA_01114	202	109	143	88
4732456N10Rik	MGLibA_01115	77	31	48	20
4833403I15Rik	MGLibA_01116	78	10	121	12
4833403I15Rik	MGLibA_01117	528	151	177	59
4833403I15Rik	MGLibA_01118	386	328	191	105
4833420G17Rik	MGLibA_01119	434	258	198	73
4833420G17Rik	MGLibA_01120	284	112	335	89
4833420G17Rik	MGLibA_01121	57	67	58	13
4833423E24Rik	MGLibA_01124	429	487	561	265
4833424O15Rik	MGLibA_01125	38	4	0	0
4833424O15Rik	MGLibA_01126	309	459	626	374
4833424O15Rik	MGLibA_01127	277	178	298	101
4833427G06Rik	MGLibA_01128	246	86	106	46
4833427G06Rik	MGLibA_01129	176	268	231	123
4833427G06Rik	MGLibA_01130	49	37	18	8
4833439L19Rik	MGLibA_01131	184	49	28	17
4833439L19Rik	MGLibA_01132	80	52	46	13
4833439L19Rik	MGLibA_01133	347	352	4175	4427
4921501E09Rik	MGLibA_01134	67	82	34	38
4921501E09Rik	MGLibA_01136	282	326	174	51
4921504E06Rik	MGLibA_01137	182	144	348	147
4921504E06Rik	MGLibA_01138	120	130	149	12
4921504E06Rik	MGLibA_01139	64	59	34	22
4921506M07Rik	MGLibA_01140	235	162	173	91
4921506M07Rik	MGLibA_01141	254	77	42	11
4921506M07Rik	MGLibA_01142	282	142	160	46
4921507P07Rik	MGLibA_01143	13	0	0	0
4921507P07Rik	MGLibA_01144	479	434	336	142
4921507P07Rik	MGLibA_01145	401	428	755	455
4921509C19Rik	MGLibA_01146	698	803	690	316
4921509C19Rik	MGLibA_01147	248	121	142	41
4921511H03Rik	MGLibA_01149	505	342	325	311
4921511H03Rik	MGLibA_01150	309	176	263	108
4921511H03Rik	MGLibA_01151	133	82	88	102
4921517D22Rik	MGLibA_01155	111	75	110	63
4921517D22Rik	MGLibA_01156	268	123	244	102
4921517D22Rik	MGLibA_01157	77	39	26	16
4921524J17Rik	MGLibA_01158	304	197	147	48
4921524J17Rik	MGLibA_01159	89	6	13	6
4921524J17Rik	MGLibA_01160	39	1	13	16
4921524L21Rik	MGLibA_01161	399	396	910	242
4921524L21Rik	MGLibA_01162	430	342	299	127
4921524L21Rik	MGLibA_01163	482	214	459	225
4921530D09Rik	MGLibA_01164	280	76	68	18
4921530D09Rik	MGLibA_01165	146	73	39	23
4921530D09Rik	MGLibA_01166	156	45	21	7
4921530L21Rik	MGLibA_01167	423	259	280	122
4921530L21Rik	MGLibA_01168	334	265	286	87
4921530L21Rik	MGLibA_01169	265	213	227	55
4921536K21Rik	MGLibA_01170	365	261	474	120
4921536K21Rik	MGLibA_01171	568	252	324	102
4921536K21Rik	MGLibA_01172	500	252	306	74
4921539E11Rik	MGLibA_01173	183	331	282	99
4921539E11Rik	MGLibA_01174	71	32	37	5
4921539E11Rik	MGLibA_01175	15	0	0	0
4922501C03Rik	MGLibA_01176	342	276	224	90
4922501C03Rik	MGLibA_01177	321	229	275	101
4922501C03Rik	MGLibA_01178	128	196	114	51
4922501L14Rik	MGLibA_01179	143	13	64	12
4922501L14Rik	MGLibA_01180	335	210	294	207
4922501L14Rik	MGLibA_01181	108	72	63	25
4922502D21Rik	MGLibA_01182	19	104	159	39
4922502D21Rik	MGLibA_01183	96	70	118	36
4922502D21Rik	MGLibA_01184	221	317	355	74
4922505E12Rik	MGLibA_01185	171	157	184	71
4922505E12Rik	MGLibA_01186	78	36	12	1
4922505E12Rik	MGLibA_01187	232	110	58	55
4930402F06Rik	MGLibA_01188	168	140	56	16
4930402F06Rik	MGLibA_01189	460	307	395	206
4930402F06Rik	MGLibA_01190	140	144	303	138
4930402H24Rik	MGLibA_01191	41	1	9	0
4930402H24Rik	MGLibA_01192	261	321	272	112
4930402H24Rik	MGLibA_01193	563	552	780	209
4930402K13Rik	MGLibA_01194	319	155	495	126
4930402K13Rik	MGLibA_01195	599	668	771	385
4930402K13Rik	MGLibA_01196	213	393	585	384
4930404A10Rik	MGLibA_01197	222	119	58	18
4930404A10Rik	MGLibA_01198	271	240	246	105
4930404A10Rik	MGLibA_01199	300	182	257	61
4930404N11Rik	MGLibA_01200	724	534	872	217
4930404N11Rik	MGLibA_01201	276	251	204	99
4930404N11Rik	MGLibA_01202	502	468	788	450
4930407I10Rik	MGLibA_01203	86	23	6	11
4930407I10Rik	MGLibA_01204	23	2	0	0
4930407I10Rik	MGLibA_01205	142	98	107	98
4930412D23Rik	MGLibA_01206	392	177	331	145
4930412D23Rik	MGLibA_01207	33	14	38	17
4930412D23Rik	MGLibA_01208	518	722	895	393
4930415F15Rik	MGLibA_01209	678	505	563	193
4930415F15Rik	MGLibA_01210	511	343	334	122
4930415F15Rik	MGLibA_01211	145	158	217	109
4930415L06Rik	MGLibA_01212	366	388	561	224
4930415L06Rik	MGLibA_01213	264	164	156	67
4930415L06Rik	MGLibA_01214	307	404	546	241
4930415O20Rik	MGLibA_01215	298	288	633	232
4930415O20Rik	MGLibA_01216	269	343	319	139
4930415O20Rik	MGLibA_01217	241	179	114	106
4930422G04Rik	MGLibA_01218	187	119	154	130
4930422G04Rik	MGLibA_01219	37	14	17	5
4930422G04Rik	MGLibA_01220	99	4	6	7
4930426D05Rik	MGLibA_01221	43	54	103	28
4930426D05Rik	MGLibA_01222	82	55	20	15
4930426D05Rik	MGLibA_01223	2	0	0	0
4930427A07Rik	MGLibA_01224	115	12	31	13
4930427A07Rik	MGLibA_01225	587	759	1277	486
4930427A07Rik	MGLibA_01226	326	469	104	64
4930428D18Rik	MGLibA_01227	176	163	271	72
4930428D18Rik	MGLibA_01228	22	46	19	22
4930428D18Rik	MGLibA_01229	262	282	753	305
4930430A15Rik	MGLibA_01230	67	40	59	17
4930430A15Rik	MGLibA_01231	24	26	41	3
4930430A15Rik	MGLibA_01232	357	522	488	167
4930430D24Rik	MGLibA_01233	300	129	124	21
4930430D24Rik	MGLibA_01234	432	163	211	136
4930430F08Rik	MGLibA_01236	32	3	18	7
4930430F08Rik	MGLibA_01237	110	199	221	159
4930430F08Rik	MGLibA_01238	449	156	337	236
4930432K09Rik	MGLibA_01239	61	13	11	6
4930432K09Rik	MGLibA_01240	164	64	49	12
4930432K09Rik	MGLibA_01241	133	140	77	15
4930432K21Rik	MGLibA_01242	33	35	35	21
4930432K21Rik	MGLibA_01243	137	103	99	3
4930432K21Rik	MGLibA_01244	69	84	59	16
4930432M17Rik	MGLibA_01245	371	165	249	69
4930432M17Rik	MGLibA_01246	83	15	77	15
4930432M17Rik	MGLibA_01247	9	0	0	0
4930433I11Rik	MGLibA_01248	446	763	777	326
4930433I11Rik	MGLibA_01249	122	79	13	6
4930433I11Rik	MGLibA_01250	15	0	0	0
4930435E12Rik	MGLibA_01251	3	0	0	0
4930435E12Rik	MGLibA_01252	275	503	1257	208
4930435E12Rik	MGLibA_01253	61	26	14	0
4930444G20Rik	MGLibA_01254	135	125	40	19
4930444G20Rik	MGLibA_01255	191	96	23	37
4930444G20Rik	MGLibA_01256	108	46	15	24
4930444P10Rik	MGLibA_01257	373	427	589	216
4930444P10Rik	MGLibA_01258	300	198	206	82
4930444P10Rik	MGLibA_01259	10	0	0	0
4930447A16Rik	MGLibA_01260	482	778	1197	475
4930447A16Rik	MGLibA_01261	166	101	21	6
4930447A16Rik	MGLibA_01262	77	87	43	40
4930447C04Rik	MGLibA_01263	309	262	450	143
4930447C04Rik	MGLibA_01264	44	38	7	7
4930447C04Rik	MGLibA_01265	279	244	325	163
4930449I24Rik	MGLibA_01266	320	360	543	220
4930449I24Rik	MGLibA_01267	155	121	169	37
4930451C15Rik	MGLibA_01269	24	11	7	10
4930451C15Rik	MGLibA_01270	46	2	0	15
4930451C15Rik	MGLibA_01271	92	86	235	51
4930451G09Rik	MGLibA_01272	164	103	86	44
4930451G09Rik	MGLibA_01273	199	147	229	127
4930451G09Rik	MGLibA_01274	592	617	736	267
4930451I11Rik	MGLibA_01275	116	17	66	28
4930451I11Rik	MGLibA_01276	142	111	124	12
4930451I11Rik	MGLibA_01277	34	44	29	11
4930452B06Rik	MGLibA_01278	481	417	441	155
4930452B06Rik	MGLibA_01279	328	217	197	54
4930452B06Rik	MGLibA_01280	223	81	52	11
4930453H23Rik	MGLibA_01281	26	10	10	2
4930453H23Rik	MGLibA_01282	29	20	41	12
4930453H23Rik	MGLibA_01283	275	187	89	42
4930453N24Rik	MGLibA_01284	108	182	272	138
4930453N24Rik	MGLibA_01285	120	125	116	13
4930453N24Rik	MGLibA_01286	39	28	4	4
4930468A15Rik	MGLibA_01290	509	388	543	128
4930468A15Rik	MGLibA_01291	350	416	429	194
4930468A15Rik	MGLibA_01292	307	288	396	139
4930469G21Rik	MGLibA_01293	252	229	322	59
4930469G21Rik	MGLibA_01294	145	213	117	72
4930469G21Rik	MGLibA_01295	163	225	154	62
4930474N05Rik	MGLibA_01296	274	140	99	42
4930474N05Rik	MGLibA_01297	398	299	305	95
4930474N05Rik	MGLibA_01298	53	71	18	6
4930480E11Rik	MGLibA_01299	276	163	134	38
4930480E11Rik	MGLibA_01300	193	198	191	44
4930480E11Rik	MGLibA_01301	285	326	174	75
4930486L24Rik	MGLibA_01302	16	11	4	2
4930486L24Rik	MGLibA_01303	308	216	608	96
4930486L24Rik	MGLibA_01304	55	140	160	70
4930502E18Rik	MGLibA_01305	33	97	78	58
4930502E18Rik	MGLibA_01306	300	229	169	42
4930502E18Rik	MGLibA_01307	405	610	940	246
4930503B20Rik	MGLibA_01308	326	249	172	39
4930503B20Rik	MGLibA_01309	219	241	296	108
4930503E14Rik	MGLibA_01311	53	64	9	22
4930503E14Rik	MGLibA_01312	31	7	22	7
4930503E14Rik	MGLibA_01313	192	316	222	118
4930503L19Rik	MGLibA_01314	228	90	64	33
4930503L19Rik	MGLibA_01315	37	0	26	7
4930503L19Rik	MGLibA_01316	100	97	95	42
4930504O13Rik	MGLibA_01317	130	100	105	61
4930504O13Rik	MGLibA_01318	234	114	106	20
4930504O13Rik	MGLibA_01319	376	50	109	23
4930505A04Rik	MGLibA_01320	75	44	39	38
4930505A04Rik	MGLibA_01321	259	226	364	225
4930505A04Rik	MGLibA_01322	91	37	43	12
4930506M07Rik	MGLibA_01323	231	551	258	99
4930506M07Rik	MGLibA_01324	50	58	20	9
4930506M07Rik	MGLibA_01325	232	437	389	185
4930513O06Rik	MGLibA_01326	470	506	1230	499
4930513O06Rik	MGLibA_01327	392	350	506	129
4930513O06Rik	MGLibA_01328	45	42	20	5
4930519F16Rik	MGLibA_01329	207	119	94	32
4930519F16Rik	MGLibA_01330	195	156	80	24
4930519F16Rik	MGLibA_01331	427	218	140	91
4930519G04Rik	MGLibA_01332	77	179	114	17
4930519G04Rik	MGLibA_01333	136	203	529	52
4930519G04Rik	MGLibA_01334	9	0	0	0
4930522H14Rik	MGLibA_01335	119	113	79	3
4930522H14Rik	MGLibA_01336	80	74	40	4
4930522H14Rik	MGLibA_01337	51	90	406	140
4930523C07Rik	MGLibA_01338	147	107	95	52
4930523C07Rik	MGLibA_01339	335	308	404	156
4930523C07Rik	MGLibA_01340	271	161	181	161
4930524B15Rik	MGLibA_01341	85	58	47	23
4930524B15Rik	MGLibA_01342	167	148	206	50
4930524B15Rik	MGLibA_01343	8	0	0	0
4930524N10Rik	MGLibA_01344	15	11	36	24
4930524N10Rik	MGLibA_01345	658	770	716	353
4930525M21Rik	MGLibA_01347	142	188	61	48
4930525M21Rik	MGLibA_01348	99	28	49	59
4930525M21Rik	MGLibA_01349	308	268	246	73
4930526D03Rik	MGLibA_01350	331	264	342	58
4930526D03Rik	MGLibA_01351	186	72	19	6
4930526D03Rik	MGLibA_01352	16	0	5	1
4930529M08Rik	MGLibA_01353	121	181	174	81
4930529M08Rik	MGLibA_01354	99	27	25	18
4930529M08Rik	MGLibA_01355	89	171	234	129
4930538K18Rik	MGLibA_01356	375	401	264	54
4930538K18Rik	MGLibA_01357	105	17	8	10
4930538K18Rik	MGLibA_01358	132	90	102	61
4930539E08Rik	MGLibA_01360	15	4	4	0
4930539E08Rik	MGLibA_01361	446	358	351	99
4930544D05Rik	MGLibA_01362	415	353	183	82
4930544D05Rik	MGLibA_01363	106	98	76	44
4930544D05Rik	MGLibA_01364	5	0	0	0
4930544G11Rik	MGLibA_01365	67	46	216	60
4930544G11Rik	MGLibA_01366	124	91	56	9
4930544G11Rik	MGLibA_01367	357	195	384	202
4930547C10Rik	MGLibA_01368	56	67	25	17
4930547C10Rik	MGLibA_01369	159	22	91	5
4930547C10Rik	MGLibA_01370	116	215	215	116
4930548H24Rik	MGLibA_01371	358	275	198	109
4930548H24Rik	MGLibA_01372	183	170	179	163
4930548H24Rik	MGLibA_01373	15	0	0	0
4930549C01Rik	MGLibA_01374	19	1	0	0
4930549C01Rik	MGLibA_01375	223	185	406	117
4930549C01Rik	MGLibA_01376	179	137	137	64
4930550C14Rik	MGLibA_01377	455	171	151	143
4930550C14Rik	MGLibA_01378	105	61	266	15
4930550C14Rik	MGLibA_01379	311	167	75	67
4930550L24Rik	MGLibA_01380	118	68	94	37
4930550L24Rik	MGLibA_01381	164	117	130	37
4930550L24Rik	MGLibA_01382	27	0	0	1
4930555G01Rik	MGLibA_01383	107	74	28	6
4930555G01Rik	MGLibA_01384	162	94	297	57
4930555G01Rik	MGLibA_01385	229	8	12	2
4930557A04Rik	MGLibA_01386	146	166	185	78
4930557A04Rik	MGLibA_01387	19	9	23	0
4930557A04Rik	MGLibA_01388	327	370	863	332
4930558K02Rik	MGLibA_01389	180	77	120	87
4930558K02Rik	MGLibA_01390	126	191	424	124
4930558K02Rik	MGLibA_01391	174	118	73	19
4930562C15Rik	MGLibA_01392	131	39	10	6
4930562C15Rik	MGLibA_01393	626	403	468	138
4930562C15Rik	MGLibA_01394	448	193	156	25
4930563D23Rik	MGLibA_01395	189	265	196	106
4930563D23Rik	MGLibA_01396	118	222	496	189
4930563D23Rik	MGLibA_01397	178	71	120	58
4930563E22Rik	MGLibA_01398	46	45	75	28
4930563E22Rik	MGLibA_01399	356	507	808	298
4930563E22Rik	MGLibA_01400	62	108	72	45
4930564B18Rik	MGLibA_01401	156	108	39	28
4930564B18Rik	MGLibA_01402	569	551	478	214
4930564B18Rik	MGLibA_01403	445	400	291	200
4930564C03Rik	MGLibA_01404	363	244	301	117
4930564C03Rik	MGLibA_01405	323	463	381	166
4930564C03Rik	MGLibA_01406	85	33	14	1
4930564D02Rik	MGLibA_01407	192	43	41	33
4930564D02Rik	MGLibA_01408	150	43	18	5
4930564D02Rik	MGLibA_01409	156	130	86	115
4930567H17Rik	MGLibA_01410	478	456	531	281
4930567H17Rik	MGLibA_01411	53	9	0	0
4930567H17Rik	MGLibA_01412	211	144	93	34
4930568D16Rik	MGLibA_01413	121	46	11	12
4930568D16Rik	MGLibA_01414	115	27	2	3
4930568D16Rik	MGLibA_01415	121	199	345	86
4930571K23Rik	MGLibA_01416	275	154	93	53
4930571K23Rik	MGLibA_01417	88	70	82	25
4930571K23Rik	MGLibA_01418	36	29	29	3
4930578C19Rik	MGLibA_01419	257	169	155	76
4930578C19Rik	MGLibA_01420	130	81	118	20
4930578C19Rik	MGLibA_01421	14	0	0	0
4930578I06Rik	MGLibA_01422	1004	561	758	446
4930578I06Rik	MGLibA_01424	483	276	1058	298
4930579F01Rik	MGLibA_01425	657	451	614	116
4930579F01Rik	MGLibA_01426	181	322	276	81
4930579F01Rik	MGLibA_01427	724	882	914	730
4930579G24Rik	MGLibA_01428	141	119	74	92
4930579G24Rik	MGLibA_01429	121	54	62	16
4930579G24Rik	MGLibA_01430	539	769	892	294
4930590J08Rik	MGLibA_01431	502	433	290	201
4930590J08Rik	MGLibA_01432	170	231	236	142
4930590J08Rik	MGLibA_01433	259	409	348	109
4930591A17Rik	MGLibA_01434	506	308	351	139
4930591A17Rik	MGLibA_01435	612	486	556	333
4930591A17Rik	MGLibA_01436	218	193	362	75
4930595M18Rik	MGLibA_01437	334	337	597	193
4930595M18Rik	MGLibA_01438	61	91	85	69
4930595M18Rik	MGLibA_01439	131	111	159	50
4930596D02Rik	MGLibA_01440	205	201	167	49
4930596D02Rik	MGLibA_01441	18	25	43	19
4930596D02Rik	MGLibA_01442	246	162	232	52
4931406B18Rik	MGLibA_01443	172	80	31	37
4931406B18Rik	MGLibA_01444	194	198	237	76
4931406B18Rik	MGLibA_01445	440	507	894	181
4931406C07Rik	MGLibA_01446	32	12	41	10
4931406C07Rik	MGLibA_01447	218	73	99	33
4931406C07Rik	MGLibA_01448	48	20	6	5
4931406P16Rik	MGLibA_01449	335	214	264	90
4931406P16Rik	MGLibA_01450	8	0	0	0
4931406P16Rik	MGLibA_01451	66	107	119	48
4931408C20Rik	MGLibA_01452	53	60	40	4
4931408C20Rik	MGLibA_01453	343	411	289	122
4931408C20Rik	MGLibA_01454	342	261	328	151
4931409K22Rik	MGLibA_01455	112	33	45	1
4931409K22Rik	MGLibA_01456	193	103	40	19
4931409K22Rik	MGLibA_01457	356	272	343	121
4931414P19Rik	MGLibA_01458	214	188	203	64
4931414P19Rik	MGLibA_01459	65	80	77	28
4931414P19Rik	MGLibA_01460	231	320	221	66
4931417E11Rik	MGLibA_01461	233	129	113	41
4931417E11Rik	MGLibA_01462	130	132	126	50
4931417E11Rik	MGLibA_01463	380	615	1266	303
4931423N10Rik	MGLibA_01464	410	585	623	260
4931423N10Rik	MGLibA_01465	235	109	208	43
4931423N10Rik	MGLibA_01466	116	34	66	28
4931428F04Rik	MGLibA_01467	311	177	271	89
4931428F04Rik	MGLibA_01468	78	29	13	4
4931428F04Rik	MGLibA_01469	211	94	52	22
4931429I11Rik	MGLibA_01470	442	235	240	157
4931429I11Rik	MGLibA_01471	219	216	195	120
4931429I11Rik	MGLibA_01472	150	134	174	49
4931429L15Rik	MGLibA_01473	297	309	171	86
4931429L15Rik	MGLibA_01474	394	345	690	177
4931429L15Rik	MGLibA_01475	188	124	230	67
4931431F19Rik	MGLibA_01476	88	32	14	6
4931431F19Rik	MGLibA_01477	453	327	121	67
4931431F19Rik	MGLibA_01478	340	628	359	217
4931440F15Rik	MGLibA_01479	109	33	45	36
4931440F15Rik	MGLibA_01480	259	191	199	84
4931440F15Rik	MGLibA_01481	288	291	325	159
4931440L10Rik	MGLibA_01482	72	26	21	20
4931440L10Rik	MGLibA_01483	525	538	729	316
4931440L10Rik	MGLibA_01484	278	604	648	242
4932411E22Rik	MGLibA_01485	266	177	309	49
4932411E22Rik	MGLibA_01486	94	116	70	101
4932411E22Rik	MGLibA_01487	505	752	1505	321
4932411N23Rik	MGLibA_01488	68	131	69	25
4932411N23Rik	MGLibA_01489	82	95	169	84
4932411N23Rik	MGLibA_01490	640	565	713	588
4932414N04Rik	MGLibA_01491	231	201	230	23
4932414N04Rik	MGLibA_01492	277	127	143	45
4932414N04Rik	MGLibA_01493	81	47	24	6
4932416K20Rik	MGLibA_01494	855	777	1536	534
4932416K20Rik	MGLibA_01495	123	190	414	135
4932416K20Rik	MGLibA_01496	127	70	67	20
4932418E24Rik	MGLibA_01497	554	405	585	241
4932418E24Rik	MGLibA_01498	18	0	0	0
4932418E24Rik	MGLibA_01499	73	91	151	113
4932429P05Rik	MGLibA_01500	20	17	7	14
4932429P05Rik	MGLibA_01501	80	91	264	22
4932429P05Rik	MGLibA_01502	381	325	482	173
4932438A13Rik	MGLibA_01503	394	316	287	63
4932438A13Rik	MGLibA_01504	90	88	41	4
4932438A13Rik	MGLibA_01505	349	403	433	194
4932438H23Rik	MGLibA_01506	74	50	50	122
4932438H23Rik	MGLibA_01507	282	202	153	60
4932438H23Rik	MGLibA_01508	175	150	81	31
4932443I19Rik	MGLibA_01509	219	53	21	27
4932443I19Rik	MGLibA_01510	10	16	19	9
4932443I19Rik	MGLibA_01511	63	3	1	0
4933402D24Rik	MGLibA_01512	319	319	378	69
4933402D24Rik	MGLibA_01513	257	385	326	134
4933402D24Rik	MGLibA_01514	128	150	194	103
4933402E13Rik	MGLibA_01515	298	275	484	162
4933402E13Rik	MGLibA_01516	197	271	321	200
4933402E13Rik	MGLibA_01517	1378	1919	3992	1183
4933402J07Rik	MGLibA_01518	129	216	615	204
4933402J07Rik	MGLibA_01519	241	72	85	10
4933402J07Rik	MGLibA_01520	24	39	50	7
4933402N03Rik	MGLibA_01521	1	0	0	0
4933402N03Rik	MGLibA_01522	261	93	149	86
4933402N03Rik	MGLibA_01523	189	108	98	92
4933402N22Rik	MGLibA_01524	245	188	105	42
4933402N22Rik	MGLibA_01525	113	55	14	7
4933402P03Rik	MGLibA_01527	7	5	0	0
4933402P03Rik	MGLibA_01528	7	0	0	0
4933402P03Rik	MGLibA_01529	151	137	146	125
4933403O08Rik	MGLibA_01530	88	41	5	0
4933403O08Rik	MGLibA_01531	239	283	201	99
4933403O08Rik	MGLibA_01532	115	74	72	49
4933405L10Rik	MGLibA_01533	171	100	34	8
4933405L10Rik	MGLibA_01534	7	0	0	0
4933405L10Rik	MGLibA_01535	30	11	12	0
4933405O20Rik	MGLibA_01536	167	105	195	50
4933405O20Rik	MGLibA_01537	135	176	79	20
4933405O20Rik	MGLibA_01538	314	187	243	156
4933406J08Rik	MGLibA_01539	226	340	499	188
4933406J08Rik	MGLibA_01540	261	230	216	186
4933406J08Rik	MGLibA_01541	201	183	190	48
4933406M09Rik	MGLibA_01542	861	568	968	552
4933406M09Rik	MGLibA_01543	5	0	0	0
4933406M09Rik	MGLibA_01544	219	116	292	127
4933408B17Rik	MGLibA_01545	355	182	90	36
4933408B17Rik	MGLibA_01546	178	22	24	2
4933408B17Rik	MGLibA_01547	170	283	129	43
4933409G03Rik	MGLibA_01548	89	32	6	1
4933409G03Rik	MGLibA_01549	255	200	272	29
4933409G03Rik	MGLibA_01550	3	0	0	0
4933411G11Rik	MGLibA_01551	58	75	146	47
4933411G11Rik	MGLibA_01552	564	574	320	119
4933411G11Rik	MGLibA_01553	127	67	26	9
4933411K16Rik	MGLibA_01554	120	134	71	41
4933411K16Rik	MGLibA_01555	638	494	541	197
4933411K16Rik	MGLibA_01556	206	88	71	43
4933411K20Rik	MGLibA_01557	443	415	312	195
4933411K20Rik	MGLibA_01558	77	138	53	32
4933411K20Rik	MGLibA_01559	535	553	1147	329
4933412E24Rik	MGLibA_01560	4	9	0	0
4933412E24Rik	MGLibA_01561	126	224	106	25
4933412E24Rik	MGLibA_01562	222	336	85	65
4933413G19Rik	MGLibA_01563	402	385	719	385
4933413G19Rik	MGLibA_01564	104	201	175	76
4933413G19Rik	MGLibA_01565	15	0	0	0
4933415F23Rik	MGLibA_01566	59	3	9	5
4933415F23Rik	MGLibA_01567	272	292	145	30
4933415F23Rik	MGLibA_01568	253	476	640	298
4933416C03Rik	MGLibA_01569	283	103	73	44
4933416C03Rik	MGLibA_01570	163	141	144	55
4933416C03Rik	MGLibA_01571	205	196	152	73
4933416I08Rik	MGLibA_01572	230	296	262	169
4933416I08Rik	MGLibA_01573	346	375	604	152
4933416I08Rik	MGLibA_01574	84	56	39	7
4933417A18Rik	MGLibA_01575	448	211	160	59
4933417A18Rik	MGLibA_01576	738	444	724	371
4933417A18Rik	MGLibA_01577	117	17	31	21
4933421I07Rik	MGLibA_01578	273	214	156	41
4933421I07Rik	MGLibA_01579	173	195	285	70
4933421I07Rik	MGLibA_01580	217	157	73	3
4933422H20Rik	MGLibA_01581	200	60	32	15
4933422H20Rik	MGLibA_01582	265	360	998	593
4933422H20Rik	MGLibA_01583	192	91	64	9
4933425L06Rik	MGLibA_01584	58	53	98	38
4933425L06Rik	MGLibA_01585	585	523	417	265
4933425L06Rik	MGLibA_01586	377	405	628	189
4933426M11Rik	MGLibA_01587	50	45	40	8
4933426M11Rik	MGLibA_01588	204	216	128	47
4933426M11Rik	MGLibA_01589	51	78	11	0
4933427D06Rik	MGLibA_01590	197	73	33	16
4933427D06Rik	MGLibA_01591	383	373	573	93
4933427D06Rik	MGLibA_01592	72	28	11	8
4933427D14Rik	MGLibA_01593	111	318	181	55
4933427D14Rik	MGLibA_01594	166	115	42	17
4933427D14Rik	MGLibA_01595	156	79	151	73
4933427G17Rik	MGLibA_01596	48	8	3	0
4933427G17Rik	MGLibA_01597	69	13	12	2
4933427G17Rik	MGLibA_01598	110	197	119	41
4933428G20Rik	MGLibA_01599	562	234	260	114
4933428G20Rik	MGLibA_01600	24	0	0	0
4933428G20Rik	MGLibA_01601	515	278	312	123
4933430I17Rik	MGLibA_01602	91	214	512	64
4933430I17Rik	MGLibA_01604	724	721	1126	407
4933433C11Rik	MGLibA_01605	123	37	7	8
4933433C11Rik	MGLibA_01606	47	72	13	3
4933433C11Rik	MGLibA_01607	5	1	0	0
4933434E20Rik	MGLibA_01608	357	249	129	26
4933434E20Rik	MGLibA_01609	38	0	0	1
4933434E20Rik	MGLibA_01610	503	623	677	339
4933434I20Rik	MGLibA_01611	207	90	133	53
4933434I20Rik	MGLibA_01612	369	173	151	166
4933434I20Rik	MGLibA_01613	222	162	186	49
4933436I01Rik	MGLibA_01614	287	211	161	64
4933436I01Rik	MGLibA_01615	86	165	198	18
4933436I01Rik	MGLibA_01616	0	11	3	0
42434	MGLibA_01617	135	14	0	1
42434	MGLibA_01618	63	0	0	0
42434	MGLibA_01619	167	14	74	2
42618	MGLibA_01620	224	327	643	207
42618	MGLibA_01621	430	279	658	201
42618	MGLibA_01622	105	538	151	89
5031414D18Rik	MGLibA_01626	208	75	8	27
5031414D18Rik	MGLibA_01627	37	0	0	0
5031414D18Rik	MGLibA_01628	182	294	168	70
5031439G07Rik	MGLibA_01629	237	42	126	22
5031439G07Rik	MGLibA_01630	11	0	0	0
5031439G07Rik	MGLibA_01631	233	182	415	48
5033411D12Rik	MGLibA_01632	239	151	178	30
5033411D12Rik	MGLibA_01633	149	111	38	57
5033411D12Rik	MGLibA_01634	122	187	319	165
5330417C22Rik	MGLibA_01635	814	1044	1110	386
5330417C22Rik	MGLibA_01636	133	164	81	49
5330417C22Rik	MGLibA_01637	514	289	732	175
5430401F13Rik	MGLibA_01638	409	472	389	180
5430401F13Rik	MGLibA_01639	399	254	165	152
5430401F13Rik	MGLibA_01640	31	28	12	7
5430402E10Rik	MGLibA_01641	158	57	56	48
5430402E10Rik	MGLibA_01642	110	77	113	85
5430419D17Rik	MGLibA_01644	384	334	101	36
5430419D17Rik	MGLibA_01645	11	0	0	0
5430419D17Rik	MGLibA_01646	12	0	0	1
5430427O19Rik	MGLibA_01650	294	211	564	200
5430427O19Rik	MGLibA_01651	450	286	545	167
5430427O19Rik	MGLibA_01652	540	620	1269	534
5430435G22Rik	MGLibA_01653	387	228	204	24
5430435G22Rik	MGLibA_01654	80	89	64	24
5430435G22Rik	MGLibA_01655	240	354	519	98
5530400C23Rik	MGLibA_01656	211	138	253	82
5530400C23Rik	MGLibA_01657	337	282	371	152
5530400C23Rik	MGLibA_01658	20	5	9	2
5730409E04Rik	MGLibA_01659	9	9	0	0
5730409E04Rik	MGLibA_01660	378	472	524	157
5730409E04Rik	MGLibA_01661	201	124	48	12
5730455P16Rik	MGLibA_01662	239	257	444	172
5730455P16Rik	MGLibA_01663	253	203	115	33
5730455P16Rik	MGLibA_01664	285	245	148	69
5730507C01Rik	MGLibA_01665	124	100	63	13
5730507C01Rik	MGLibA_01666	24	10	4	0
5730507C01Rik	MGLibA_01667	78	29	25	27
5730508B09Rik	MGLibA_01668	175	77	28	18
5730508B09Rik	MGLibA_01669	271	248	202	49
5730508B09Rik	MGLibA_01670	25	24	66	16
5730559C18Rik	MGLibA_01671	511	683	668	314
5730559C18Rik	MGLibA_01672	27	14	0	0
5730559C18Rik	MGLibA_01673	180	100	40	2
5830403L16Rik	MGLibA_01674	187	134	92	71
5830403L16Rik	MGLibA_01675	225	121	133	31
5830403L16Rik	MGLibA_01676	255	539	664	194
5830411N06Rik	MGLibA_01677	20	31	16	14
5830411N06Rik	MGLibA_01678	419	385	237	123
5830411N06Rik	MGLibA_01679	128	181	88	44
5830415F09Rik	MGLibA_01680	331	437	1104	464
5830415F09Rik	MGLibA_01681	194	274	49	79
5830415F09Rik	MGLibA_01682	219	141	105	26
5830418K08Rik	MGLibA_01683	276	276	180	64
5830418K08Rik	MGLibA_01684	88	73	80	12
5830418K08Rik	MGLibA_01685	313	146	218	71
5830473C10Rik	MGLibA_01686	1423	822	1094	535
5830473C10Rik	MGLibA_01687	142	181	368	39
5830473C10Rik	MGLibA_01688	25	38	4	2
42435	MGLibA_01689	209	112	68	32
42435	MGLibA_01690	144	82	8	28
42435	MGLibA_01691	232	124	259	107
42619	MGLibA_01692	137	103	82	47
42619	MGLibA_01693	318	228	331	232
42619	MGLibA_01694	276	293	287	202
6030419C18Rik	MGLibA_01695	221	124	86	42
6030419C18Rik	MGLibA_01696	464	292	272	309
6030419C18Rik	MGLibA_01697	189	159	206	49
6030458C11Rik	MGLibA_01698	63	85	55	62
6030458C11Rik	MGLibA_01699	216	181	157	49
6030458C11Rik	MGLibA_01700	186	33	112	48
6030468B19Rik	MGLibA_01701	239	343	548	167
6030468B19Rik	MGLibA_01702	227	104	88	21
6030468B19Rik	MGLibA_01703	40	5	74	26
6030498E09Rik	MGLibA_01704	223	282	170	62
6030498E09Rik	MGLibA_01705	454	439	459	124
6030498E09Rik	MGLibA_01706	414	445	694	230
6330403A02Rik	MGLibA_01707	27	0	3	2
6330403A02Rik	MGLibA_01708	506	456	691	280
6330403A02Rik	MGLibA_01709	96	41	211	13
6330403K07Rik	MGLibA_01710	92	36	24	17
6330403K07Rik	MGLibA_01711	180	58	161	80
6330403K07Rik	MGLibA_01712	53	1	9	1
6330408A02Rik	MGLibA_01713	94	11	100	32
6330408A02Rik	MGLibA_01714	226	88	70	74
6330408A02Rik	MGLibA_01715	178	99	126	19
6330409D20Rik	MGLibA_01716	3	0	0	0
6330409D20Rik	MGLibA_01717	270	211	188	141
6330409D20Rik	MGLibA_01718	476	405	529	205
6330416G13Rik	MGLibA_01719	94	5	2	1
6330416G13Rik	MGLibA_01720	162	254	380	97
6330416G13Rik	MGLibA_01721	11	0	0	0
6430531B16Rik	MGLibA_01722	17	0	0	1
6430531B16Rik	MGLibA_01723	185	161	131	47
6430531B16Rik	MGLibA_01724	228	54	58	27
6430548M08Rik	MGLibA_01725	149	99	115	37
6430548M08Rik	MGLibA_01726	132	120	147	17
6430548M08Rik	MGLibA_01727	392	129	108	50
6430550D23Rik	MGLibA_01728	65	2	0	0
6430550D23Rik	MGLibA_01729	191	172	128	24
6430550D23Rik	MGLibA_01730	222	186	283	188
6430571L13Rik	MGLibA_01731	43	6	4	2
6430571L13Rik	MGLibA_01732	234	146	139	24
6430571L13Rik	MGLibA_01733	12	28	3	2
6430573F11Rik	MGLibA_01734	128	32	72	16
6430573F11Rik	MGLibA_01735	194	123	88	43
6430573F11Rik	MGLibA_01736	209	118	101	33
6720489N17Rik	MGLibA_01737	38	12	74	18
6720489N17Rik	MGLibA_01738	50	111	137	117
6720489N17Rik	MGLibA_01739	19	6	0	0
6820408C15Rik	MGLibA_01740	294	178	265	66
6820408C15Rik	MGLibA_01741	152	223	90	48
6820408C15Rik	MGLibA_01742	75	50	48	25
42436	MGLibA_01743	164	83	78	5
42436	MGLibA_01744	2	0	0	0
42436	MGLibA_01745	670	542	643	376
42620	MGLibA_01746	18	0	2	0
42620	MGLibA_01747	305	154	183	30
42620	MGLibA_01748	296	159	108	23
7420426K07Rik	MGLibA_01749	94	42	52	20
7420426K07Rik	MGLibA_01750	152	126	136	70
7420426K07Rik	MGLibA_01751	202	153	173	90
7420461P10Rik	MGLibA_01752	111	11	51	1
7420461P10Rik	MGLibA_01753	18	11	22	5
7420461P10Rik	MGLibA_01754	125	84	79	92
7530416G11Rik	MGLibA_01755	173	95	55	14
7530416G11Rik	MGLibA_01756	34	36	68	34
7530416G11Rik	MGLibA_01757	107	79	26	4
42437	MGLibA_01758	335	441	238	113
42437	MGLibA_01759	86	135	172	51
42437	MGLibA_01760	102	71	119	57
42621	MGLibA_01761	295	190	355	107
42621	MGLibA_01762	234	315	540	163
42621	MGLibA_01763	172	245	215	82
8030411F24Rik	MGLibA_01764	412	377	590	262
8030411F24Rik	MGLibA_01765	112	172	339	55
8030411F24Rik	MGLibA_01766	299	164	142	55
8030423J24Rik	MGLibA_01767	543	643	832	354
8030423J24Rik	MGLibA_01768	168	404	673	139
8030423J24Rik	MGLibA_01769	147	79	100	62
8030462N17Rik	MGLibA_01770	113	175	238	34
8030462N17Rik	MGLibA_01771	266	111	132	80
8030462N17Rik	MGLibA_01772	324	260	219	79
8430408G22Rik	MGLibA_01773	756	203	567	174
8430408G22Rik	MGLibA_01774	50	253	135	66
8430408G22Rik	MGLibA_01775	165	32	190	42
8430419L09Rik	MGLibA_01776	268	165	305	103
8430419L09Rik	MGLibA_01777	301	106	208	64
8430419L09Rik	MGLibA_01778	177	138	135	43
8430427H17Rik	MGLibA_01779	210	149	13	16
8430427H17Rik	MGLibA_01780	70	25	12	0
8430427H17Rik	MGLibA_01781	103	144	126	71
42438	MGLibA_01782	244	88	138	18
42438	MGLibA_01783	180	130	39	23
42438	MGLibA_01784	102	143	86	51
42622	MGLibA_01785	65	190	252	27
42622	MGLibA_01786	13	0	0	0
42622	MGLibA_01787	297	86	136	26
9030617O03Rik	MGLibA_01791	433	246	370	91
9030617O03Rik	MGLibA_01792	193	117	128	126
9030617O03Rik	MGLibA_01793	386	132	78	27
9030624G23Rik	MGLibA_01794	576	180	233	148
9030624G23Rik	MGLibA_01795	143	22	45	8
9030624G23Rik	MGLibA_01796	236	4	5	2
9030624J02Rik	MGLibA_01797	324	211	377	172
9030624J02Rik	MGLibA_01798	343	129	128	42
9030624J02Rik	MGLibA_01799	8	14	26	3
9130008F23Rik	MGLibA_01800	74	86	94	33
9130008F23Rik	MGLibA_01801	203	81	43	10
9130008F23Rik	MGLibA_01802	17	16	39	7
9130011E15Rik	MGLibA_01803	98	6	14	5
9130011E15Rik	MGLibA_01804	276	179	109	69
9130011E15Rik	MGLibA_01805	37	0	0	0
9130019O22Rik	MGLibA_01806	155	193	315	55
9130019O22Rik	MGLibA_01807	252	123	210	44
9130019O22Rik	MGLibA_01808	176	191	245	133
9130023H24Rik	MGLibA_01809	170	228	187	53
9130023H24Rik	MGLibA_01810	195	43	54	40
9130023H24Rik	MGLibA_01811	513	366	471	253
9130204L05Rik	MGLibA_01812	247	69	59	40
9130204L05Rik	MGLibA_01813	296	263	287	140
9130204L05Rik	MGLibA_01814	90	54	16	2
9130401M01Rik	MGLibA_01815	229	188	3291	2798
9130401M01Rik	MGLibA_01816	335	270	399	257
9130401M01Rik	MGLibA_01817	889	937	1042	420
9130409I23Rik	MGLibA_01818	452	248	299	116
9130409I23Rik	MGLibA_01819	207	154	136	72
9130409I23Rik	MGLibA_01820	459	461	609	261
9230104L09Rik	MGLibA_01821	18	4	0	0
9230104L09Rik	MGLibA_01822	326	243	303	132
9230104L09Rik	MGLibA_01823	53	108	56	8
9230110C19Rik	MGLibA_01824	111	56	89	33
9230110C19Rik	MGLibA_01825	357	479	344	138
9230110C19Rik	MGLibA_01826	606	521	619	330
9230110F15Rik	MGLibA_01827	117	50	43	52
9230110F15Rik	MGLibA_01828	477	629	707	351
9230110F15Rik	MGLibA_01829	232	171	144	53
9230112D13Rik	MGLibA_01830	236	280	169	83
9230112D13Rik	MGLibA_01831	40	0	0	1
9230112D13Rik	MGLibA_01832	125	66	75	10
9330159F19Rik	MGLibA_01833	474	521	1109	611
9330159F19Rik	MGLibA_01834	88	20	24	1
9330159F19Rik	MGLibA_01835	112	57	78	2
9330182L06Rik	MGLibA_01836	175	257	222	31
9330182L06Rik	MGLibA_01837	146	31	15	4
9330182L06Rik	MGLibA_01838	47	22	37	28
9330182O14Rik	MGLibA_01839	354	296	95	27
9330182O14Rik	MGLibA_01840	297	75	164	120
9330182O14Rik	MGLibA_01841	23	0	0	0
9430007A20Rik	MGLibA_01842	471	412	606	331
9430007A20Rik	MGLibA_01843	163	60	84	21
9430007A20Rik	MGLibA_01844	293	295	504	174
9430015G10Rik	MGLibA_01845	46	2	0	0
9430015G10Rik	MGLibA_01846	120	135	151	97
9430015G10Rik	MGLibA_01847	278	300	263	79
9430016H08Rik	MGLibA_01848	485	294	424	160
9430016H08Rik	MGLibA_01849	130	122	210	57
9430016H08Rik	MGLibA_01850	262	84	94	26
9430020K01Rik	MGLibA_01851	143	38	42	22
9430020K01Rik	MGLibA_01852	569	889	1378	401
9430020K01Rik	MGLibA_01853	266	662	934	287
9430023L20Rik	MGLibA_01854	93	25	7	6
9430023L20Rik	MGLibA_01855	150	44	42	22
9430023L20Rik	MGLibA_01856	33	0	24	15
9430038I01Rik	MGLibA_01857	93	6	14	3
9430038I01Rik	MGLibA_01858	108	191	160	57
9430038I01Rik	MGLibA_01859	481	263	321	191
9430069I07Rik	MGLibA_01861	36	0	0	3
9430069I07Rik	MGLibA_01862	284	231	183	69
9530002B09Rik	MGLibA_01863	42	24	15	3
9530002B09Rik	MGLibA_01864	202	130	129	58
9530002B09Rik	MGLibA_01865	132	92	46	15
9530003J23Rik	MGLibA_01866	234	348	236	126
9530003J23Rik	MGLibA_01867	252	246	240	119
9530003J23Rik	MGLibA_01868	12	19	10	14
9530053A07Rik	MGLibA_01869	26	7	4	15
9530053A07Rik	MGLibA_01870	417	330	539	237
9530053A07Rik	MGLibA_01871	418	605	970	460
9530068E07Rik	MGLibA_01872	101	90	80	76
9530068E07Rik	MGLibA_01873	665	495	370	332
9530068E07Rik	MGLibA_01874	328	334	667	275
9530077C05Rik	MGLibA_01875	515	368	385	122
9530077C05Rik	MGLibA_01876	263	188	263	128
9530077C05Rik	MGLibA_01877	494	213	317	82
9630033F20Rik	MGLibA_01878	185	137	53	34
9630033F20Rik	MGLibA_01879	172	227	317	137
9630033F20Rik	MGLibA_01880	67	16	0	1
9830107B12Rik	MGLibA_01884	434	446	522	260
9830107B12Rik	MGLibA_01885	647	713	767	281
9830147E19Rik	MGLibA_01887	223	206	167	86
9830147E19Rik	MGLibA_01888	186	76	25	47
9830147E19Rik	MGLibA_01889	149	110	89	52
9930012K11Rik	MGLibA_01890	32	11	34	2
9930012K11Rik	MGLibA_01891	60	81	139	70
9930012K11Rik	MGLibA_01892	91	28	8	4
9930013L23Rik	MGLibA_01893	104	43	52	5
9930013L23Rik	MGLibA_01894	956	1193	2427	1506
9930013L23Rik	MGLibA_01895	316	159	179	87
9930021J03Rik	MGLibA_01896	196	73	99	44
9930021J03Rik	MGLibA_01897	101	99	23	6
9930021J03Rik	MGLibA_01898	105	110	140	35
9930104L06Rik	MGLibA_01899	153	2	0	1
9930104L06Rik	MGLibA_01900	257	36	8	3
9930104L06Rik	MGLibA_01901	388	343	427	133
9930111J21Rik1	MGLibA_01902	33	12	11	7
9930111J21Rik1	MGLibA_01903	65	25	64	4
9930111J21Rik2	MGLibA_01906	304	320	331	62
A130010J15Rik	MGLibA_01908	116	110	77	10
A130010J15Rik	MGLibA_01909	83	56	22	3
A130010J15Rik	MGLibA_01910	60	86	94	37
A1bg	MGLibA_01911	370	279	265	148
A1bg	MGLibA_01912	577	364	567	126
A1bg	MGLibA_01913	270	289	277	123
A1cf	MGLibA_01914	265	714	510	274
A1cf	MGLibA_01915	42	38	12	21
A1cf	MGLibA_01916	175	251	196	87
A230046K03Rik	MGLibA_01917	128	168	305	65
A230046K03Rik	MGLibA_01918	241	267	154	111
A230046K03Rik	MGLibA_01919	239	134	238	61
A230050P20Rik	MGLibA_01920	154	184	169	39
A230050P20Rik	MGLibA_01921	148	102	42	12
A230050P20Rik	MGLibA_01922	599	219	237	122
A230065H16Rik	MGLibA_01923	4	0	0	0
A230065H16Rik	MGLibA_01924	261	189	150	140
A230065H16Rik	MGLibA_01925	217	53	95	20
A2m	MGLibA_01926	343	372	265	79
A2m	MGLibA_01927	363	461	433	202
A2m	MGLibA_01928	338	338	501	204
A330021E22Rik	MGLibA_01929	169	73	55	53
A330021E22Rik	MGLibA_01930	403	128	265	128
A330021E22Rik	MGLibA_01931	196	249	441	151
A330050F15Rik	MGLibA_01932	13	43	100	6
A330050F15Rik	MGLibA_01933	154	178	231	145
A330050F15Rik	MGLibA_01934	73	148	94	21
A330070K13Rik	MGLibA_01935	158	148	86	37
A330070K13Rik	MGLibA_01936	270	192	140	78
A330070K13Rik	MGLibA_01937	223	47	71	8
A3galt2	MGLibA_01938	735	666	609	239
A3galt2	MGLibA_01939	506	645	432	233
A3galt2	MGLibA_01940	14	0	0	0
A430005L14Rik	MGLibA_01941	255	89	131	31
A430005L14Rik	MGLibA_01942	137	29	12	19
A430005L14Rik	MGLibA_01943	443	174	355	76
A430033K04Rik	MGLibA_01944	23	19	1	0
A430033K04Rik	MGLibA_01945	236	173	232	131
A430033K04Rik	MGLibA_01946	203	142	105	102
A430078G23Rik	MGLibA_01947	187	47	38	25
A430078G23Rik	MGLibA_01948	45	11	0	2
A430078G23Rik	MGLibA_01949	262	194	164	61
A430089I19Rik	MGLibA_01950	159	81	158	26
A430089I19Rik	MGLibA_01951	492	574	765	192
A430105I19Rik	MGLibA_01953	284	111	168	114
A430105I19Rik	MGLibA_01954	186	120	109	50
A430105I19Rik	MGLibA_01955	175	88	81	26
A430107P09Rik	MGLibA_01956	173	27	53	26
A430107P09Rik	MGLibA_01957	95	129	174	46
A430107P09Rik	MGLibA_01958	402	273	286	163
A4galt	MGLibA_01959	266	201	358	113
A4galt	MGLibA_01960	19	9	3	0
A4galt	MGLibA_01961	596	831	974	277
A4gnt	MGLibA_01962	255	193	131	30
A4gnt	MGLibA_01963	243	202	185	112
A4gnt	MGLibA_01964	315	305	461	96
A530016L24Rik	MGLibA_01965	477	481	391	186
A530016L24Rik	MGLibA_01966	35	19	13	7
A530016L24Rik	MGLibA_01967	130	65	32	11
A530054K11Rik	MGLibA_01971	385	143	251	195
A530054K11Rik	MGLibA_01972	435	474	359	141
A530054K11Rik	MGLibA_01973	190	147	100	43
A530064D06Rik	MGLibA_01974	388	349	562	290
A530064D06Rik	MGLibA_01975	222	198	182	125
A530064D06Rik	MGLibA_01976	224	221	509	119
A530099J19Rik	MGLibA_01977	209	141	139	38
A530099J19Rik	MGLibA_01978	130	92	61	16
A530099J19Rik	MGLibA_01979	190	209	254	165
A630001G21Rik	MGLibA_01980	257	132	368	135
A630001G21Rik	MGLibA_01981	410	291	133	124
A630001G21Rik	MGLibA_01982	491	267	289	151
A630007B06Rik	MGLibA_01983	249	294	119	40
A630007B06Rik	MGLibA_01984	119	58	55	0
A630007B06Rik	MGLibA_01985	49	11	81	21
A630023A22Rik	MGLibA_01986	171	77	32	24
A630023A22Rik	MGLibA_01987	39	9	7	0
A630023A22Rik	MGLibA_01988	57	58	57	19
A630033H20Rik	MGLibA_01989	138	71	57	38
A630033H20Rik	MGLibA_01990	58	177	373	61
A630033H20Rik	MGLibA_01991	312	523	755	263
A630073D07Rik	MGLibA_01992	70	19	30	28
A630073D07Rik	MGLibA_01993	278	348	301	178
A630073D07Rik	MGLibA_01994	380	385	747	192
A630076J17Rik	MGLibA_01995	116	142	144	130
A630076J17Rik	MGLibA_01996	13	0	0	0
A630076J17Rik	MGLibA_01997	264	254	369	154
A630095E13Rik	MGLibA_01998	142	77	12	25
A630095E13Rik	MGLibA_01999	303	313	219	127
A630095E13Rik	MGLibA_02000	234	144	83	48
A630095N17Rik	MGLibA_02001	92	68	7	74
A630095N17Rik	MGLibA_02002	435	318	213	108
A630095N17Rik	MGLibA_02003	403	404	565	269
A730008H23Rik	MGLibA_02004	346	58	30	20
A730008H23Rik	MGLibA_02005	98	28	30	16
A730017C20Rik	MGLibA_02007	374	275	194	119
A730017C20Rik	MGLibA_02008	302	191	361	135
A730017C20Rik	MGLibA_02009	53	32	27	14
A830010M20Rik	MGLibA_02010	41	0	12	3
A830010M20Rik	MGLibA_02011	646	596	534	169
A830010M20Rik	MGLibA_02012	164	274	191	171
A830018L16Rik	MGLibA_02013	194	113	60	27
A830018L16Rik	MGLibA_02014	19	0	0	0
A830018L16Rik	MGLibA_02015	219	116	84	20
A830080D01Rik	MGLibA_02016	301	478	737	228
A830080D01Rik	MGLibA_02017	265	444	659	196
A830080D01Rik	MGLibA_02018	101	98	61	26
A930009A15Rik	MGLibA_02019	188	138	216	155
A930009A15Rik	MGLibA_02020	694	545	712	225
A930009A15Rik	MGLibA_02021	230	158	378	140
A930018P22Rik	MGLibA_02022	130	129	230	81
A930018P22Rik	MGLibA_02023	233	51	25	12
A930018P22Rik	MGLibA_02024	145	79	30	12
AA414768	MGLibA_02025	448	328	295	69
AA414768	MGLibA_02026	171	168	99	61
AA414768	MGLibA_02027	2	14	51	0
AA415398	MGLibA_02028	178	205	218	69
AA415398	MGLibA_02029	219	52	77	26
AA415398	MGLibA_02030	331	266	251	63
AA467197	MGLibA_02031	18	0	0	0
AA467197	MGLibA_02032	226	261	407	144
AA467197	MGLibA_02033	21	9	18	0
AA792892	MGLibA_02035	826	468	403	79
AA792892	MGLibA_02036	158	258	333	156
AA986860	MGLibA_02037	118	96	20	30
AA986860	MGLibA_02038	188	51	8	4
AA986860	MGLibA_02039	12	5	1	0
AA987161	MGLibA_02040	390	482	492	173
AA987161	MGLibA_02041	273	516	865	305
AA987161	MGLibA_02042	779	1181	2205	745
AB124611	MGLibA_02043	600	369	265	156
AB124611	MGLibA_02044	764	785	739	535
AB124611	MGLibA_02045	369	470	780	235
AF067061	MGLibA_02046	365	221	185	70
AF067061	MGLibA_02047	210	96	59	45
AF067061	MGLibA_02048	567	55	69	18
AF067063	MGLibA_02049	400	398	245	147
AF067063	MGLibA_02050	216	42	20	12
AF067063	MGLibA_02051	389	238	195	53
AF251705	MGLibA_02052	340	588	409	142
AF251705	MGLibA_02053	243	108	193	38
AF251705	MGLibA_02054	16	6	1	0
AF366264	MGLibA_02055	304	238	417	92
AF366264	MGLibA_02056	145	82	34	29
AF366264	MGLibA_02057	149	146	137	76
AF529169	MGLibA_02058	45	26	21	5
AF529169	MGLibA_02059	162	147	388	114
AF529169	MGLibA_02060	152	65	62	13
AI118078	MGLibA_02061	379	154	174	43
AI118078	MGLibA_02062	22	0	0	0
AI118078	MGLibA_02063	477	150	198	112
AI182371	MGLibA_02064	351	156	134	86
AI182371	MGLibA_02065	191	227	143	42
AI182371	MGLibA_02066	150	63	32	0
AI314180	MGLibA_02067	106	96	139	87
AI314180	MGLibA_02068	302	471	601	155
AI314180	MGLibA_02069	317	349	674	116
AI317395	MGLibA_02070	55	2	2	0
AI317395	MGLibA_02071	166	99	85	55
AI317395	MGLibA_02072	539	466	488	249
AI413582	MGLibA_02073	168	43	13	5
AI413582	MGLibA_02074	78	13	0	0
[truncated: 114,827 more rows]
