# Supplementary material for: A CRISPR screen identifies genes controlling Etv2 threshold expression in murine hemangiogenic fate commitment
Source: Nat Commun. 2017 Sep 14;8:541. doi: 10.1038/s41467-017-00667-5 (PMC5599515; doi:10.1038/s41467-017-00667-5)
Supplement: Supplementary file 8 — Supplementary Data 7 [file 41467_2017_667_MOESM8_ESM.xlsx]

## Sheet: lib vs input
Supplemental data7. Genes important for ES cell viability or maintenance
related to Figure 3
gene	rank	fdr	effect_size	#_active_guide-RNA
Ttf1	1	4.70367e-05	5.03281	3
Pabpn1	2	4.70367e-05	4.11122	3
Tamm41	3	4.70367e-05	3.88092	3
Cyc1	4	4.70367e-05	4.23247	3
Rfwd3	5	4.70367e-05	3.60665	3
Sf3b2	6	4.70367e-05	3.84152	3
mmu-mir-8117	7	4.70367e-05	3.8864	3
Rpl4	8	4.70367e-05	3.41127	3
Rpl10	9	4.70367e-05	3.30017	3
Polrmt	10	4.70367e-05	3.24502	3
mmu-mir-3470a	11	4.70367e-05	4.11246	3
Clpp	12	4.70367e-05	3.13772	3
Psmb2	13	4.70367e-05	3.50513	3
Grpel1	14	4.70367e-05	3.07963	3
Rpl7	15	4.70367e-05	3.60049	3
Erh	16	4.70367e-05	3.08386	3
Nol11	17	4.70367e-05	2.98475	3
Gtf3c1	18	4.70367e-05	3.67855	3
mmu-mir-1970	19	4.70367e-05	2.93246	3
Nhp2l1	20	4.70367e-05	3.98161	3
Rad1	21	4.70367e-05	2.95231	3
mmu-mir-3105	22	4.70367e-05	1.72267	4
Qrsl1	23	4.70367e-05	3.5991	3
Eef2	24	4.70367e-05	3.13068	3
Atp5j2	25	4.70367e-05	3.07434	3
Rpl35a	26	4.70367e-05	2.76691	3
mmu-mir-682	27	4.70367e-05	2.86955	3
Skp1a	28	4.70367e-05	3.06373	3
Mrpl17	29	4.70367e-05	3.33605	3
Adat3	30	4.70367e-05	3.28934	3
Rpl27a	31	4.70367e-05	3.46782	3
Wdr61	32	4.70367e-05	2.59318	3
Ddost	33	4.70367e-05	2.60874	3
Eif3i	34	4.70367e-05	3.41746	3
Mdm4	35	4.70367e-05	2.64783	3
Rps8	36	4.70367e-05	2.81468	3
Pabpc1	37	4.70367e-05	2.6223	3
Opa3	38	4.70367e-05	2.54743	3
Rpp21	39	4.70367e-05	2.6335	3
Gemin7	40	4.70367e-05	2.44425	3
Slc25a3	41	4.70367e-05	3.423	3
Thoc3	42	4.70367e-05	3.68233	3
Ube2i	43	4.70367e-05	3.3591	3
Kars	44	4.70367e-05	2.56416	3
Cpsf3l	45	4.70367e-05	2.45822	3
Dkc1	46	4.70367e-05	2.50659	3
Ppp1r8	47	4.70367e-05	2.64216	3
Eno1	48	4.70367e-05	2.40976	3
Rpl7a	49	4.70367e-05	2.52889	3
Cnot3	50	4.70367e-05	3.37988	3
Pole	51	4.70367e-05	2.41128	3
Rrp15	52	4.70367e-05	2.40861	3
Anapc10	53	4.70367e-05	3.13477	3
Mrpl50	54	4.70367e-05	2.41601	3
Chaf1b	55	4.70367e-05	2.33569	3
Cxxc1	56	4.70367e-05	2.36138	3
Vprbp	57	4.70367e-05	2.81375	3
mmu-mir-6970	58	4.70367e-05	2.67363	3
Zfp518a	59	4.70367e-05	3.17855	3
Dis3l	60	4.70367e-05	2.33037	3
Tardbp	61	4.70367e-05	2.31693	3
Cdc7	62	4.70367e-05	2.24951	3
Gtpbp4	63	4.70367e-05	2.30978	3
Rmdn3	64	4.70367e-05	2.15471	3
Psmb4	65	4.70367e-05	2.3504	3
Sf3a3	66	4.70367e-05	2.48035	3
Supv3l1	67	4.70367e-05	2.19753	3
Ddx21	68	4.70367e-05	2.2933	3
Snap23	69	4.70367e-05	2.17124	3
Rnf40	70	4.70367e-05	2.1588	3
Anapc11	71	4.70367e-05	2.29189	3
Fau	72	4.70367e-05	2.52144	3
Atp2a2	73	4.70367e-05	2.07346	3
Nat10	74	4.70367e-05	2.1579	3
Rpl37a	75	4.70367e-05	2.30947	3
Hist1h2bn	76	4.70367e-05	2.03591	3
Ppp2r1a	77	4.70367e-05	2.23111	3
Rpusd4	78	4.70367e-05	2.1447	3
Mettl1	79	4.70367e-05	2.25468	3
Naca	80	4.70367e-05	2.18588	3
Bdh1	81	4.70367e-05	2.0608	3
Arf1	82	4.70367e-05	2.03252	3
Sf3b1	83	4.70367e-05	2.03121	3
Toe1	84	4.70367e-05	2.01793	3
Sfi1	85	4.70367e-05	2.00229	3
Rps23	86	4.70367e-05	2.23313	3
Eif4a1	87	4.70367e-05	2.7959	3
mmu-mir-6923	88	4.70367e-05	2.42942	3
Eny2	89	4.70367e-05	3.49238	3
Rfc5	90	4.70367e-05	2.51982	3
Pias4	91	4.70367e-05	2.65469	3
Cstf1	92	4.70367e-05	2.22861	3
Prpf38a	93	4.70367e-05	2.13469	3
Ndufs8	94	4.70367e-05	1.99782	3
Fxn	95	4.70367e-05	2.85161	3
Ndufa1	96	4.70367e-05	2.09508	3
Rpl7l1	97	4.70367e-05	3.74871	3
Snrpg	98	4.70367e-05	1.90786	3
Eif2b2	99	4.70367e-05	3.82086	3
Sf3a1	100	4.70367e-05	1.83257	3
Rragc	101	4.70367e-05	1.90913	3
Rplp0	102	4.70367e-05	2.00768	3
Cd2bp2	103	4.70367e-05	1.82724	3
Sdad1	104	4.70367e-05	1.92499	3
Fntb	105	4.70367e-05	2.32199	3
Wdr48	106	4.70367e-05	1.84808	3
Rnpc3	107	4.70367e-05	2.28288	3
Stard7	108	4.70367e-05	1.83444	3
Mrpl20	109	4.70367e-05	1.93753	3
mmu-mir-7036	110	4.70367e-05	1.61865	4
Pold2	111	4.70367e-05	1.86375	3
Ankle2	112	4.70367e-05	1.99421	3
Hars	113	4.70367e-05	1.90101	3
Rrp36	114	4.70367e-05	1.9556	3
Cenpm	115	4.70367e-05	1.90895	3
Ndufa11	116	4.70367e-05	2.40242	3
Wac	117	4.70367e-05	1.91935	3
Med8	118	4.70367e-05	2.04464	3
Cisd1	119	4.70367e-05	1.77917	3
Rpap3	120	4.70367e-05	1.80124	3
Rpl32	121	4.70367e-05	2.06814	3
9030624G23Rik	122	4.70367e-05	2.00981	3
Farsa	123	4.70367e-05	1.72902	3
Ube2m	124	4.70367e-05	2.39977	3
Armc7	125	4.70367e-05	1.80929	3
Ect2	126	4.70367e-05	3.53382	3
Slc30a9	127	4.70367e-05	1.77705	3
Ndufa8	128	4.70367e-05	2.09002	3
Ppm1g	129	4.70367e-05	2.1268	3
Riok2	130	4.70367e-05	2.18266	3
Atad3a	131	4.70367e-05	1.81432	3
mmu-mir-1195	132	4.70367e-05	1.73653	3
Tfb2m	133	4.70367e-05	1.79225	3
Mrpl51	134	4.70367e-05	2.27547	3
Snrpd3	135	4.70367e-05	2.27597	3
Pno1	136	4.70367e-05	1.75325	3
Psma6	137	4.70367e-05	2.35499	3
Hscb	138	4.70367e-05	1.89505	3
Rpl23a	139	4.70367e-05	1.89378	3
Cct2	140	4.70367e-05	2.2712	3
Tomm22	141	4.70367e-05	1.74762	3
mmu-mir-1907	142	4.70367e-05	2.074	3
Usp24	143	4.70367e-05	1.84024	3
Smc3	144	4.70367e-05	1.94963	3
Ddx59	145	4.70367e-05	1.83257	3
Ube2c	146	4.70367e-05	1.73764	3
Gpx4	147	4.70367e-05	1.89854	3
Ddx56	148	4.70367e-05	1.76844	3
Alg2	149	4.70367e-05	2.25466	3
Hist1h3f	150	4.70367e-05	2.0557	3
Ciao1	151	4.70367e-05	1.75342	3
Rtfdc1	152	4.70367e-05	1.82308	3
Chek1	153	4.70367e-05	1.70992	3
Tubgcp6	154	4.70367e-05	1.74503	3
Kansl3	155	4.70367e-05	1.71647	3
Smarcal1	156	4.70367e-05	1.68026	3
Uqcrc1	157	4.70367e-05	1.66351	3
Dscc1	158	4.70367e-05	1.71569	3
Rab10	159	4.70367e-05	1.70008	3
Mrpl30	160	4.70367e-05	1.70892	3
Lamtor1	161	4.70367e-05	1.68626	3
Gars	162	4.70367e-05	1.74833	3
Atf7ip	163	4.70367e-05	1.72441	3
Phb	164	4.70367e-05	2.05708	3
Mrps10	165	4.70367e-05	2.1482	3
Smc6	166	4.70367e-05	1.86524	3
Mms22l	167	4.70367e-05	1.7111	3
Nop56	168	4.70367e-05	2.32353	3
Copz1	169	4.70367e-05	2.58052	3
Letm1	170	4.70367e-05	1.71527	3
Fnta	171	4.70367e-05	3.29082	3
Dmap1	172	4.70367e-05	1.87386	3
Cct4	173	4.70367e-05	2.02324	3
Rcc1	174	4.70367e-05	1.81143	3
Ndufa6	175	4.70367e-05	1.67668	3
Ccna2	176	4.70367e-05	1.94013	3
mmu-mir-6358	177	4.70367e-05	2.06559	3
Ash2l	178	4.70367e-05	1.6322	3
Yars	179	4.70367e-05	1.58037	3
Brca1	180	4.70367e-05	1.61182	3
Pcm1	181	4.70367e-05	1.6925	3
Huwe1	182	4.70367e-05	1.56977	3
Thoc5	183	4.70367e-05	2.04549	3
Elp6	184	4.70367e-05	2.04128	3
Lin37	185	4.70367e-05	1.6543	3
Atp6v1a	186	4.70367e-05	3.30545	3
Polr3k	187	4.70367e-05	1.78604	3
Kcnc3	188	4.70367e-05	1.53125	3
Rpl14	189	4.70367e-05	1.68881	3
Iscu	190	4.70367e-05	1.74231	3
Taf4a	191	4.70367e-05	1.58582	3
Eif3f	192	4.70367e-05	1.65504	3
Ddx55	193	4.70367e-05	1.7236	3
Nsun4	194	4.70367e-05	1.54914	3
Exoc4	195	4.70367e-05	1.86631	3
Tsg101	196	4.70367e-05	1.60346	3
E4f1	197	4.70367e-05	1.68291	3
Srsf10	198	4.70367e-05	1.63046	3
Ppp1r12a	199	4.70367e-05	3.40352	3
mmu-mir-3471-1	200	4.70367e-05	5.3857	2
Pou5f1	201	4.70367e-05	5.37372	2
Zfp259	202	4.70367e-05	2.61134	3
Aamp	203	4.70367e-05	1.60745	3
Pcna	204	4.70367e-05	5.28922	2
Stx5a	205	4.70367e-05	5.28276	2
Atxn7l3	206	4.70367e-05	1.51057	3
mmu-mir-1954	207	4.70367e-05	5.18739	2
Ddx19a	208	4.70367e-05	1.49415	3
Rps3a1	209	4.70367e-05	5.05126	2
Srsf1	210	4.70367e-05	5.15271	2
mmu-mir-6369	211	4.70367e-05	5.05442	2
Nvl	212	4.70367e-05	1.59104	3
mmu-mir-6236	213	4.70367e-05	4.99207	2
Pkm	214	4.70367e-05	2.20063	3
Wdr43	215	4.70367e-05	4.80942	2
mmu-mir-6380	216	4.70367e-05	1.64854	3
Pop1	217	4.70367e-05	1.6483	3
Ndufa2	218	4.70367e-05	1.72595	3
Prmt5	219	4.70367e-05	1.48868	3
Tiprl	220	4.70367e-05	2.22737	3
Tfdp1	221	4.70367e-05	1.86447	3
Rpa3	222	4.70367e-05	1.64026	3
mmu-mir-1894	223	4.70367e-05	2.07824	3
Ncbp2	224	4.70367e-05	1.52575	3
Nxt1	225	4.70367e-05	1.49077	3
Dbr1	226	4.70367e-05	4.18994	2
Rbx1	227	4.70367e-05	1.93719	3
Fam207a	228	4.70367e-05	1.49498	3
Fancm	229	4.70367e-05	1.4711	3
Gnl2	230	4.70367e-05	1.53467	3
Zfp781	231	4.70367e-05	3.99197	2
Mms19	232	4.70367e-05	1.66614	3
Rps29	233	4.70367e-05	3.93968	2
Cenpa	234	4.70367e-05	1.77911	3
Mrpl11	235	4.70367e-05	1.58689	3
Kif23	236	4.70367e-05	3.85939	2
Mrps18c	237	4.70367e-05	1.9134	3
Rpl12	238	4.70367e-05	4.24832	2
Exosc8	239	4.70367e-05	3.77795	2
Polg	240	4.70367e-05	1.88658	3
Rpl29	241	4.70367e-05	3.72105	2
Ddx20	242	4.70367e-05	1.84936	3
Rpa1	243	4.70367e-05	1.72335	3
Cox7c	244	4.70367e-05	4.43919	2
Bap1	245	4.70367e-05	3.57227	2
Lsm8	246	4.70367e-05	2.23161	3
Eaf1	247	4.70367e-05	1.53985	3
mmu-mir-7018	248	4.70367e-05	2.5327	3
Cenpl	249	4.70367e-05	3.73393	2
Polr3h	250	4.70367e-05	1.52742	3
mmu-mir-3473a	251	4.70367e-05	3.46764	2
Ikbkap	252	4.70367e-05	2.2977	3
Prkrir	253	4.70367e-05	2.01515	3
Nanog	254	4.70367e-05	1.60712	3
D8Ertd738e	255	4.70367e-05	3.8557	2
Psmd8	256	4.70367e-05	3.49508	2
C1qbp	257	4.70367e-05	3.1969	2
Znhit3	258	4.70367e-05	3.19154	2
Gfer	259	4.70367e-05	1.71329	3
Hax1	260	4.70367e-05	1.59755	3
Ipo11	261	4.70367e-05	1.43388	3
Cbx1	262	4.70367e-05	3.0979	2
Rps9	263	4.70367e-05	3.78573	2
Actr1b	264	4.70367e-05	1.44844	3
Chtf8	265	4.70367e-05	1.37334	3
Ckap5	266	4.70367e-05	1.38	3
Vps25	267	4.70367e-05	1.53454	3
Atpaf2	268	4.70367e-05	1.84264	3
Ncapd3	269	4.70367e-05	1.48795	3
Xrcc3	270	4.70367e-05	3.36307	2
Hnrnpu	271	4.70367e-05	3.01258	2
Kdm8	272	4.70367e-05	1.44563	3
Elp5	273	4.70367e-05	1.46609	3
Gmnn	274	4.70367e-05	3.34234	2
Ndufv2	275	4.70367e-05	1.73522	3
Ubl5	276	4.70367e-05	3.94126	2
Tcp1	277	4.70367e-05	3.69029	2
mmu-mir-466d	278	4.70367e-05	2.86457	2
Zcchc9	279	4.70367e-05	1.43025	3
2700062C07Rik	280	4.70367e-05	1.74256	3
Kras	281	4.70367e-05	1.42936	3
Grwd1	282	4.70367e-05	2.93808	2
Cstf3	283	4.70367e-05	1.38745	3
Lsm11	284	4.70367e-05	3.10509	2
Mtg1	285	4.70367e-05	2.86394	2
Cdk1	286	4.70367e-05	1.50646	3
Cse1l	287	4.70367e-05	2.86494	2
Thoc1	288	4.70367e-05	1.46254	3
Atp5c1	289	4.70367e-05	2.81197	2
Aqr	290	4.70367e-05	2.79115	2
Chd8	291	4.70367e-05	2.96003	2
Hist3h2ba	292	4.70367e-05	1.51429	3
Sod1	293	4.70367e-05	2.78503	2
Cog2	294	4.70367e-05	1.7451	3
mmu-mir-680-3	295	4.70367e-05	3.41835	2
Fcf1	296	4.70367e-05	3.25763	2
Serf2	297	4.70367e-05	2.83574	2
Aldoa	298	4.70367e-05	1.63682	3
Ncbp1	299	4.70367e-05	3.8976	2
Trrap	300	4.70367e-05	3.30443	2
Cpox	301	4.70367e-05	1.51938	3
Pgrmc2	302	4.70367e-05	1.32444	3
Rnaseh1	303	4.70367e-05	1.33497	3
Mfn1	304	4.70367e-05	3.19513	2
Ube2t	305	4.70367e-05	2.64175	2
Chchd4	306	4.70367e-05	3.11985	2
Rnf168	307	4.70367e-05	1.7521	3
mmu-mir-181d	308	4.70367e-05	1.98477	3
Wdr38	309	4.70367e-05	1.349	3
Dad1	310	4.70367e-05	2.63579	2
Gemin2	311	4.70367e-05	1.33813	3
Helz	312	4.70367e-05	1.32108	3
Rps15a	313	4.70367e-05	4.30842	2
Hist1h2ac	314	4.70367e-05	2.18694	3
Pinx1	315	4.70367e-05	1.35958	3
Cox10	316	4.70367e-05	2.60251	2
mmu-mir-8111	317	4.70367e-05	2.63906	2
Timm10	318	4.70367e-05	2.59464	2
Sugt1	319	4.70367e-05	1.75905	3
Gins3	320	4.70367e-05	1.58234	3
Copb1	321	4.70367e-05	1.45915	3
Psmc1	322	4.70367e-05	2.70673	2
Rft1	323	4.70367e-05	3.31621	2
Med21	324	4.70367e-05	2.8395	2
mmu-mir-5098	325	4.70367e-05	3.59602	2
Scnn1a	326	4.70367e-05	1.52954	3
Rps19	327	4.70367e-05	3.77628	2
Ddx23	328	4.70367e-05	2.75905	2
Mafg	329	4.70367e-05	2.50449	2
Bpifb9b	330	4.70367e-05	1.37293	3
Trmt6	331	4.70367e-05	2.47845	2
Ndufv1	332	4.70367e-05	1.59904	3
Gpn1	333	4.70367e-05	2.48161	2
Eprs	334	4.70367e-05	2.55116	2
Rps7	335	4.70367e-05	3.28789	2
Banf1	336	4.70367e-05	2.55897	2
H2afz	337	4.70367e-05	2.55749	2
Utp11l	338	4.70367e-05	3.68295	2
Tma16	339	4.70367e-05	2.44895	2
Minos1	340	4.70367e-05	1.5051	3
Uqcc2	341	4.70367e-05	1.53913	3
Scap	342	4.70367e-05	1.46251	3
Kdm1a	343	4.70367e-05	2.17554	3
Psmg4	344	4.70367e-05	2.91839	2
Ppie	345	4.70367e-05	2.40644	2
Slc7a6os	346	4.70367e-05	1.57565	3
Dars2	347	4.70367e-05	2.63529	2
Timeless	348	4.70367e-05	1.38177	3
Ncapg	349	4.70367e-05	1.35115	3
Rpl13a	350	4.70367e-05	2.70871	2
Narfl	351	4.70367e-05	2.72354	2
Mrpl53	352	4.70367e-05	2.36023	2
Cnot10	353	4.70367e-05	1.32611	3
Abce1	354	4.70367e-05	2.73635	2
Mrpl33	355	4.70367e-05	3.20767	2
Nol6	356	4.70367e-05	1.27042	3
Cenpe	357	4.70367e-05	1.45504	3
Rad9a	358	4.70367e-05	2.71054	2
Gtf2h2	359	4.70367e-05	1.53183	3
Tars	360	4.70367e-05	1.56667	3
Pitrm1	361	4.70367e-05	1.51	3
Gtf2b	362	4.70367e-05	1.91398	3
Zc3h8	363	4.70367e-05	1.92229	3
Phf5a	364	4.70367e-05	2.29724	2
Clpx	365	4.70367e-05	2.29827	2
Zwilch	366	4.70367e-05	1.30023	3
Eftud2	367	4.70367e-05	2.31155	2
Dph6	368	4.70367e-05	2.28337	2
Las1l	369	4.70367e-05	1.32	3
Polr1a	370	4.70367e-05	1.45062	3
Rab35	371	4.70367e-05	1.31348	3
Baz1b	372	4.70367e-05	1.3667	3
Tuba1a	373	4.70367e-05	1.76708	3
Atl2	374	4.70367e-05	1.52599	3
Hmgxb4	375	4.70367e-05	1.78369	3
Ddx54	376	4.70367e-05	2.42126	2
Nop16	377	4.70367e-05	1.45148	3
Rps2	378	4.70367e-05	2.83487	2
Rpl8	379	4.70367e-05	2.72383	2
Lamtor4	380	4.70367e-05	1.31745	3
Sars	381	4.70367e-05	3.13674	2
Rps3	382	4.70367e-05	3.09569	2
Ctcf	383	4.70367e-05	2.46702	2
Cdk9	384	4.70367e-05	1.35956	3
Cox16	385	4.70367e-05	2.55683	2
Mcm4	386	4.70367e-05	1.34216	3
Zbed4	387	4.70367e-05	1.2584	3
Nme6	388	4.70367e-05	1.63309	3
Rpl26	389	4.70367e-05	3.77769	2
Chmp4b	390	4.70367e-05	1.69855	3
Rab3gap2	391	4.70367e-05	1.59938	3
Clns1a	392	4.70367e-05	1.56471	3
Usp37	393	4.70367e-05	1.57769	3
Hist2h2bb	394	4.70367e-05	2.3716	2
Glrx5	395	4.70367e-05	1.41549	3
mmu-mir-3113	396	4.70367e-05	1.23292	3
Ints9	397	4.70367e-05	1.80361	3
Rif1	398	4.70367e-05	2.15924	2
Brap	399	4.70367e-05	2.72116	2
Mrps12	400	4.70367e-05	2.65317	2
mmu-mir-7084	401	4.70367e-05	1.46632	3
Nup205	402	4.70367e-05	2.14927	2
Trim37	403	4.70367e-05	2.14745	2
Cpsf3	404	4.70367e-05	1.56006	3
Kif3c	405	4.70367e-05	1.35373	3
Ccdc86	406	4.70367e-05	1.22567	3
mmu-mir-6955	407	4.70367e-05	1.36863	3
Eif3d	408	4.70367e-05	1.37296	3
Cdc16	409	4.70367e-05	1.32581	3
Gab1	410	4.70367e-05	1.30698	3
2016-03-05	411	4.70367e-05	2.11787	2
Zc3h18	412	4.70367e-05	2.49376	2
Smc4	413	4.70367e-05	2.09859	2
Mxra8	414	4.70367e-05	2.08588	2
Mtg2	415	4.70367e-05	1.42445	3
Guk1	416	4.70367e-05	2.13799	2
Wars	417	4.70367e-05	1.37617	3
Hsd17b10	418	4.70367e-05	1.23082	3
mmu-mir-7652	419	4.70367e-05	1.46779	3
Eif3a	420	4.70367e-05	3.131	2
Sumo2	421	4.70367e-05	2.30653	2
Gps1	422	4.70367e-05	1.5123	3
Vps13d	423	4.70367e-05	3.16172	2
Sgol2	424	4.70367e-05	1.21935	3
Orc6	425	4.70367e-05	1.56502	3
Cox7b	426	4.70367e-05	1.30774	3
Tbca	427	4.70367e-05	1.21629	3
Ipo13	428	4.70367e-05	1.61576	3
Cdh26	429	4.70367e-05	1.25168	3
Prmt7	430	4.70367e-05	3.02467	2
Phb2	431	4.70367e-05	2.52067	2
Stoml2	432	4.70367e-05	1.3862	3
Mrps23	433	4.70367e-05	2.02959	2
Ube2d3	434	4.70367e-05	2.21073	2
Gm16367	435	4.70367e-05	2.0327	2
Hdac3	436	4.70367e-05	2.37183	2
Rpl17	437	4.70367e-05	2.26522	2
Ssrp1	438	4.70367e-05	2.16436	2
Smc2	439	4.70367e-05	3.2594	2
9930104L06Rik	440	4.70367e-05	2.69128	2
Nol12	441	4.70367e-05	1.98475	2
Polr2a	442	4.70367e-05	2.27917	2
Pop7	443	4.70367e-05	3.25004	2
Polr3g	444	4.70367e-05	1.98906	2
Mrpl19	445	4.70367e-05	1.41013	3
Rpf2	446	4.70367e-05	1.97708	2
Eif2ak4	447	4.70367e-05	1.28936	3
Bud31	448	4.70367e-05	3.22955	2
Traip	449	4.70367e-05	2.21856	2
Mrps21	450	4.70367e-05	1.97094	2
Pdap1	451	4.70367e-05	2.75548	2
Rpl36	452	4.70367e-05	2.40792	2
Helq	453	4.70367e-05	1.9557	2
Utp15	454	4.70367e-05	1.95693	2
Nol10	455	4.70367e-05	1.35667	3
Psmb1	456	4.70367e-05	2.79119	2
Tcof1	457	4.70367e-05	1.93974	2
Rpap2	458	4.70367e-05	1.26296	3
Foxred1	459	4.70367e-05	1.40049	3
Cog3	460	4.70367e-05	1.32377	3
Fanci	461	4.70367e-05	2.19234	2
Slc25a23	462	4.70367e-05	1.18483	3
Rnf4	463	4.70367e-05	1.2325	3
Grik2	464	4.70367e-05	1.18578	3
Psmd14	465	4.70367e-05	2.15816	2
Ccnh	466	4.70367e-05	2.19073	2
Birc5	467	4.70367e-05	3.90173	2
Tbcb	468	4.70367e-05	1.3637	3
Mrpl16	469	4.70367e-05	1.95785	2
Mrpl55	470	4.70367e-05	2.42786	2
Srp9	471	4.70367e-05	1.23115	3
mmu-mir-669o	472	4.70367e-05	3.47449	2
Tm6sf2	473	4.70367e-05	1.42195	3
Mrpl46	474	4.70367e-05	2.97644	2
Jak1	475	4.70367e-05	1.48217	3
Atp5k	476	4.70367e-05	3.26182	2
Mrpl18	477	4.70367e-05	2.64292	2
Cops5	478	4.70367e-05	1.34796	3
Lig3	479	4.70367e-05	2.57718	2
Psma5	480	4.70367e-05	2.6329	2
D2Wsu81e	481	4.70367e-05	2.35348	2
Mrpl12	482	4.70367e-05	1.91348	2
H2-Q2	483	4.70367e-05	1.30347	3
Ccdc174	484	4.70367e-05	3.02512	2
Aasdhppt	485	4.70367e-05	3.5323	2
Cfl1	486	4.70367e-05	1.86497	2
Vars2	487	4.70367e-05	3.02912	2
Pak1ip1	488	4.70367e-05	1.15185	3
Jmjd6	489	4.70367e-05	1.85318	2
mmu-mir-7067	490	4.70367e-05	2.16513	2
l7Rn6	491	4.70367e-05	1.20412	3
Dync1li1	492	4.70367e-05	1.86873	2
Alyref	493	4.70367e-05	2.02672	2
Rpl38	494	4.70367e-05	2.96227	2
Lsm10	495	4.70367e-05	1.19086	3
Atp6v1e1	496	4.70367e-05	1.39961	3
Gbf1	497	4.70367e-05	3.37578	2
Gmeb2	498	4.70367e-05	2.00514	2
Cds2	499	4.70367e-05	1.83463	2
Polr2k	500	4.70367e-05	1.90285	2
Map3k2	501	4.70367e-05	1.86898	2
mmu-mir-466m	502	4.70367e-05	1.8315	2
Wdr4	503	4.70367e-05	1.34457	3
Cpsf6	504	4.70367e-05	1.35417	3
Lsg1	505	4.70367e-05	1.19283	3
Mkrn2	506	4.70367e-05	1.22791	3
Fosb	507	4.70367e-05	3.11913	2
Dym	508	4.70367e-05	1.8203	2
B3galt6	509	4.70367e-05	1.80951	2
Nubp1	510	4.70367e-05	1.80139	2
Rrm1	511	4.70367e-05	1.86736	2
mmu-mir-7036b	512	4.70367e-05	1.80381	2
Psmd6	513	4.70367e-05	1.9703	2
Smndc1	514	4.70367e-05	3.38492	2
Trit1	515	4.70367e-05	1.90947	2
Larp6	516	4.70367e-05	1.81253	2
Aurka	517	4.70367e-05	1.25368	3
Atp6v0c	518	4.70367e-05	3.0596	2
Rcl1	519	4.70367e-05	1.26577	3
Rpl18a	520	4.70367e-05	3.69091	2
Ebna1bp2	521	4.70367e-05	2.04922	2
Plk4	522	4.70367e-05	1.7822	2
Cwc15	523	4.70367e-05	1.77694	2
Rictor	524	4.70367e-05	1.22558	3
Psma2	525	4.70367e-05	3.534	2
Top2a	526	4.70367e-05	2.04205	2
Pfdn1	527	4.70367e-05	1.86058	2
Kntc1	528	4.70367e-05	1.20469	3
Foxk1	529	4.70367e-05	1.12914	3
Tfg	530	4.70367e-05	1.14389	3
Eef1a1	531	4.70367e-05	2.20828	2
Anapc5	532	4.70367e-05	1.50153	3
Stt3a	533	4.70367e-05	3.04084	2
Slmo2	534	4.70367e-05	1.75866	2
Parn	535	4.70367e-05	2.02879	2
Crcp	536	4.70367e-05	1.30006	3
Tnpo3	537	4.70367e-05	1.40678	3
Actr10	538	4.70367e-05	3.17113	2
Ppil4	539	4.70367e-05	1.74915	2
Ndufaf7	540	4.70367e-05	1.24156	3
Coq3	541	4.70367e-05	1.75784	2
Rab7	542	4.70367e-05	2.39825	2
Wnk1	543	4.70367e-05	2.52524	2
Cycs	544	4.70367e-05	1.79244	2
Eif4e2	545	4.70367e-05	1.81093	2
Olfr594	546	4.70367e-05	1.75065	2
Elac2	547	4.70367e-05	1.73597	2
S100pbp	548	4.70367e-05	1.1189	3
Tipin	549	4.70367e-05	1.58829	3
Kti12	550	4.70367e-05	1.12571	3
Sptlc1	551	4.70367e-05	1.25531	3
Ppm1d	552	4.70367e-05	1.90506	2
Sema4g	553	4.70367e-05	1.74198	2
Mcat	554	4.70367e-05	1.35437	3
Rpp38	555	4.70367e-05	1.21279	3
Mrpl32	556	4.70367e-05	3.20057	2
Foxl1	557	4.70367e-05	1.16869	3
Psma4	558	4.70367e-05	1.80233	2
Fance	559	4.70367e-05	2.95663	2
Cdc20	560	4.70367e-05	1.59347	3
Timm23	561	4.70367e-05	2.02076	2
Hypk	562	4.70367e-05	1.67024	3
Rps18	563	4.70367e-05	2.99072	2
Psmc6	564	4.70367e-05	1.7012	2
Ppp4c	565	4.70367e-05	1.87071	2
Ppp3r1	566	4.70367e-05	1.37972	3
Rasa4	567	4.70367e-05	1.70168	2
Hars2	568	4.70367e-05	1.7048	2
Nifk	569	4.70367e-05	2.60355	2
Tmx2	570	4.70367e-05	1.24302	3
Slc39a10	571	4.70367e-05	1.69337	2
Ltv1	572	4.70367e-05	1.11745	3
Gabpa	573	4.70367e-05	1.28145	3
Fignl1	574	4.70367e-05	1.23	3
Rpa2	575	4.70367e-05	1.76709	2
Exoc3	576	4.70367e-05	1.72056	3
Zbtb17	577	4.70367e-05	1.76153	2
Pnkp	578	4.70367e-05	1.74665	2
Iars2	579	4.70367e-05	1.79523	2
Metap1	580	4.70367e-05	2.91866	2
Mapk1	581	4.70367e-05	1.6742	2
Polr2d	582	4.70367e-05	1.6726	2
Mrpl49	583	4.70367e-05	2.61144	2
Rabggta	584	4.70367e-05	1.6832	2
Fam210a	585	4.70367e-05	1.37181	3
Mak16	586	4.70367e-05	1.25917	3
Skiv2l2	587	4.70367e-05	1.66463	2
Psma7	588	4.70367e-05	1.6759	2
Dgcr2	589	4.70367e-05	1.17223	3
Hspa5	590	4.70367e-05	1.18046	3
Dnm2	591	4.70367e-05	2.26481	2
Nob1	592	4.70367e-05	3.4629	2
Usp18	593	4.70367e-05	1.07831	3
Mrpl4	594	4.70367e-05	1.09567	3
Taf13	595	4.70367e-05	1.27799	3
Alkbh2	596	4.70367e-05	1.64504	2
Tut1	597	4.70367e-05	1.63888	2
Tti2	598	4.70367e-05	1.78202	2
Otub1	599	4.70367e-05	2.3467	2
Gtf3c4	600	4.70367e-05	2.73486	2
Syt12	601	4.70367e-05	2.01437	2
Denr	602	4.70367e-05	3.02643	2
Mrps14	603	4.70367e-05	1.75117	2
Slc25a19	604	4.70367e-05	1.24954	3
Nploc4	605	4.70367e-05	2.53682	2
Znhit2	606	4.70367e-05	1.96338	2
Tbrg4	607	4.70367e-05	2.41646	2
Usp48	608	4.70367e-05	2.26022	2
mmu-mir-8115	609	4.70367e-05	3.15948	2
Mtpap	610	4.70367e-05	1.61451	2
Pgam1	611	4.70367e-05	1.62572	2
Trappc1	612	4.70367e-05	2.31989	2
Cinp	613	4.70367e-05	1.20092	3
Gm11541	614	4.70367e-05	1.77961	2
Med11	615	4.70367e-05	2.5683	2
Nup50	616	4.70367e-05	1.86862	2
Exosc4	617	4.70367e-05	3.3505	2
Vps72	618	4.70367e-05	3.1984	2
Atp5e	619	4.70367e-05	2.96731	2
Uba2	620	4.70367e-05	2.3256	2
mmu-mir-207	621	4.70367e-05	1.7347	2
Lsm7	622	4.70367e-05	1.58522	2
Nt5c3b	623	4.70367e-05	1.64294	2
Lhfpl4	624	4.70367e-05	1.21277	3
Rnf214	625	4.70367e-05	1.05363	3
Ddx10	626	4.70367e-05	1.58092	2
Pi4kb	627	4.70367e-05	1.79695	2
Sdr16c5	628	4.70367e-05	2.64101	2
mmu-mir-365-1	629	4.70367e-05	2.03352	2
Tango6	630	4.70367e-05	1.29992	3
Bicd1	631	4.70367e-05	1.04882	3
Ppfibp1	632	4.70367e-05	1.2088	3
Rpl3	633	4.70367e-05	2.89353	2
Cwc22	634	4.70367e-05	1.58304	2
Igsf21	635	4.70367e-05	1.24049	3
Lamtor3	636	4.70367e-05	1.57594	2
Med17	637	4.70367e-05	1.10093	3
Cstf2	638	4.70367e-05	1.56522	2
Rps12	639	4.70367e-05	3.37044	2
Ptges3	640	4.70367e-05	1.73037	2
Six5	641	4.70367e-05	2.10326	2
Nudt8	642	4.70367e-05	1.17888	3
Btnl6	643	4.70367e-05	1.05341	3
Tpr	644	4.70367e-05	2.36499	2
Ints4	645	4.70367e-05	1.09586	3
Imp3	646	4.70367e-05	1.62313	2
Cebpg	647	4.70367e-05	1.48525	3
Slu7	648	4.70367e-05	1.34545	3
mmu-mir-6769b	649	4.70367e-05	1.54218	2
Lrp11	650	4.70367e-05	1.35252	3
Chmp6	651	4.70367e-05	1.12257	3
Rpl39	652	4.70367e-05	1.14541	3
Terf2	653	4.70367e-05	1.72819	2
Taf11	654	4.70367e-05	2.25672	2
Eif2b3	655	4.70367e-05	1.54598	2
Cpsf2	656	4.70367e-05	1.53451	2
Xpo1	657	4.70367e-05	1.55922	3
Entpd1	658	4.70367e-05	1.53888	2
Sfpq	659	4.70367e-05	2.4061	2
Atxn10	660	4.70367e-05	1.22475	3
Polr2j	661	4.70367e-05	1.57357	2
Atp6v0b	662	4.70367e-05	1.02621	3
Drp2	663	4.70367e-05	1.52878	2
Olfr1238	664	4.70367e-05	1.60186	2
Mcm3ap	665	4.70367e-05	1.55622	2
Cct6a	666	4.70367e-05	2.06373	2
Isy1	667	4.70367e-05	2.02214	2
Ltn1	668	4.70367e-05	1.52631	2
Ddx47	669	4.70367e-05	3.28096	2
Defb43	670	4.70367e-05	1.13846	3
Psme3	671	4.70367e-05	1.12493	3
Mrto4	672	4.70367e-05	1.60399	2
Rrp7a	673	4.70367e-05	1.51292	2
Spc24	674	4.70367e-05	1.54371	2
Fsd1	675	4.70367e-05	1.50917	2
Ube2l3	676	4.70367e-05	1.738	2
Rab1	677	4.70367e-05	1.08124	3
Prss55	678	4.70367e-05	1.29502	3
Cox18	679	4.70367e-05	1.18243	3
Ccdc7	680	4.70367e-05	1.52118	2
Ube2o	681	4.70367e-05	1.62295	2
Stx18	682	4.70367e-05	2.4568	2
1110037F02Rik	683	4.70367e-05	1.16265	3
Ercc2	684	4.70367e-05	1.12683	3
Wdr12	685	4.70367e-05	1.52747	2
Ythdc2	686	4.70367e-05	2.05681	2
Sco1	687	4.70367e-05	1.01766	3
Gm16381	688	4.70367e-05	1.82915	2
Invs	689	4.70367e-05	1.01479	3
Polr1b	690	4.70367e-05	1.4906	2
Zfp335	691	4.70367e-05	1.48135	2
Taf1c	692	4.70367e-05	1.10024	3
Cct5	693	4.70367e-05	1.55185	2
Fen1	694	4.70367e-05	1.97159	2
Mrpl22	695	4.70367e-05	1.56593	2
Naa40	696	4.70367e-05	1.50279	2
Lsm4	697	4.70367e-05	3.33955	2
Fars2	698	4.70367e-05	1.47037	2
mmu-mir-6896	699	0.00139656	1.08204	3
Sbds	700	0.00139656	2.64744	2
Fbxo31	701	0.00139656	1.15037	3
Wdr25	702	0.00139656	1.0777	3
Impdh2	703	0.00139656	1.29771	3
Iars	704	0.00139656	2.5046	2
Crnkl1	705	0.00139656	2.7937	2
Btg3	706	0.00139656	1.46284	2
Cd302	707	0.00139656	1.24672	3
Slc35b2	708	0.00139656	1.07836	3
Gfm1	709	0.00139656	3.08038	2
Tmem209	710	0.00139656	1.136	3
H2-Ke2	711	0.00139656	2.12832	2
Lamtor2	712	0.00139656	1.74301	2
Lars	713	0.00139656	3.19235	2
Pmpcb	714	0.00139656	1.03813	3
Slc25a28	715	0.00139656	3.02004	2
Esf1	716	0.00139656	1.45275	2
Ska1	717	0.00139656	2.78225	2
Pdcl3	718	0.00139656	1.18315	3
Ogt	719	0.00139656	1.11994	3
Srp14	720	0.00139656	1.11406	3
Urb2	721	0.00139656	1.52876	2
Atp5h	722	0.00139656	1.58082	2
Nus1	723	0.00139656	1.68126	2
Rfc4	724	0.00139656	2.12825	2
Ppox	725	0.00139656	1.14049	3
Rnf150	726	0.00139656	1.44231	2
Med31	727	0.00139656	1.53273	2
Orc5	728	0.00139656	1.10838	3
Polr2l	729	0.00139656	1.15783	3
Polr2e	730	0.00139656	1.90286	2
Spidr	731	0.00139656	1.85234	2
Tceb1	732	0.00139656	1.67073	2
Nars2	733	0.00139656	1.42173	2
Card11	734	0.00139656	1.42616	2
Mrps11	735	0.00139656	2.75961	2
Exoc1	736	0.00139656	1.04018	3
Arcn1	737	0.00139656	1.46496	2
Jarid2	738	0.00139656	1.08154	3
mmu-mir-28c	739	0.00139656	1.42179	2
Rpp30	740	0.00139656	1.77556	2
Nedd8	741	0.00139656	1.52366	2
Tmem184b	742	0.00263436	1.5248	2
Mrps9	743	0.00263436	1.45449	2
Ubb	744	0.00263436	1.46716	2
Incenp	745	0.00263436	2.9623	2
Rpl24	746	0.00263436	2.40541	2
Ylpm1	747	0.00263436	1.15366	3
Mrpl39	748	0.00263436	2.30183	2
Setd5	749	0.00263436	1.32962	3
Pptc7	750	0.00263436	1.22137	3
Armc5	751	0.00263436	1.42021	2
Nars	752	0.00263436	1.65914	2
Taf8	753	0.00263436	1.13273	3
Dgcr8	754	0.00263436	1.42932	2
Polg2	755	0.00263436	2.81514	2
Utp14a	756	0.00263436	0.978532	3
Ndufb2	757	0.00263436	2.74788	2
Rad51b	758	0.00263436	1.73772	2
Timm10b	759	0.00263436	1.03268	3
mmu-mir-291b	760	0.00263436	1.1446	3
Entpd8	761	0.00263436	1.69815	2
Atp13a1	762	0.00263436	1.05498	3
Mtx1	763	0.00263436	2.02706	2
mmu-mir-8100	764	0.00263436	2.19695	2
Mis18a	765	0.00263436	1.12449	3
Olfr93	766	0.00263436	1.39665	2
Mab21l3	767	0.00263436	1.01298	3
Mybbp1a	768	0.00263436	1.22917	3
Znrd1	769	0.00263436	1.0106	3
Trnt1	770	0.00263436	2.93941	2
Zkscan14	771	0.00263436	1.55307	2
Gm20767	772	0.00263436	1.48971	2
Fam32a	773	0.00263436	1.3789	2
Wbp11	774	0.00373254	2.91608	2
Pelo	775	0.00373254	1.6194	2
Exosc9	776	0.00373254	1.15165	3
Wrap53	777	0.00373254	2.96314	2
Sco2	778	0.00373254	2.81138	2
Dus3l	779	0.00373254	1.58098	2
Tmco5	780	0.00373254	1.73024	2
Banp	781	0.00373254	1.10868	3
Popdc3	782	0.00373254	1.80839	2
Snrpe	783	0.00373254	2.23111	2
Cept1	784	0.00373254	1.11354	3
Med6	785	0.00373254	0.977749	3
Stat3	786	0.00373254	2.95982	2
Atp5a1	787	0.00373254	3.06518	2
Gemin4	788	0.00373254	1.17407	3
Tada1	789	0.00373254	1.00007	3
Gins1	790	0.00373254	0.959382	3
Slc10a7	791	0.00373254	1.15363	3
Ube2s	792	0.00373254	1.87544	2
Pfdn5	793	0.00373254	1.12104	3
Arpc3	794	0.00373254	2.79753	2
Eif5a	795	0.00373254	1.51643	2
Pop4	796	0.00373254	1.35879	2
mmu-mir-6715	797	0.00373254	2.26656	2
Ranbp1	798	0.00373254	1.67672	2
Wipf2	799	0.00373254	1.35055	2
Haus7	800	0.00373254	1.38083	2
Ube2a	801	0.00373254	1.46877	2
Urod	802	0.00373254	1.27191	3
Npm1	803	0.00373254	2.28732	2
Apoc1	804	0.00373254	1.35007	2
Fancg	805	0.00373254	1.35986	2
Sart3	806	0.00373254	1.14943	3
Mnt	807	0.00373254	1.13223	3
Cilp2	808	0.00373254	1.42167	2
Slc25a5	809	0.00373254	1.81112	2
Snrpc	810	0.00373254	1.0369	3
Mettl21c	811	0.00373254	1.0264	3
Olfr15	812	0.00373254	1.22347	3
Rbm34	813	0.00373254	1.06668	3
H2-L	814	0.00373254	1.92419	2
Mrpl34	815	0.00458733	1.61154	2
Cactin	816	0.00458733	2.04733	2
Serpinf2	817	0.00458733	0.990968	3
Polr2g	818	0.00458733	1.39968	2
Mis18bp1	819	0.00458733	1.1143	3
Rps6	820	0.00458733	2.69916	2
Uba52	821	0.00458733	1.32923	2
Bcr	822	0.00458733	1.74136	2
Psmb7	823	0.00458733	1.50111	2
Rasd2	824	0.00458733	1.16172	3
mmu-mir-5046	825	0.00458733	1.39285	2
Slc1a3	826	0.00458733	1.49598	2
Mettl17	827	0.00458733	1.32146	2
Dnajc11	828	0.00458733	1.61502	2
Ilf3	829	0.00458733	1.32266	2
Vcp	830	0.00458733	1.66166	2
Srpr	831	0.00458733	1.36957	2
Mad2l1bp	832	0.00458733	1.09203	3
Cox5b	833	0.00458733	1.0288	3
Trmt112	834	0.00458733	2.79302	2
Ecd	835	0.00458733	1.47668	2
Kif11	836	0.00458733	1.34639	2
Klhl15	837	0.00458733	1.07683	3
Riok1	838	0.00458733	0.972327	3
Capzb	839	0.00458733	1.19554	3
mmu-mir-5623	840	0.00458733	1.89649	2
Hmgxb3	841	0.00458733	1.04104	3
Nop2	842	0.00458733	2.6934	2
Rph3a	843	0.00458733	1.13655	3
Fbxo5	844	0.00458733	1.30583	2
Cenpi	845	0.00458733	1.94926	2
Mrpl40	846	0.00458733	1.70856	2
AI462493	847	0.00458733	1.12058	3
mmu-mir-677	848	0.00458733	0.964321	3
Gemin5	849	0.00458733	2.97578	2
Ddi2	850	0.00458733	1.11612	3
Orc2	851	0.00458733	1.50508	2
mmu-mir-7032	852	0.00458733	1.35654	2
Wdr7	853	0.00458733	1.32154	2
Gm13088	854	0.00458733	1.30288	2
Ndufb8	855	0.00458733	2.01564	2
Adamtsl5	856	0.00458733	0.932556	3
Acin1	857	0.00458733	0.931554	3
Nxf1	858	0.00458733	2.1849	2
Mbd3	859	0.00458733	1.07554	3
Olfr1537	860	0.00458733	1.62938	2
Mcm6	861	0.00458733	2.88449	2
Ilf2	862	0.00458733	1.29449	2
mmu-mir-151	863	0.00458733	1.36851	2
Pyroxd1	864	0.00458733	2.39513	2
Dhx16	865	0.00458733	1.78316	2
Rtf1	866	0.00458733	1.00387	3
Hnrnpk	867	0.00458733	2.8345	2
Ppan	868	0.00458733	2.74886	2
Ddhd1	869	0.00458733	0.96176	3
Snrnp35	870	0.00458733	1.89041	2
Heatr1	871	0.00458733	1.31514	2
Gpkow	872	0.00458733	1.29895	2
Rars	873	0.00458733	1.01027	3
Rps24	874	0.00458733	2.79234	2
Ppp2r3a	875	0.00458733	2.42811	2
Larp4	876	0.00458733	0.942004	3
Sytl4	877	0.00458733	1.4379	2
Cops8	878	0.00458733	1.04466	3
Fbxl4	879	0.00458733	0.969097	3
mmu-mir-195a	880	0.00458733	1.06925	3
Snrpf	881	0.00458733	2.54738	2
Mlc1	882	0.00557801	1.28718	2
Actl6a	883	0.00557801	2.28952	2
Snip1	884	0.00557801	3.55223	2
Coa6	885	0.00557801	0.993718	3
Tnfsf11	886	0.00557801	1.13375	3
Dbf4	887	0.00557801	1.38143	2
Fam58b	888	0.00557801	1.31835	2
Gata4	889	0.00557801	1.57741	2
Boc	890	0.00557801	1.27777	2
Rpl5	891	0.00557801	1.04421	3
mmu-mir-7070	892	0.00557801	2.67548	2
Tsr2	893	0.00557801	1.90762	2
Ufc1	894	0.00557801	0.940867	3
Apex1	895	0.00557801	2.204	2
Dctn5	896	0.00557801	2.66692	2
Chordc1	897	0.00557801	1.64604	2
mmu-mir-7000	898	0.00557801	1.57191	2
mmu-mir-7075	899	0.00557801	0.996207	3
Kpnb1	900	0.00557801	3.07787	2
Pop5	901	0.00557801	2.76116	2
Vma21	902	0.00557801	3.07448	2
Tcf7	903	0.00557801	1.26888	2
Lysmd4	904	0.00557801	1.26925	2
Vpreb1	905	0.00661159	2.21452	2
Rangap1	906	0.00661159	3.27024	2
Men1	907	0.00661159	1.26637	2
Sumo1	908	0.00661159	1.55652	2
Eogt	909	0.00661159	1.0336	3
Hhipl2	910	0.00661159	1.27188	2
Tubgcp3	911	0.00661159	2.10754	2
Polr2c	912	0.00661159	1.00204	3
Ruvbl1	913	0.00661159	1.25538	2
Nutf2	914	0.00661159	3.19113	2
mmu-mir-1983	915	0.00748593	2.8451	2
C87414	916	0.00748593	1.25585	2
Trp53inp1	917	0.00748593	1.66865	2
Naf1	918	0.00748593	1.05862	3
Rps4x	919	0.00748593	3.04437	2
Pdpr	920	0.00748593	1.02372	3
Tubgcp2	921	0.00748593	0.995059	3
Gm14151	922	0.00748593	1.48696	2
Nup35	923	0.00748593	1.35905	2
Cdca5	924	0.00748593	1.32692	2
Lyrm4	925	0.00748593	1.25957	2
Polr2f	926	0.00748593	1.56532	2
Asphd2	927	0.00748593	1.36398	2
Gtf2h1	928	0.00748593	0.970922	3
Actg1	929	0.00748593	1.02168	3
Vrk1	930	0.00748593	1.24445	2
Thoc2	931	0.00748593	1.25116	2
Nrf1	932	0.00748593	2.92825	2
Fastkd1	933	0.00748593	1.07025	3
Cdca8	934	0.00748593	2.65887	2
Hoxd10	935	0.00748593	1.2403	2
Nsun5	936	0.00748593	1.46054	2
Zzz3	937	0.00748593	1.09498	3
Emc1	938	0.00748593	1.35233	2
A430005L14Rik	939	0.00748593	0.911456	3
Syt5	940	0.00748593	1.23582	2
Spata5l1	941	0.00748593	1.71341	2
Gtf2h3	942	0.00845923	1.2631	2
Brf2	943	0.00845923	2.65345	2
Ccnb1	944	0.00845923	1.1417	3
mmu-mir-375	945	0.00845923	1.24378	2
Tomm5	946	0.00845923	6.41186	1
Crxos	947	0.00845923	1.03276	3
Cenpn	948	0.00845923	2.62685	2
Scamp5	949	0.00845923	1.05946	3
Nup88	950	0.00845923	1.17391	3
Txn1	951	0.00845923	1.23942	2
Glmn	952	0.00872592	1.78103	2
Brf1	953	0.00872592	6.0936	1
mmu-mir-6969	954	0.00872592	1.11394	3
Slc39a2	955	0.00872592	1.3525	2
Rad51	956	0.00872592	5.97129	1
mmu-mir-466g	957	0.00872592	5.91623	1
Atp5b	958	0.00872592	5.87214	1
Atp6v1b2	959	0.00872592	5.8551	1
mmu-mir-199a-1	960	0.00872592	1.19386	3
Eif4e	961	0.00872592	5.77768	1
mmu-mir-466b-3	962	0.00872592	5.73012	1
Gm3383	963	0.00872592	5.72361	1
Unc13d	964	0.00872592	1.2326	2
Mtor	965	0.00872592	5.6699	1
Triap1	966	0.00872592	1.26671	2
Kat8	967	0.00872592	1.53274	2
mmu-mir-669a-2	968	0.00872592	5.5452	1
Ssmem1	969	0.00872592	0.943305	3
Rbm48	970	0.00872592	5.50128	1
BC030867	971	0.00872592	1.00814	3
Dlx2	972	0.00872592	1.6829	2
Vmn1r125	973	0.00872592	5.46385	1
Srsf2	974	0.00872592	5.45534	1
Gabpb1	975	0.00872592	5.42936	1
Vars	976	0.00872592	5.40719	1
Ercc4	977	0.00872592	1.0795	3
2700050L05Rik	978	0.00872592	1.0143	3
Tsr1	979	0.00872592	5.35187	1
Psmg2	980	0.00872592	5.07065	1
Gemin6	981	0.00872592	5.32302	1
Cdc123	982	0.00872592	5.31322	1
Ska3	983	0.00872592	5.30828	1
mmu-mir-5617	984	0.00872592	1.48718	2
Cdc73	985	0.00872592	5.26787	1
Rtcb	986	0.00872592	1.07141	3
Ppp1r14c	987	0.00872592	1.22217	2
Gm8693	988	0.00872592	5.23112	1
Lonp1	989	0.00872592	5.23112	1
Mis12	990	0.00872592	1.21971	2
Etohi1	991	0.00872592	5.21495	1
Mrpl35	992	0.00872592	1.17625	3
Rps16	993	0.00872592	1.21893	2
1700049G17Rik	994	0.00872592	5.1874	1
mmu-mir-690	995	0.00872592	5.1705	1
mmu-mir-328	996	0.00872592	5.1648	1
Cox15	997	0.00872592	5.15907	1
Fam73b	998	0.00872592	1.47765	2
mmu-mir-5112	999	0.00872592	5.1533	1
Polr1c	1000	0.00872592	5.11801	1
Stip1	1001	0.00872592	5.10596	1
Klra17	1002	0.00872592	1.21376	2
Ykt6	1003	0.00872592	5.06892	1
Esco2	1004	0.00872592	5.06892	1
Rpl18	1005	0.00872592	4.71525	1
4930555G01Rik	1006	0.00872592	1.13771	3
Rpl30	1007	0.00872592	4.66593	1
Mrps28	1008	0.00872592	1.45635	2
Rgs2	1009	0.00872592	1.68624	2
Prpf8	1010	0.00872592	5.03045	1
Dppa3	1011	0.00872592	5.01065	1
Slc16a11	1012	0.00872592	3.07665	2
Ssbp1	1013	0.00872592	5.00396	1
D830030K20Rik	1014	0.00872592	4.99044	1
Cdipt	1015	0.00872592	2.73115	2
Mrps36	1016	0.00872592	1.77642	2
Krr1	1017	0.00872592	4.97674	1
Tyms	1018	0.00872592	4.96982	1
mmu-mir-5113	1019	0.00872592	0.953705	3
Ftsj2	1020	0.00872592	0.934586	3
Mrps26	1021	0.00872592	2.64879	2
mmu-mir-1191b	1022	0.00872592	4.91999	1
Shisa2	1023	0.00872592	4.91266	1
Pola2	1024	0.00872592	1.27869	2
Slbp	1025	0.00872592	1.28847	2
Vmp1	1026	0.00872592	1.95903	2
2700060E02Rik	1027	0.00872592	4.56916	1
Rps28	1028	0.00872592	4.86754	1
Aurkb	1029	0.00872592	4.55038	1
Has2	1030	0.00872592	4.85204	1
Krtap4-13	1031	0.00872592	4.85204	1
mmu-mir-1941	1032	0.00872592	4.8442	1
Mrpl21	1033	0.00872592	4.53124	1
Naprt1	1034	0.00872592	1.23512	3
Pygo2	1035	0.00872592	4.82029	1
Xrcc1	1036	0.00872592	1.31529	2
Defa26	1037	0.00872592	4.80403	1
Dhx33	1038	0.00965318	4.80403	1
Rbbp6	1039	0.00965318	4.80403	1
Smc1a	1040	0.00965318	4.80403	1
Ddx27	1041	0.00965318	0.930509	3
Kin	1042	0.0104342	4.7958	1
Med20	1043	0.0104342	4.7958	1
Slc25a20	1044	0.0104342	4.7958	1
Prelid1	1045	0.0104342	4.47152	1
mmu-mir-6971	1046	0.0104342	4.7875	1
Rpl35	1047	0.0104342	2.23268	2
Vdac1	1048	0.0104342	4.77913	1
Plcz1	1049	0.0104342	4.76218	1
mmu-mir-7115	1050	0.0104342	4.7536	1
Gm10406	1051	0.0104342	4.35412	1
Ndufab1	1052	0.0104342	4.74494	1
Dhps	1053	0.0104342	2.74568	2
Zfp217	1054	0.0104342	0.922967	3
Etf1	1055	0.0104342	4.73621	1
Npr3	1056	0.0104342	4.73621	1
mmu-mir-1957a	1057	0.0104342	4.73621	1
Hnrnpl	1058	0.0104342	1.21373	2
mmu-mir-3470b	1059	0.0104342	4.71851	1
Plvap	1060	0.010819	4.70954	1
mmu-mir-3471-2	1061	0.010819	4.30848	1
Capn15	1062	0.010819	1.77871	2
Rps27	1063	0.010819	2.74922	2
Nfyc	1064	0.010819	1.74896	2
Kif1b	1065	0.010819	4.70049	1
mmu-mir-7662	1066	0.010819	4.69136	1
Nsa2	1067	0.010819	4.34601	1
Aurkc	1068	0.010819	4.66345	1
Prdm14	1069	0.010819	0.947653	3
mmu-mir-3473d	1070	0.010819	4.65397	1
Abcg1	1071	0.010819	4.65397	1
Pla2g2c	1072	0.010819	0.989902	3
Telo2	1073	0.010819	0.970453	3
Utp6	1074	0.010819	1.19842	2
Gm904	1075	0.010819	1.28526	2
mmu-mir-706	1076	0.010819	4.26111	1
mmu-mir-467e	1077	0.010819	4.16658	1
mmu-mir-671	1078	0.010819	4.14847	1
Trappc5	1079	0.010819	4.22896	1
Agk	1080	0.010819	1.20377	2
Hist1h2bh	1081	0.010819	1.03594	3
Bre	1082	0.010819	1.19557	2
Il23a	1083	0.010819	4.12577	1
Wdr62	1084	0.010819	1.19895	2
Eif4g2	1085	0.010819	4.11117	1
Rnaseh2b	1086	0.010819	1.19388	2
Il6st	1087	0.010819	1.19654	2
Spin2-ps1	1088	0.010819	4.07371	1
Akt1s1	1089	0.010819	1.20055	2
Kri1	1090	0.010819	1.39522	2
Polr1d	1091	0.010819	1.62313	2
Dnm1l	1092	0.010819	1.01012	3
Cdsn	1093	0.010819	1.15871	3
Med28	1094	0.010819	1.18857	2
Gtf3a	1095	0.010819	0.894504	3
Srebf2	1096	0.010819	1.19113	2
Gm8765	1097	0.010819	4.0188	1
Phlpp1	1098	0.010819	1.24129	2
Rpf1	1099	0.010819	3.88026	1
1700018B08Rik	1100	0.010819	1.19281	2
Urm1	1101	0.010819	1.19347	2
Ppa2	1102	0.010819	3.81753	1
Mup1	1103	0.010819	3.7989	1
mmu-mir-6388	1104	0.010819	2.7109	2
Olfr830	1105	0.010819	3.96069	1
Oip5	1106	0.010819	1.84581	2
mmu-mir-1224	1107	0.010819	1.56032	2
Kcnk4	1108	0.010819	1.18626	2
Eif4a3	1109	0.010819	1.40651	2
Pde6d	1110	0.010819	3.77832	1
Nr1d2	1111	0.010819	3.90805	1
Cdpf1	1112	0.010819	1.18483	2
Lrr1	1113	0.010819	1.18463	2
Nfyb	1114	0.010819	3.73342	1
Ruvbl2	1115	0.0110827	3.73342	1
Nme9	1116	0.0110827	3.68619	1
Psmb6	1117	0.0110827	3.66849	1
Mrpl45	1118	0.0110827	1.17764	2
Gas7	1119	0.0110827	1.1981	2
Fam96b	1120	0.0110827	3.60734	1
BC003331	1121	0.0110827	1.46849	2
Exosc3	1122	0.0110827	3.62962	1
Smarcc1	1123	0.0110827	2.07362	2
Zc3h3	1124	0.0110827	0.87458	3
Dnajc2	1125	0.0110827	1.20441	2
Adipor2	1126	0.0110827	1.17763	2
mmu-mir-125b-2	1127	0.0110827	1.44937	2
Taf5	1128	0.0110827	1.03132	3
Fam175a	1129	0.0110827	1.36698	2
mmu-mir-1966	1130	0.0110827	1.1785	2
Snrpa1	1131	0.0110827	1.76382	2
Rtel1	1132	0.0110827	1.79626	2
Uqcr10	1133	0.0110827	1.04121	3
Wdr75	1134	0.0110827	0.949154	3
Prr15l	1135	0.0110827	1.11084	3
Arhgef10l	1136	0.0110827	1.17622	2
mmu-mir-3103	1137	0.0110827	0.872433	3
Wrb	1138	0.0110827	2.20698	2
mmu-mir-8099-2	1139	0.0110827	3.42016	1
Recql5	1140	0.0110827	0.944686	3
Ranbp3	1141	0.0110827	0.999464	3
mmu-mir-5099	1142	0.0110827	3.37336	1
Xrcc2	1143	0.0110827	2.97308	2
Ttc14	1144	0.0110827	3.43891	1
Cct7	1145	0.0110827	1.6774	2
Pdrg1	1146	0.0110827	1.18225	2
Gtf2a2	1147	0.0110827	3.47789	1
Hipk2	1148	0.0110827	3.42512	1
Hnrnpa3	1149	0.0110827	0.959208	3
Ccdc130	1150	0.0110827	3.3815	1
Tpi1	1151	0.0110827	0.913642	3
Ddit3	1152	0.0110827	1.17017	2
Zranb2	1153	0.0110827	1.04354	3
Muc2	1154	0.0110827	1.1662	2
Akr1b10	1155	0.0110827	0.955402	3
Bcl2l1	1156	0.0110827	1.78936	2
Pkp4	1157	0.0110827	3.35314	1
Bpifb2	1158	0.0110827	3.32231	1
Mrps24	1159	0.0110827	2.69695	2
Cdc23	1160	0.0110827	1.58135	2
Ppp6c	1161	0.0110827	1.01383	3
mmu-mir-210	1162	0.0110827	1.16204	2
Prpf3	1163	0.0110827	0.907906	3
Sparc	1164	0.0110827	1.16461	2
Eif2s3x	1165	0.0110827	3.23046	1
Ogfod1	1166	0.0110827	1.25357	2
Cops2	1167	0.0110827	3.29949	1
Commd1	1168	0.0110827	0.864369	3
Cenpo	1169	0.0110827	3.23972	1
Aars2	1170	0.0110827	3.18596	1
Ulk1	1171	0.0110827	0.93254	3
Gpn3	1172	0.0110827	0.874879	3
Irak2	1173	0.0110827	3.25109	1
Npy1r	1174	0.0110827	3.19848	1
Prpf39	1175	0.0110827	1.76476	2
Trim27	1176	0.0110827	0.947672	3
Gmppb	1177	0.0110827	1.56845	2
Gck	1178	0.0110827	1.11174	3
8430408G22Rik	1179	0.0117723	1.15153	2
Pla2g2f	1180	0.0117723	3.22599	1
Timmdc1	1181	0.0117723	3.15818	1
Ube2v1	1182	0.0117723	3.21748	1
Dcps	1183	0.0117723	1.15153	2
1110004E09Rik	1184	0.0117723	3.1362	1
4930564D02Rik	1185	0.0117723	1.15757	2
Tomm40	1186	0.0117723	1.03055	3
Mmp25	1187	0.0117723	3.18269	1
Hist1h3g	1188	0.0117723	0.971523	3
Snrpb	1189	0.0117723	1.36816	2
Yeats4	1190	0.0117723	3.14969	1
Rad23b	1191	0.0117723	3.10401	1
Wdr5	1192	0.0117723	3.31609	2
Nt5dc3	1193	0.0117723	3.14242	1
Pnpo	1194	0.0117723	0.930083	3
Upk3bl	1195	0.0123421	2.20996	2
Rag2	1196	0.0123421	3.14665	1
Pygo1	1197	0.0123421	1.16654	2
Gpank1	1198	0.0123421	3.07076	1
Gm13128	1199	0.0123421	3.08994	1
Rps20	1200	0.0123421	2.71361	2
Eif3c	1201	0.0123421	1.3797	2
Atg5	1202	0.0123421	1.39744	2
Ankrd11	1203	0.0123421	2.9235	2
Socs5	1204	0.0123421	3.07712	1
mmu-mir-6975	1205	0.0123421	3.05124	1
Btbd9	1206	0.0123421	1.42448	2
Ddx24	1207	0.0123421	3.02511	1
mmu-mir-7034	1208	0.0123421	3.07064	1
Plk1	1209	0.0123421	1.68561	2
Wtap	1210	0.0123421	3.04546	1
Dsp	1211	0.0123421	3.10926	1
Sfxn1	1212	0.0123421	3.07447	1
Mrpl23	1213	0.0123421	1.07804	3
Zc3h10	1214	0.0123421	0.936676	3
Mcur1	1215	0.0123421	1.87569	2
Yars2	1216	0.0123421	3.05872	1
Polr2b	1217	0.0123421	2.33224	2
Igf2bp2	1218	0.0123421	3.01078	1
mmu-mir-7038	1219	0.0123421	1.78637	2
Dcaf13	1220	0.0123421	2.96302	1
H3f3a	1221	0.0130341	2.94809	1
Rhox3c	1222	0.0130341	1.84897	2
Dtymk	1223	0.0130341	2.95052	1
Timd2	1224	0.0130341	2.98696	1
Pes1	1225	0.0130341	2.02647	2
Ndufaf3	1226	0.0130341	0.88668	3
Creb3l2	1227	0.0130341	0.87839	3
Ccdc15	1228	0.0130341	1.15187	2
Srrm1	1229	0.0130341	0.89866	3
Urb1	1230	0.0130341	0.861062	3
Gm3706	1231	0.0130341	2.93377	1
Vmn1r223	1232	0.0130341	1.0915	3
Yeats2	1233	0.0138122	1.45541	2
Mrps7	1234	0.0138122	1.6163	2
Mastl	1235	0.0138122	1.21145	2
Rbm4b	1236	0.0144933	1.14235	2
Cul3	1237	0.0144933	1.42346	2
Fastkd3	1238	0.0144933	0.932253	3
Eif6	1239	0.0144933	2.89599	1
Rpia	1240	0.0144933	2.14105	2
Stau1	1241	0.0144933	0.975278	3
Gtf2e2	1242	0.0144933	2.87862	1
AY074887	1243	0.0144933	1.4228	2
Pdcd5	1244	0.0144933	0.840101	3
Ints3	1245	0.0144933	2.02507	2
Snapc1	1246	0.0144933	2.86816	1
Snw1	1247	0.0151384	2.88538	1
Rab33b	1248	0.0151384	1.13578	2
Ap4m1	1249	0.0151384	1.13897	2
Arrdc1	1250	0.0151384	0.841721	3
Fnbp4	1251	0.0151384	2.89061	1
Alkbh7	1252	0.0151384	2.86743	1
1190007I07Rik	1253	0.0151384	2.56774	2
Qpct	1254	0.0151384	0.844881	3
Hccs	1255	0.0151384	2.86988	1
Znrf1	1256	0.0151384	2.90122	1
Ncaph	1257	0.0151384	1.13587	2
Ndor1	1258	0.0151384	1.73132	2
Kcnj12	1259	0.0151384	2.90457	1
Nfs1	1260	0.0153979	2.84344	2
Mif	1261	0.0153979	2.82425	1
Ell	1262	0.0153979	2.86997	1
Olfr734	1263	0.0153979	2.55528	2
Rrp12	1264	0.0153979	1.16008	2
Trpm7	1265	0.0153979	1.83543	2
mmu-mir-204	1266	0.0153979	2.80548	1
Nsmce4a	1267	0.0153979	1.1286	2
Isg20l2	1268	0.0153979	1.12563	2
Dlgap5	1269	0.0153979	2.85397	1
Gm14326	1270	0.0153979	1.50647	2
Mast1	1271	0.0153979	1.13477	2
Pdc	1272	0.0153979	1.13346	2
Skp2	1273	0.0153979	1.12624	2
D10Wsu102e	1274	0.0153979	0.909339	3
Ppat	1275	0.0153979	2.8308	1
Uxt	1276	0.0153979	2.04737	2
Ccdc90b	1277	0.0153979	2.75665	2
4921530D09Rik	1278	0.0153979	0.86613	3
Btaf1	1279	0.0153979	2.78139	1
Dhx34	1280	0.0153979	0.942387	3
Znhit6	1281	0.0153979	2.60666	2
Mettl16	1282	0.0153979	1.25512	2
Tfr2	1283	0.0153979	2.82118	1
Naa20	1284	0.0153979	2.06813	2
Atr	1285	0.0153979	1.48643	2
Olfr1511	1286	0.0153979	0.979399	3
Ctnnbl1	1287	0.0153979	1.42904	2
Fam209	1288	0.0153979	1.12722	2
Ptma	1289	0.0153979	1.40348	2
Cog8	1290	0.0153979	2.78789	1
Ascc1	1291	0.0153979	1.12027	2
mmu-mir-8095	1292	0.0153979	0.939071	3
Tpt1	1293	0.0153979	2.73146	1
Hist1h4a	1294	0.0153979	2.57845	2
Trappc3	1295	0.0153979	2.79586	1
Arfrp1	1296	0.0153979	2.72032	1
Mrps18b	1297	0.0153979	1.45276	2
Ftsj3	1298	0.0153979	2.92703	2
Ifi30	1299	0.0153979	1.29492	2
1110001J03Rik	1300	0.0153979	1.24156	2
1110008J03Rik	1301	0.0153979	0.878834	3
Ntpcr	1302	0.0153979	0.9406	3
mmu-mir-708	1303	0.0153979	1.73096	2
Nxph2	1304	0.0153979	2.75017	1
Dclre1b	1305	0.0153979	1.12181	2
Wbp4	1306	0.0153979	0.873829	3
Bcl2l10	1307	0.0153979	2.68876	1
Rbbp4	1308	0.0153979	0.973739	3
Arl6ip5	1309	0.0153979	2.73479	1
Mcl1	1310	0.0153979	2.73479	1
mmu-mir-6953	1311	0.0153979	2.73479	1
Snrnp27	1312	0.0153979	1.11518	2
Usp46	1313	0.0153979	0.844282	3
Bard1	1314	0.0153979	1.11834	2
Mus81	1315	0.0153979	1.11901	2
Stra13	1316	0.0153979	2.67217	1
Prorsd1	1317	0.0153979	1.18993	2
Preb	1318	0.0153979	1.98179	2
Pdcd2l	1319	0.0153979	0.943404	3
Vmn1r128	1320	0.0153979	2.67275	1
Creb5	1321	0.0153979	1.22847	2
mmu-mir-7029	1322	0.0153979	2.72504	1
Ckap2	1323	0.0153979	0.959978	3
Mospd2	1324	0.0153979	2.71582	1
Uspl1	1325	0.0153979	0.99991	3
Alpi	1326	0.0153979	2.70652	1
Prg4	1327	0.0153979	2.70652	1
U2af2	1328	0.0153979	1.26589	2
Ndufaf1	1329	0.0153979	1.15813	2
Kng1	1330	0.0153979	0.888692	3
mmu-mir-6361	1331	0.0153979	0.829642	3
Rpsa	1332	0.0153979	1.46831	2
Vmn2r88	1333	0.0153979	2.65801	1
mmu-mir-1946b	1334	0.0153979	2.78197	2
Gm3238	1335	0.0153979	2.6279	1
Nenf	1336	0.0153979	2.64263	2
Gm1564	1337	0.0153979	1.77036	2
Rnmt	1338	0.0153979	2.6144	1
Cabs1	1339	0.0153979	1.09388	3
Cdk7	1340	0.0153979	1.1542	2
Tpst1	1341	0.0153979	2.62297	1
Zeb1	1342	0.0153979	1.3781	2
Bccip	1343	0.0153979	2.61868	1
Calhm2	1344	0.0153979	0.881819	3
Zfp750	1345	0.0153979	2.61608	1
Nelfcd	1346	0.0153979	1.26744	2
Mrpl15	1347	0.0153979	2.59554	1
Fbxl5	1348	0.0153979	2.62155	1
Lats1	1349	0.0153979	1.10985	2
Tmem218	1350	0.0153979	2.63715	1
Ccnl1	1351	0.0153979	0.878099	3
Rfc3	1352	0.0153979	1.89496	2
Mars2	1353	0.0153979	2.61323	1
Krtap1-3	1354	0.0153979	2.60121	1
Olfr1252	1355	0.0153979	2.57064	1
Med14	1356	0.0153979	2.58531	1
Snrnp25	1357	0.0153979	2.67894	2
Cyp3a25	1358	0.0153979	2.59784	1
Mnat1	1359	0.0153979	2.57904	1
Sap130	1360	0.0153979	2.5497	1
Zfhx4	1361	0.0153979	1.10544	2
Pbx4	1362	0.0153979	2.50297	2
Tigd2	1363	0.0153979	2.15342	2
Tars2	1364	0.0153979	2.5505	1
Rgs8	1365	0.0153979	1.30575	2
Ndufb7	1366	0.0153979	2.55167	1
Wdhd1	1367	0.0153979	2.53057	1
Rnf20	1368	0.0153979	1.12784	2
Foxg1	1369	0.016082	2.53436	1
Trappc9	1370	0.016082	2.5845	1
Fam178b	1371	0.016082	1.88581	2
mmu-mir-669f	1372	0.016082	0.898514	3
Slc25a40	1373	0.0165109	1.05247	3
Zfand1	1374	0.0165109	0.956336	3
Acrv1	1375	0.0165109	1.10718	2
Cela2a	1376	0.0165109	1.3067	2
Specc1	1377	0.0165109	2.52661	1
Dgcr14	1378	0.0165109	2.56632	1
Zfp931	1379	0.0165109	2.56632	1
Dok1	1380	0.0165109	2.55022	1
Myo1h	1381	0.0165109	2.53401	1
Ptpn2	1382	0.0165109	1.64343	2
Rps27a	1383	0.0165109	2.70166	2
Taar1	1384	0.0165109	2.53026	1
Anapc1	1385	0.0165109	2.49166	1
Timm17a	1386	0.0165109	1.09558	2
Cpb1	1387	0.0165109	1.15638	2
Pced1b	1388	0.0165109	2.51408	1
Ube2z	1389	0.0165109	2.51408	1
Drg1	1390	0.0165109	0.956893	3
1700028K03Rik	1391	0.0165109	1.09464	2
Tmprss11e	1392	0.0165109	2.51715	1
Zc3h11a	1393	0.0165109	0.821696	3
Gzmf	1394	0.0165109	1.81019	2
Thap11	1395	0.0165109	1.10157	2
Stag2	1396	0.0165109	0.946857	3
Fancl	1397	0.0165109	1.56947	2
Kif2c	1398	0.0167951	2.44782	1
Pxmp2	1399	0.0167951	2.5002	1
Coq7	1400	0.0167951	1.32881	2
Hnrnpd	1401	0.0167951	1.09158	2
Srsf7	1402	0.0167951	2.45966	1
Peak1	1403	0.0167951	2.47995	1
Bms1	1404	0.0167951	2.42881	1
Rsph6a	1405	0.0167951	0.917149	3
Pet100	1406	0.0167951	2.44234	1
Polr3gl	1407	0.0167951	2.44234	1
Taf6	1408	0.0167951	2.44914	1
Cbr4	1409	0.0167951	2.48296	1
Eefsec	1410	0.0167951	2.48296	1
Slc35b1	1411	0.0167951	2.48296	1
Wdr33	1412	0.0167951	2.46596	1
Acn9	1413	0.0167951	1.64559	2
Cad	1414	0.0167951	1.09458	2
Rnf111	1415	0.0167951	0.865545	3
Iws1	1416	0.0167951	1.12365	2
Polb	1417	0.0167951	1.12443	2
Hnrnph2	1418	0.0167951	2.45889	1
Gm5082	1419	0.0167951	2.47423	1
Mphosph6	1420	0.0167951	1.13365	2
Rpl9	1421	0.0167951	2.4131	1
Babam1	1422	0.0167951	1.08482	2
Copa	1423	0.0167951	1.6763	2
Me1	1424	0.0167951	2.45653	1
Pde4b	1425	0.0167951	2.45653	1
Nip7	1426	0.0167951	2.44592	1
Bhlhe40	1427	0.0167951	1.08619	2
Rps10	1428	0.0167951	1.23433	2
Dkk1	1429	0.0167951	2.44756	1
mmu-mir-5620	1430	0.0167951	2.4006	1
Oxsm	1431	0.0167951	2.38465	1
Haus3	1432	0.0167951	1.6707	2
Commd8	1433	0.0167951	0.875135	3
Plce1	1434	0.0173122	1.0844	2
Wdr55	1435	0.0173122	2.37429	1
Zfx	1436	0.0173122	1.19627	2
Pcid2	1437	0.0173122	1.50129	2
Tpp1	1438	0.0173122	2.38622	1
mmu-mir-7053	1439	0.0173122	2.42938	1
mmu-mir-5710	1440	0.0173122	1.08211	2
Arid1b	1441	0.0173122	1.36605	2
Ccdc108	1442	0.0173122	1.09814	2
Mrps34	1443	0.0173122	2.79685	2
Pxn	1444	0.0173122	1.16293	2
Rad54l	1445	0.0173122	1.09088	2
Ndufa9	1446	0.0173122	1.16169	2
Uqcrq	1447	0.0173122	2.36388	1
Nrtn	1448	0.0173122	2.38725	1
Sacm1l	1449	0.0177288	1.13896	2
Fam222a	1450	0.0177288	1.08015	2
Acer2	1451	0.0177288	2.3809	1
Dkk2	1452	0.0177288	2.3809	1
Dhx15	1453	0.0177288	1.35528	2
mmu-mir-1892	1454	0.0177288	1.08295	2
Zfp593	1455	0.0177288	0.915089	3
Uba1	1456	0.0177288	2.51485	2
Tomm70a	1457	0.0177288	2.37594	1
Gm9513	1458	0.0177288	2.36808	1
Paf1	1459	0.0177288	1.24667	2
Nup214	1460	0.0177288	2.33989	1
Hist1h3c	1461	0.0177288	1.6377	2
Noc4l	1462	0.0177288	2.33901	1
Wdr73	1463	0.0177288	0.862311	3
Ak6	1464	0.0177288	1.26795	2
Fbxl19	1465	0.0177288	2.37978	1
Snupn	1466	0.0177288	2.37978	1
Snrpd1	1467	0.0177288	2.49033	2
Gnb1l	1468	0.0177288	2.3377	1
Olfr683	1469	0.0177288	2.37119	1
Mplkip	1470	0.0177288	1.0755	2
Zcchc8	1471	0.0177288	0.92646	3
Ampd1	1472	0.0177288	1.08905	2
Npat	1473	0.0177288	1.13042	2
Zfp207	1474	0.0177288	0.902861	3
Tsc22d1	1475	0.0177288	1.0743	2
Lin7c	1476	0.0177288	0.850103	3
Polr2i	1477	0.0177288	2.32131	1
Gins4	1478	0.0177288	1.0742	2
Ints1	1479	0.0177288	2.30607	1
Polr2m	1480	0.0177288	1.10821	2
Eras	1481	0.0177288	0.935222	3
Sap18	1482	0.0177288	2.17202	2
1700066M21Rik	1483	0.0177288	2.31837	1
Ldlrad4	1484	0.0177288	0.894262	3
Ahctf1	1485	0.0177288	2.32232	1
mmu-mir-709	1486	0.0177288	0.895543	3
Myo5b	1487	0.0177288	2.32713	1
Ndnl2	1488	0.0177288	1.7017	2
Ankhd1	1489	0.0177288	2.31094	1
Spta1	1490	0.0177288	2.31094	1
Katnb1	1491	0.0177288	2.27108	1
Pdcd4	1492	0.0177288	2.31415	1
Pwwp2b	1493	0.0177288	1.06811	2
Klc3	1494	0.0177288	1.06514	2
2810007J24Rik	1495	0.0177288	2.28006	1
Crk	1496	0.0177288	0.905596	3
Phf20	1497	0.0177288	0.953402	3
Abcf2	1498	0.0177288	1.8232	2
Tal2	1499	0.0177288	2.27479	1
Ercc1	1500	0.0177288	1.01322	3
Rffl	1501	0.0177288	1.10106	2
Kxd1	1502	0.0177288	0.892538	3
Psmd11	1503	0.0177288	1.37801	2
Trap1	1504	0.0177288	1.15352	2
Trmt10c	1505	0.0177288	2.26812	1
Slc6a12	1506	0.0177288	2.26728	1
mmu-mir-667	1507	0.0177288	2.2352	1
Hpse2	1508	0.0177288	1.06135	2
Arl5c	1509	0.0177288	2.26068	1
1700001F09Rik	1510	0.0177288	2.2296	1
mmu-mir-6922	1511	0.0177288	1.44152	2
Tmem154	1512	0.0177288	2.28104	1
Ttc27	1513	0.0177288	2.19725	2
Tmco4	1514	0.0177288	1.06568	2
Smn1	1515	0.0177288	1.63571	2
Cdc45	1516	0.0177288	0.796736	3
mmu-mir-6240	1517	0.0177288	0.886084	3
Zbtb11	1518	0.0177288	0.885937	3
Eftud1	1519	0.0177288	2.25191	1
Rad51c	1520	0.0177288	2.20803	1
mmu-mir-5106	1521	0.0177288	0.699526	4
Psmf1	1522	0.0177288	0.858824	3
Zfp236	1523	0.0177288	1.23721	2
Hinfp	1524	0.0177288	2.49541	2
Dars	1525	0.0177288	2.20083	1
Setdb1	1526	0.0177288	0.901292	3
Nol9	1527	0.0177288	2.44209	2
Elf5	1528	0.0183119	2.16258	2
Slc19a2	1529	0.0183119	1.14784	2
Plk3	1530	0.0183119	0.992112	3
Txnl4b	1531	0.0183119	2.24141	1
Cyp2a22	1532	0.0183119	1.11381	2
Nelfb	1533	0.0183119	2.18326	1
Nek8	1534	0.0186011	1.05767	2
Galnt9	1535	0.0186011	2.21636	1
Rrs1	1536	0.0186011	1.13915	2
Uqcrc2	1537	0.0186011	2.19537	1
Aimp1	1538	0.0186011	1.0578	2
Brpf1	1539	0.0186011	2.23752	1
Trmt61a	1540	0.0186011	2.19201	1
AF067061	1541	0.0186011	0.990562	3
Nr2e1	1542	0.0186011	2.17881	1
Spef1	1543	0.0186011	2.20521	1
mmu-mir-7074	1544	0.0186011	2.18744	1
Slc25a54	1545	0.0186011	1.02878	3
Srprb	1546	0.0186011	1.32674	2
Sp3	1547	0.0186011	2.21966	1
Rabl5	1548	0.0186011	2.19869	1
Ina	1549	0.0186011	2.1921	1
Fam162a	1550	0.0186011	0.792722	3
Prss22	1551	0.0186011	2.16471	1
Gatc	1552	0.0186011	0.79098	3
Exoc8	1553	0.0186011	1.54687	2
Ndufs5	1554	0.0186011	1.89438	2
Mgea5	1555	0.0186011	2.17254	1
Nbea	1556	0.0186011	2.19219	1
Foxn1	1557	0.0186011	0.860106	3
Zfp622	1558	0.0186011	2.16622	1
Akap12	1559	0.0186011	2.17354	1
Sirt1	1560	0.0186011	1.09174	2
Pole2	1561	0.0186011	2.8318	2
Casc5	1562	0.0186011	2.14857	1
Rfc2	1563	0.0186011	2.46551	2
Rab39	1564	0.0189984	1.91717	2
Dusp12	1565	0.0189984	2.16727	1
Vps41	1566	0.0189984	1.07162	2
Rbm28	1567	0.0189984	0.85404	3
Fbxo46	1568	0.0189984	2.32645	2
Naa25	1569	0.0189984	2.12914	1
Tuba1b	1570	0.0189984	2.12997	1
Prss1	1571	0.0189984	2.13401	1
Rad50	1572	0.0189984	1.97443	2
Coa4	1573	0.0189984	2.13821	1
Aagab	1574	0.0189984	1.03996	2
Kdm4a	1575	0.0189984	0.827496	3
Arntl2	1576	0.0189984	1.26148	2
Leng8	1577	0.0189984	1.21237	2
Haus4	1578	0.0189984	2.14822	1
Zfp362	1579	0.0189984	2.14221	1
Ccdc137	1580	0.0189984	2.11452	1
Rpp14	1581	0.0189984	0.823485	3
Tecpr1	1582	0.0189984	1.04241	2
Aatf	1583	0.0189984	0.975174	3
mmu-mir-7681	1584	0.0195562	2.1155	1
Ddx5	1585	0.0195562	2.14179	1
Wdr18	1586	0.0195562	1.54881	2
Fam167a	1587	0.0195562	1.09069	2
Mtrf1l	1588	0.0195562	0.963621	3
Ubr3	1589	0.0195562	0.942953	3
Ccdc73	1590	0.0199228	1.04595	2
Eif2b5	1591	0.0199228	2.11406	1
Ssu2	1592	0.0199228	1.60657	2
mmu-mir-7012	1593	0.0199228	2.1311	1
Gabrd	1594	0.0199228	0.811611	3
Wdr46	1595	0.0199228	2.11922	1
Cbwd1	1596	0.0199228	1.03669	2
Hic1	1597	0.0199228	1.04711	2
Klf9	1598	0.0199228	1.04389	2
Oser1	1599	0.0199228	0.851091	3
Spata13	1600	0.0199228	1.04447	2
Aldh9a1	1601	0.0199228	1.03761	2
Csprs	1602	0.0199228	2.10586	1
Arpc2	1603	0.0199228	1.03867	2
Glis1	1604	0.0199228	2.11564	1
Tcap	1605	0.0199228	0.845591	3
Hist1h1t	1606	0.0199228	2.11701	1
Fam131b	1607	0.0199228	1.65644	2
mmu-mir-3960	1608	0.0199228	2.10821	1
Cdh2	1609	0.0199228	0.844632	3
Ece2	1610	0.0199228	0.827181	3
Rpl19	1611	0.0204048	2.10162	1
mmu-mir-1946a	1612	0.0204048	2.10162	1
Psmd4	1613	0.0204048	0.864158	3
Pcbp1	1614	0.0204048	2.59504	2
Nckap5	1615	0.0204048	0.808952	3
Slc12a7	1616	0.0204048	2.08522	2
Apobec2	1617	0.0204048	0.796721	3
Ube2cbp	1618	0.0204048	0.848213	3
Eral1	1619	0.0204048	2.0758	1
Pstk	1620	0.0204048	0.81457	3
Actb	1621	0.0204048	2.11214	1
Tmem243	1622	0.0209701	2.11214	1
Ssxb3	1623	0.0209701	2.10273	1
Ran	1624	0.0209701	2.57098	2
mmu-mir-7059	1625	0.0209701	2.09557	1
Clk3	1626	0.0212335	2.15934	2
Rpn1	1627	0.0212335	1.36627	2
Pak4	1628	0.0212335	2.10378	1
Ngdn	1629	0.0212335	1.15286	2
Snapin	1630	0.0212335	2.08823	1
Trim65	1631	0.0212335	2.09534	1
Obscn	1632	0.0212335	1.07591	2
Aurkaip1	1633	0.0212335	1.3562	2
Fbxo16	1634	0.0212335	1.4476	2
Sh3tc1	1635	0.0212335	2.06999	1
Gm5796	1636	0.0212335	2.05662	1
Brsk1	1637	0.0212335	2.06144	1
Pcgf6	1638	0.0212335	2.05372	1
Gm5535	1639	0.0212335	0.78332	3
Mybl2	1640	0.0212335	2.46637	2
Rpn2	1641	0.0212335	2.05161	1
Acy3	1642	0.0212335	1.25322	2
Srfbp1	1643	0.0212335	2.04055	1
Pomp	1644	0.0212335	2.69482	2
Gm3336	1645	0.0212335	1.03145	2
Rae1	1646	0.0212335	1.50027	2
Adam6b	1647	0.0212335	2.06121	1
Smim8	1648	0.0212335	2.07654	1
Themis	1649	0.0212335	1.47576	2
Pde11a	1650	0.0212335	1.02715	2
C1d	1651	0.0212335	2.05419	1
Hist1h3e	1652	0.0212335	2.03531	1
Gnb2l1	1653	0.0213614	2.01481	1
Mocs3	1654	0.0213614	1.6897	2
Heatr3	1655	0.0213614	1.218	2
Uri1	1656	0.0213614	2.59266	2
Get4	1657	0.0213614	1.69291	2
Lurap1l	1658	0.0213614	2.06085	1
1110008F13Rik	1659	0.0213614	2.03548	1
Nosip	1660	0.0213614	0.839151	3
mmu-mir-5107	1661	0.0213614	1.02787	2
Mrpl36	1662	0.0213614	1.02378	2
Mrpl43	1663	0.0213614	1.0234	2
Hmg20b	1664	0.0213614	1.53155	2
Pold3	1665	0.0213614	2.0066	1
Cep57	1666	0.0213614	0.823595	3
Abhd14a	1667	0.0213614	2.03698	1
Xkr8	1668	0.0213614	2.03698	1
Zswim1	1669	0.0213614	0.898823	3
Hist1h2ae	1670	0.0213614	1.83483	2
Zfp58	1671	0.0213614	2.07648	2
Asic2	1672	0.0213614	1.63131	2
Tomm20	1673	0.0213614	1.03194	2
Foxn3	1674	0.0213614	1.10584	2
Scai	1675	0.0213614	2.01367	1
Cldn16	1676	0.0213614	0.853683	3
Rtn4ip1	1677	0.0213614	1.30686	2
Gxylt1	1678	0.0213614	2.02561	1
Setd1b	1679	0.0213614	2.00178	1
Gm11938	1680	0.0213614	1.02449	2
Uros	1681	0.0213614	0.818119	3
Cox20	1682	0.0213614	2.00356	1
Lce6a	1683	0.0213614	2.03418	1
Rapgef6	1684	0.0213614	2.03418	1
Selt	1685	0.0213614	2.03418	1
Lpcat3	1686	0.0213614	1.98794	1
Zfp808	1687	0.0213614	1.14643	2
Utp20	1688	0.0213614	1.02166	2
Upk2	1689	0.0213614	0.844735	3
Afg3l2	1690	0.0214715	1.99395	1
Smdt1	1691	0.0214715	1.99965	1
Sohlh2	1692	0.0214715	0.888578	3
Olfr911-ps1	1693	0.0214715	0.884745	3
Tat	1694	0.0214715	0.810225	3
Trim55	1695	0.0214715	1.34531	2
Rpl13	1696	0.0214715	1.13957	2
Tac4	1697	0.0214715	0.924318	3
Dmrtc2	1698	0.0214715	1.27073	2
Tshz3	1699	0.0214715	2.00099	1
Bicc1	1700	0.0214715	1.99458	1
Dlst	1701	0.0214715	1.01923	2
Sf3b3	1702	0.0214715	2.34117	2
Ctso	1703	0.0214715	2.00216	1
Gtpbp8	1704	0.0214715	1.21616	2
Orc1	1705	0.0214715	0.781395	3
mmu-mir-1906-2	1706	0.0214715	2.00364	1
Gm10324	1707	0.0214715	2.00453	1
Nop9	1708	0.0214715	1.98024	1
Afap1	1709	0.0214715	2.00557	1
Paxip1	1710	0.0214715	1.964	1
mmu-mir-7647	1711	0.0214715	1.96036	1
Olfr601	1712	0.0214715	1.97552	1
Tmem222	1713	0.0214715	2.00678	1
Usp34	1714	0.0214715	0.791298	3
Nipbl	1715	0.0214715	0.781154	3
4930427A07Rik	1716	0.0214715	1.99699	1
Impg2	1717	0.0214715	1.30713	2
Rev1	1718	0.0214715	1.13309	2
Rrp8	1719	0.0214715	0.812971	3
Adat2	1720	0.0214715	1.95765	1
Ankrd45	1721	0.0214715	1.16933	2
Wbscr22	1722	0.0214715	2.4325	2
Naa50	1723	0.0214715	1.01711	2
Nfe2	1724	0.0214715	0.821039	3
Rplp2	1725	0.0214715	1.97567	1
BC027231	1726	0.0214715	2.79524	2
Olfr1359	1727	0.0214715	1.05303	2
Tmem82	1728	0.0218987	1.98116	1
Map2k3	1729	0.0218987	1.98833	1
Rbm8a	1730	0.0218987	1.94929	1
Ecsit	1731	0.0218987	1.94894	1
Map6d1	1732	0.0218987	0.860099	3
Mapkap1	1733	0.0218987	0.968624	3
Uqcrfs1	1734	0.0218987	0.800119	3
Fam154a	1735	0.0218987	1.98809	1
Stxbp3a	1736	0.0218987	1.97356	1
Mtbp	1737	0.0218987	1.95482	1
Opa1	1738	0.0218987	2.4558	2
Bnip3l	1739	0.0218987	1.95737	1
Tada2a	1740	0.0224094	1.38759	2
mmu-mir-5124b	1741	0.0224094	1.97078	1
Shq1	1742	0.0224094	1.91378	2
Sptbn1	1743	0.0224094	0.845615	3
Vmn2r47	1744	0.0224094	1.96404	1
Pole4	1745	0.0227872	1.01277	2
Fam155a	1746	0.0227872	1.00502	2
Rrp9	1747	0.0227872	1.05195	2
Ndufa5	1748	0.0227872	1.93435	1
Rarg	1749	0.0227872	1.92434	1
Rpl41	1750	0.0227872	1.00642	2
Maf	1751	0.0227872	1.00801	2
Capg	1752	0.0227872	1.94845	1
Hmga2	1753	0.0227872	2.55996	2
Itih3	1754	0.0227872	1.95039	1
Dnajc17	1755	0.0227872	0.802552	3
Gmfb	1756	0.0227872	1.00864	2
Mcmbp	1757	0.0227872	1.94569	1
Zfp600	1758	0.0227872	1.94153	1
Tefm	1759	0.0227872	1.92371	1
Hnrnpf	1760	0.0229905	0.797817	3
Dna2	1761	0.0229905	1.03925	2
Tsen2	1762	0.0229905	1.16419	2
Haus2	1763	0.0229905	2.41649	2
Tmem210	1764	0.0229905	1.26678	2
Rbm18	1765	0.0229905	1.93831	1
mmu-mir-6394	1766	0.0229905	1.93123	1
F2rl3	1767	0.0229905	1.02165	2
Psd2	1768	0.0229905	1.04685	2
Baz2b	1769	0.0229905	1.92554	1
Kpna1	1770	0.0229905	0.839176	3
Sec61g	1771	0.0229905	0.855967	3
Hnrnpab	1772	0.0229905	1.94388	1
Armcx4	1773	0.0229905	1.93894	1
Haus1	1774	0.0229905	1.33777	2
Rpl21	1775	0.0229905	1.16203	2
Gtse1	1776	0.0229905	1.00855	2
Ccnj	1777	0.0229905	1.92458	1
Ror1	1778	0.0229905	0.834638	3
Frat1	1779	0.0229905	1.91358	1
Olfr958	1780	0.0229905	1.91358	1
Son	1781	0.0229905	1.88938	1
Wwtr1	1782	0.0229905	1.91789	1
Calcoco2	1783	0.0229905	1.91558	1
Arl2	1784	0.0229905	0.760043	3
2610034B18Rik	1785	0.0229905	1.23687	2
Jdp2	1786	0.0229905	1.16404	2
Swi5	1787	0.0229905	1.01967	2
Cmtr2	1788	0.0233028	1.88965	1
Ubl3	1789	0.0233028	1.89184	1
Orc3	1790	0.0233028	1.17781	2
Hus1	1791	0.0233028	1.91336	1
Atic	1792	0.0233028	1.92184	1
Trub2	1793	0.0233028	1.89142	1
Rtn4r	1794	0.0233028	1.92553	1
mmu-mir-1982	1795	0.0233028	1.92553	1
Rheb	1796	0.0233028	0.847829	3
Olfr1480	1797	0.0233028	0.99923	2
Crebzf	1798	0.0233028	1.01986	2
Cnbd2	1799	0.0233028	0.994522	2
Papd5	1800	0.0233028	0.904013	3
mmu-mir-8114	1801	0.0233028	0.886991	3
Hist2h3b	1802	0.0233028	1.87444	1
Yrdc	1803	0.0233028	1.89012	1
Upf3a	1804	0.0233028	1.89079	1
Zfp407	1805	0.0233028	2.54573	2
Klk1b16	1806	0.0233028	0.797175	3
Gosr2	1807	0.0236864	1.87855	1
Tprkb	1808	0.0236864	1.87491	1
Lingo1	1809	0.0236864	0.948861	3
Atp5l	1810	0.0236864	1.09331	2
Cysltr2	1811	0.0236864	1.8882	1
Tsen34	1812	0.0236864	0.845983	3
Bicd2	1813	0.0236864	1.03462	2
Psmc5	1814	0.0236864	0.992809	2
Rraga	1815	0.0236864	1.44685	2
Mrpl10	1816	0.0236864	1.69556	2
mmu-mir-1291	1817	0.0236864	1.8663	1
Prim1	1818	0.0236864	1.24059	2
mmu-mir-1895	1819	0.0236864	1.86242	1
mmu-mir-7651	1820	0.0241039	0.994446	2
Supt3	1821	0.0241039	1.51508	2
Loxl2	1822	0.0241039	0.990914	2
Vps35	1823	0.0241039	0.987494	2
Zc2hc1a	1824	0.0241039	1.85802	1
Dok2	1825	0.0241039	0.986289	2
Aldh1b1	1826	0.0241039	1.86467	1
Prpf18	1827	0.0241039	1.137	2
Ndufa10	1828	0.0241039	1.25831	2
Tex10	1829	0.0241039	0.985071	3
Osbpl7	1830	0.0245302	0.933518	3
Trmt2a	1831	0.0245302	1.0663	2
Gcn1l1	1832	0.0245302	1.85289	1
Ttll2	1833	0.0245302	0.843742	3
Cdk5rap1	1834	0.0245302	0.985943	2
Sec13	1835	0.0245302	1.11001	2
Pramef8	1836	0.0245302	0.846135	3
BC048609	1837	0.0245302	1.19879	2
Sema6c	1838	0.0245302	0.855069	3
Wdr77	1839	0.0248583	1.50687	2
mmu-mir-680-2	1840	0.0248583	1.84341	1
Anapc4	1841	0.0248583	1.8494	1
Spdl1	1842	0.0248583	1.8287	1
Phax	1843	0.0248583	1.4887	2
Gsta2	1844	0.0248583	1.83823	1
N6amt1	1845	0.0248583	1.84133	1
Zfp462	1846	0.0248583	1.5304	2
Ptcd3	1847	0.0248583	1.84002	1
Ccdc39	1848	0.0248583	0.985203	2
Cwc25	1849	0.0248583	0.818488	3
Pcnt	1850	0.0248583	0.98201	2
Gm5169	1851	0.0248583	1.85332	1
Timp2	1852	0.0248583	1.85332	1
Rad54l2	1853	0.0248583	1.84294	1
Cenpq	1854	0.0248583	1.00057	2
Srxn1	1855	0.0249675	1.84692	1
Atp1b3	1856	0.0249675	1.46572	2
mmu-mir-6952	1857	0.0249675	1.85195	1
Coq5	1858	0.0249675	1.82955	1
mmu-mir-466f-2	1859	0.0249675	1.66544	2
Zmat2	1860	0.0249675	1.81823	1
mmu-mir-466f-3	1861	0.0249675	1.80594	1
Ero1l	1862	0.0249675	1.83925	1
Gyk	1863	0.0249675	1.39207	2
Igfals	1864	0.0249675	1.83393	1
Rfc1	1865	0.0249675	1.662	2
Olfr970	1866	0.0249675	1.81821	1
Rbms2	1867	0.0249675	0.974821	2
Gpr55	1868	0.0249675	0.782587	3
Gtl3	1869	0.0249675	1.8103	1
Trib2	1870	0.0249675	1.82337	1
Rybp	1871	0.0249675	1.22365	2
Gm10696	1872	0.0249675	1.82482	1
Gm5797	1873	0.0249675	1.06893	2
Olfr535	1874	0.0249675	1.84108	1
Muc6	1875	0.0249675	1.30131	2
Tmco6	1876	0.0249675	0.766795	3
Narf	1877	0.0249675	1.83456	1
Prdx2	1878	0.0249675	1.79441	1
Grb2	1879	0.0249675	1.82883	1
Hspa4l	1880	0.0249675	1.18107	2
Rdm1	1881	0.0249675	1.65415	2
Pkmyt1	1882	0.0249675	1.79091	1
Slc47a2	1883	0.0249675	1.80827	1
Gba	1884	0.0249675	1.80024	1
Btbd6	1885	0.0249675	0.976549	2
Wbp2nl	1886	0.0249675	1.81124	1
Lmnb1	1887	0.0253902	1.79404	1
Ift20	1888	0.0253902	2.50929	2
Cdk2ap2	1889	0.0253902	1.82575	1
2016-09-01	1890	0.0253902	0.826783	3
Gcsh	1891	0.0253902	0.886896	3
Pggt1b	1892	0.0253902	1.82053	1
Mug1	1893	0.0253902	1.18636	2
Prol1	1894	0.0253902	1.80235	1
Atp6v1d	1895	0.0255148	1.99089	2
Fto	1896	0.0255148	0.974641	2
Slk	1897	0.0255148	1.79436	1
Mal	1898	0.0255148	1.80475	1
Sec11a	1899	0.0255148	1.80475	1
Eif3b	1900	0.0255148	1.78004	1
mmu-mir-3569	1901	0.0255148	1.42421	2
Dhrs3	1902	0.0255148	1.81216	1
Fbxo34	1903	0.0255148	1.79645	1
Olfr694	1904	0.0255148	1.89871	2
D17Wsu92e	1905	0.0255148	0.764183	3
Sertad1	1906	0.0255148	0.986795	2
Ranbp6	1907	0.0255148	0.974349	2
Prpf40b	1908	0.0255148	1.78011	1
Vbp1	1909	0.0255148	1.77802	1
Kif20b	1910	0.0255148	1.04938	2
Csrp2bp	1911	0.0255148	1.78476	1
2016-09-11	1912	0.0255148	1.79675	1
Pcbp2	1913	0.0255148	1.77644	1
Psmd2	1914	0.0255148	2.39867	2
Rpl31	1915	0.0255148	1.7654	1
Uchl5	1916	0.0255148	0.783352	3
Hist1h2af	1917	0.0255148	1.79884	1
Csnk1g2	1918	0.0255148	1.79521	1
Tmem60	1919	0.0255148	1.79521	1
mmu-mir-6349	1920	0.0255148	0.983887	2
Mad2l2	1921	0.0255148	1.76337	1
Prpf38b	1922	0.0255148	0.966151	2
mmu-mir-1934	1923	0.0255148	1.24859	2
Insl6	1924	0.0255148	0.979194	2
Lsm5	1925	0.0257012	1.04255	2
Mrpl28	1926	0.0257012	0.970739	2
Nfe2l2	1927	0.0257012	0.818134	3
Bcas3	1928	0.0257012	0.993631	2
Fosl2	1929	0.0257012	1.7677	1
Lrfn5	1930	0.0257012	0.866542	3
Usp45	1931	0.0257012	0.804515	3
Nkrf	1932	0.0257012	1.75377	1
Gm5506	1933	0.0257012	0.965396	2
Ugt3a2	1934	0.0257012	1.27942	2
Polr1e	1935	0.0257012	1.77039	1
Mrps30	1936	0.0257012	1.75369	1
Sat2	1937	0.0257012	1.75456	1
Abca17	1938	0.0257012	0.972448	2
Espl1	1939	0.0257012	1.74732	1
Gm14295	1940	0.0257012	1.74312	1
Amz2	1941	0.0257012	1.77797	1
Vmn1r59	1942	0.0257012	1.74828	1
H2-T3	1943	0.0257012	1.04202	2
Clip2	1944	0.0257012	1.78049	1
Gtf2f2	1945	0.0257012	1.1962	2
Mina	1946	0.0257012	1.76337	1
Olfr741	1947	0.0257012	1.76337	1
Prdm10	1948	0.0257012	1.75159	1
Tada3	1949	0.0257012	0.781396	3
Gart	1950	0.0261875	1.73023	1
Nudc	1951	0.0261875	1.76923	1
Spry3	1952	0.0262479	1.7548	1
Mrpl47	1953	0.0262479	1.72864	1
Ddb1	1954	0.0262479	1.75552	1
Mecr	1955	0.0262479	1.66604	2
Ufd1l	1956	0.0262479	1.40815	2
Olfr860	1957	0.0262479	1.73697	1
Zfp111	1958	0.0262479	1.75813	1
Gm5935	1959	0.0262479	1.74139	1
Dlx1	1960	0.0262479	1.17645	2
Exosc1	1961	0.0262479	0.956249	2
Vmn1r94	1962	0.0262479	1.72086	1
Ttc4	1963	0.0262479	1.7366	1
Gmeb1	1964	0.0262479	2.53968	2
Sgol1	1965	0.0262479	1.26062	2
mmu-mir-802	1966	0.0262479	0.958984	2
mmu-mir-5625	1967	0.0262479	1.21095	2
mmu-mir-8103	1968	0.0262479	1.75023	1
Gsk3a	1969	0.0262479	1.58434	2
Car2	1970	0.0262479	0.852966	3
C8a	1971	0.0262479	1.72802	1
Morn2	1972	0.0262479	1.73108	1
Atp6v0e2	1973	0.0262479	0.839289	3
Kcnj10	1974	0.0262479	0.994882	2
Tbkbp1	1975	0.0262479	1.01425	2
Cdc27	1976	0.0262479	2.29513	2
Dolk	1977	0.0262479	1.7296	1
Olfr1281	1978	0.0262479	0.980093	2
Alg13	1979	0.0262479	1.7212	2
I830012O16Rik	1980	0.0262479	1.72196	1
Cyp2d40	1981	0.0262479	2.03304	2
Wdr74	1982	0.0262479	1.70485	1
Prmt10	1983	0.0262479	1.72418	1
Avl9	1984	0.0262479	2.31368	2
Zfp474	1985	0.0262479	1.71183	1
Spcs2	1986	0.0262479	0.73162	3
Exosc10	1987	0.0262479	1.08431	2
Atp2a3	1988	0.0262479	0.772418	3
Snrpb2	1989	0.0262479	2.34516	2
Nat8l	1990	0.0262479	1.73423	1
Cyp4f16	1991	0.0262479	0.959955	2
Zc3h15	1992	0.0262479	1.70489	1
Actr1a	1993	0.0262479	1.71627	1
Ccdc147	1994	0.0262479	0.81938	3
Eif2b4	1995	0.0262479	1.03871	2
Mlxip	1996	0.0262479	0.960305	2
Prkch	1997	0.0262479	1.72201	1
[truncated: 19,263 more rows]
