# Supplementary material for: A CRISPR screen identifies genes controlling Etv2 threshold expression in murine hemangiogenic fate commitment
Source: Nat Commun. 2017 Sep 14;8:541. doi: 10.1038/s41467-017-00667-5 (PMC5599515; doi:10.1038/s41467-017-00667-5)
Supplement: Supplementary file 9 — Supplementary Data 8 [file 41467_2017_667_MOESM9_ESM.xlsx]

## Sheet: input vs pr
Supplemental data 8. Genes implicated in mesoderm differentiation
related to Figure 3
gene	rank	fdr	effect_size	#_active_guide-RNA
Smg5	1	4.68823e-05	2.59754	5
Dnmt1	2	4.68823e-05	2.68047	4
Smg6	3	4.68823e-05	2.83951	4
Siva1	4	4.68823e-05	2.30071	4
Pcgf1	5	4.68823e-05	2.02252	4
Fam46a	6	4.68823e-05	2.60219	3
Cma1	7	4.68823e-05	3.73678	3
Zmym2	8	4.68823e-05	2.28327	4
Ptpre	9	4.68823e-05	2.34525	3
H2-Q1	10	4.68823e-05	2.39038	3
Mcpt9	11	4.68823e-05	2.38566	3
Ms4a10	12	4.68823e-05	2.28499	3
Olfr1501	13	4.68823e-05	2.31527	3
Snca	14	4.68823e-05	2.29818	3
Olfr391-ps	15	4.68823e-05	2.27358	3
Cdkn2d	16	4.68823e-05	1.71998	5
Cd160	17	4.68823e-05	2.36174	3
Caprin1	18	4.68823e-05	2.35155	3
Otx2	19	4.68823e-05	2.27423	3
Eme2	20	4.68823e-05	2.34201	3
Epha5	21	4.68823e-05	2.39245	3
Slc25a37	22	4.68823e-05	2.21122	3
Edf1	23	4.68823e-05	2.14651	4
Eif3m	24	4.68823e-05	2.56801	3
Nxph4	25	4.68823e-05	2.14538	3
Adcyap1	26	4.68823e-05	2.19913	3
Hsd17b7	27	4.68823e-05	1.90128	4
Leng1	28	4.68823e-05	2.1555	3
Eif4b	29	4.68823e-05	2.11767	3
Afap1	30	4.68823e-05	2.18133	3
Grap	31	4.68823e-05	2.30189	3
Higd2a	32	4.68823e-05	2.42901	3
Smad2	33	4.68823e-05	1.8695	4
Sephs1	34	4.68823e-05	3.67481	3
4930524N10Rik	35	4.68823e-05	2.09782	3
Uvrag	36	4.68823e-05	2.07097	3
Ptpra	37	4.68823e-05	2.24494	3
Bicd1	38	4.68823e-05	2.14571	3
Esrrb	39	4.68823e-05	2.20457	3
Smg7	40	4.68823e-05	1.69358	5
Glrx2	41	4.68823e-05	2.10419	3
Pknox1	42	4.68823e-05	1.75204	4
Sertad1	43	4.68823e-05	2.03673	3
Rbfox3	44	4.68823e-05	2.01833	3
Ceacam14	45	4.68823e-05	1.81179	4
Ak2	46	4.68823e-05	1.82596	4
Ildr1	47	4.68823e-05	1.99721	3
Tgfbrap1	48	4.68823e-05	2.05884	3
Ube2q1	49	4.68823e-05	1.99355	3
Plaa	50	4.68823e-05	2.05624	3
Gstp2	51	4.68823e-05	2.1186	3
Fdft1	52	4.68823e-05	2.14509	3
Leprel2	53	4.68823e-05	1.93528	3
Agmo	54	4.68823e-05	2.05943	3
Olfr1157	55	4.68823e-05	2.1393	3
Pex14	56	4.68823e-05	1.95602	3
Cyb5r4	57	4.68823e-05	1.99737	3
Uba6	58	4.68823e-05	1.73081	4
Nhlrc2	59	4.68823e-05	1.54185	5
Rnf39	60	4.68823e-05	1.93096	3
Rasl12	61	4.68823e-05	2.04146	3
Mnat1	62	4.68823e-05	2.12016	3
Olfr461	63	4.68823e-05	1.95448	3
Kdm6a	64	4.68823e-05	2.30034	3
4930544D05Rik	65	4.68823e-05	1.93688	4
Slc9a5	66	4.68823e-05	1.62559	4
Plekhg5	67	4.68823e-05	2.23058	3
Olfr827	68	4.68823e-05	2.18143	3
Fam65a	69	4.68823e-05	2.03866	3
1600014C23Rik	70	4.68823e-05	1.88443	3
Mmp14	71	4.68823e-05	1.96947	3
1700023E05Rik	72	4.68823e-05	2.02573	3
Xpo5	73	4.68823e-05	2.17478	3
Itgb4	74	4.68823e-05	2.0135	3
Sema3d	75	4.68823e-05	2.06857	3
Tbxa2r	76	4.68823e-05	1.98857	3
Zbtb7a	77	4.68823e-05	1.79445	4
Alpi	78	4.68823e-05	1.91883	3
Slc8b1	79	4.68823e-05	1.82792	4
Actl6b	80	4.68823e-05	1.92762	3
Slc25a10	81	4.68823e-05	1.99814	3
Sash1	82	4.68823e-05	1.86233	3
Gm11564	83	4.68823e-05	1.93001	3
Srrd	84	4.68823e-05	1.71101	4
Oosp2	85	4.68823e-05	1.86119	3
Lin9	86	4.68823e-05	3.59524	2
Creb3l2	87	4.68823e-05	1.84938	3
Bri3bp	88	4.68823e-05	2.40974	3
Mogs	89	4.68823e-05	1.85708	3
Atg12	90	4.68823e-05	2.29869	3
Plekhg6	91	4.68823e-05	1.68526	4
Tmprss2	92	4.68823e-05	1.90231	3
Rhot1	93	4.68823e-05	1.92761	3
Ankrd7	94	4.68823e-05	1.99075	3
Olfr524	95	4.68823e-05	1.84502	3
Zc3h12b	96	4.68823e-05	1.8888	3
Serpinb2	97	4.68823e-05	2.01216	3
Dcp2	98	4.68823e-05	2.21685	3
Ghrl	99	4.68823e-05	1.81684	3
Tmem147	100	4.68823e-05	1.81003	3
Rfesd	101	4.68823e-05	1.85541	3
Pycrl	102	4.68823e-05	1.95113	3
Ssbp4	103	4.68823e-05	2.86394	2
Tcf7l1	104	4.68823e-05	2.85319	2
Col4a3bp	105	4.68823e-05	2.15616	3
Fxyd6	106	4.68823e-05	1.8174	3
Adamts4	107	4.68823e-05	1.81372	3
Ly9	108	4.68823e-05	2.05816	3
Ebp	109	4.68823e-05	1.86595	4
Frem2	110	4.68823e-05	1.71517	4
Abl2	111	4.68823e-05	1.88125	3
Egr4	112	4.68823e-05	1.8169	3
Lmod2	113	4.68823e-05	2.87016	2
Casp1	114	4.68823e-05	1.82248	3
Rab40b	115	4.68823e-05	1.91138	3
1110065P20Rik	116	4.68823e-05	2.76522	2
Chrnb4	117	4.68823e-05	1.94176	3
Ppp1r14c	118	4.68823e-05	1.81717	3
Zfp384	119	4.68823e-05	2.74679	2
Mmp16	120	4.68823e-05	2.72789	2
Mettl3	121	4.68823e-05	1.88211	3
Trim62	122	4.68823e-05	1.79139	3
Siah1a	123	4.68823e-05	2.70345	2
Brpf3	124	4.68823e-05	2.00844	3
Ubl7	125	4.68823e-05	2.67691	2
Mfsd5	126	4.68823e-05	2.69702	2
Vmn2r4	127	4.68823e-05	2.08864	3
Zdhhc13	128	4.68823e-05	1.78555	3
Mbl2	129	4.68823e-05	3.49019	2
Myh9	130	4.68823e-05	1.74706	4
Gm5741	131	4.68823e-05	2.02438	3
Cys1	132	4.68823e-05	2.61772	2
Olfr311	133	4.68823e-05	2.67598	2
Pmch	134	4.68823e-05	1.86861	3
Elavl1	135	4.68823e-05	2.08866	3
Fut2	136	4.68823e-05	2.68545	2
Ikzf1	137	4.68823e-05	1.99059	3
Ceacam16	138	4.68823e-05	2.16967	3
Fam180a	139	4.68823e-05	1.77295	3
Hspa4	140	4.68823e-05	2.36066	3
Kif20b	141	4.68823e-05	2.59175	2
4930550L24Rik	142	4.68823e-05	1.86139	3
Timm8a2	143	4.68823e-05	2.01756	3
Gtpbp3	144	4.68823e-05	1.71248	4
Chd5	145	4.68823e-05	1.9158	3
Zcchc4	146	4.68823e-05	1.75328	3
Bpgm	147	4.68823e-05	1.88336	3
Etf1	148	4.68823e-05	2.53627	2
Pdxdc1	149	4.68823e-05	2.5515	2
Psmf1	150	4.68823e-05	2.58877	2
Slc38a9	151	4.68823e-05	1.80961	3
Hipk4	152	4.68823e-05	2.47977	2
Asl	153	4.68823e-05	2.46408	2
Fdps	154	4.68823e-05	2.18425	3
Cep68	155	4.68823e-05	2.64977	2
Wnt9a	156	4.68823e-05	2.49922	2
Eid2b	157	4.68823e-05	2.46832	2
Sytl5	158	4.68823e-05	1.75501	3
Tgm3	159	4.68823e-05	1.85468	3
Cdh2	160	4.68823e-05	1.74688	3
Zcchc3	161	4.68823e-05	2.61284	2
Tmem2	162	4.68823e-05	1.5849	4
Mnt	163	4.68823e-05	2.68489	2
Ddhd1	164	4.68823e-05	2.42666	2
Dock1	165	4.68823e-05	2.4375	2
Rbbp8	166	4.68823e-05	1.93698	3
Hist1h2ba	167	4.68823e-05	1.74163	3
Pex1	168	4.68823e-05	1.77723	3
Tmem154	169	4.68823e-05	1.75968	3
Rph3al	170	4.68823e-05	1.62077	4
Rdh1	171	4.68823e-05	1.79623	3
Got1l1	172	4.68823e-05	1.75633	3
Dcp1a	173	4.68823e-05	2.41672	2
Zfp759	174	4.68823e-05	1.82201	3
Dkk4	175	4.68823e-05	3.11434	2
Sh3bgr	176	4.68823e-05	2.40816	2
Rnf149	177	4.68823e-05	1.82132	3
8430427H17Rik	178	4.68823e-05	2.59628	2
Gem	179	4.68823e-05	1.92842	3
Zfp689	180	0.00533789	1.73145	3
Themis	181	0.00533789	2.3834	2
Serpinb1a	182	0.00533789	1.56169	4
Ccdc181	183	0.00533789	1.74976	3
Gm12657	184	0.00533789	2.49458	2
Tmem28	185	0.00533789	2.49676	2
Olfr9	186	0.00533789	1.59449	4
Gnpat	187	0.00533789	1.65589	4
Tmem218	188	0.00533789	1.76323	3
3110082J24Rik	189	0.00533789	2.36139	2
Zfp90	190	0.00813314	2.37173	2
N28178	191	0.00813314	2.38023	2
Dusp14	192	0.00813314	1.74933	3
Ccdc116	193	0.00813314	1.86031	3
Papola	194	0.00813314	1.78237	3
Oas1f	195	0.00813314	1.74156	3
Rpl32	196	0.00813314	2.38634	2
Galnt15	197	0.00813314	1.715	3
Tmem144	198	0.00813314	2.42237	2
Gabpa	199	0.00813314	2.34208	2
Tmppe	200	0.00813314	2.35285	2
Cmya5	201	0.00813314	1.84067	3
Fem1a	202	0.00813314	2.32253	2
Krtap9-3	203	0.00813314	1.83036	3
Ptrf	204	0.00813314	2.32192	2
Spop	205	0.00813314	1.72256	4
Olfr1424	206	0.00813314	2.2929	2
Leprel4	207	0.00813314	1.80183	3
Cables1	208	0.00813314	2.29743	2
Slc27a6	209	0.00813314	1.77038	3
Ric3	210	0.00813314	1.74912	3
Sri	211	0.00813314	1.75771	3
Entpd2	212	0.00813314	2.27633	2
Zic4	213	0.00813314	1.71098	3
Gla	214	0.00813314	1.64326	4
Nt5c	215	0.00813314	1.808	3
Rcn2	216	0.00813314	1.78955	3
Pgf	217	0.00813314	1.76694	3
Cryzl1	218	0.00813314	1.74462	3
Srrm4	219	0.00813314	2.11347	3
Tec	220	0.00813314	1.71765	3
Cyp4f37	221	0.00813314	1.94139	3
Ces4a	222	0.00813314	2.26904	2
Gm6927	223	0.00813314	2.24405	2
Jrk	224	0.00813314	2.26402	2
Atf3	225	0.00813314	2.25646	2
Tmem55a	226	0.00813314	2.36884	2
Gm12942	227	0.00813314	1.75256	3
Lingo3	228	0.00813314	1.94407	3
Ankmy2	229	0.00813314	1.77814	3
Vnn1	230	0.00813314	1.75778	3
Pan2	231	0.00813314	1.61366	4
Pof1b	232	0.00813314	1.71275	3
Snap91	233	0.00813314	1.80311	3
Mnx1	234	0.00813314	2.23145	2
Sftpd	235	0.00813314	1.69353	3
Det1	236	0.00813314	1.47107	5
Vmn2r83	237	0.00813314	2.25548	2
Sympk	238	0.00813314	1.69459	3
Mboat4	239	0.00813314	2.69959	2
Tube1	240	0.00813314	1.64923	4
Rnf141	241	0.00813314	1.75892	3
Pikfyve	242	0.00813314	2.25149	2
Nhlrc1	243	0.00813314	1.81844	3
Tcof1	244	0.00813314	2.92805	2
Serpinb1b	245	0.00813314	2.22343	2
Adra2c	246	0.00813314	1.70178	3
Mmp10	247	0.00813314	2.22472	2
Ankrd12	248	0.00813314	1.81982	4
Slco1a1	249	0.00813314	2.41923	2
Ado	250	0.00813314	1.74956	3
Supt7l	251	0.00813314	1.73016	4
Gstt4	252	0.00813314	1.71568	3
Tbck	253	0.00813314	2.22242	2
Sftpa1	254	0.00813314	1.53302	4
Bcorl1	255	0.00813314	1.90963	3
Ctxn2	256	0.00813314	1.68018	3
Set	257	0.00813314	1.43553	5
Pkig	258	0.00813314	1.68142	3
Smad9	259	0.00813314	2.3796	2
Rnf5	260	0.00813314	1.51871	4
Apex1	261	0.00813314	2.19827	2
Tmem161b	262	0.00813314	1.72131	3
Uros	263	0.00813314	2.59169	2
4921530D09Rik	264	0.00813314	2.181	2
Slc2a12	265	0.00813314	1.64762	4
Olfr765	266	0.00813314	1.67382	3
Cdk5	267	0.00813314	1.67403	3
Scara3	268	0.00813314	1.75626	3
Kdm8	269	0.00813314	1.68321	3
Canx	270	0.00813314	2.19021	2
AW146154	271	0.00813314	2.19969	3
Hist1h1d	272	0.00813314	1.57688	4
Gm684	273	0.00813314	1.85909	3
Zc3h11a	274	0.00813314	2.17692	2
Fkrp	275	0.00813314	1.90331	3
Adipor1	276	0.00813314	1.66486	3
Rbm17	277	0.00813314	2.13582	2
Ccdc71	278	0.00813314	2.1634	2
Fez2	279	0.00813314	1.55765	4
Ttbk1	280	0.00813314	2.16096	3
Dhx29	281	0.00813314	2.16012	2
Tmem74b	282	0.00813314	2.13905	2
Zfp266	283	0.00813314	1.75359	3
Amacr	284	0.00813314	2.12881	2
4921506M07Rik	285	0.00813314	1.66077	3
Srl	286	0.00813314	1.54087	4
Slc52a2	287	0.00813314	1.84913	3
Mafb	288	0.00813314	2.5334	2
Hfm1	289	0.00813314	1.66699	3
Nod2	290	0.00813314	2.36754	2
Sf1	291	0.00813314	1.80563	3
Hsd17b4	292	0.00813314	2.22413	2
Tmem158	293	0.00813314	1.58892	4
Hoxd1	294	0.00813314	2.37585	2
4930404N11Rik	295	0.00813314	2.14114	2
Tas2r137	296	0.00813314	2.29128	2
Ppargc1b	297	0.00813314	2.14754	2
Bcl7a	298	0.00813314	2.1068	2
Sec24c	299	0.00813314	2.11243	2
Gm5111	300	0.00813314	1.6522	3
Greb1l	301	0.00813314	2.13225	3
Gm10318	302	0.00813314	2.13822	2
Tmem208	303	0.00813314	2.0998	2
Amot	304	0.00813314	1.67341	3
Tmem129	305	0.00813314	1.98013	3
Mcm8	306	0.00813314	2.12654	2
Slc9b1	307	0.00813314	1.6019	4
Prdx5	308	0.00813314	1.55034	4
Rtkn	309	0.00813314	1.71194	3
Hlf	310	0.00813314	2.12486	2
Siglec5	311	0.00813314	1.53055	4
Cd200r3	312	0.00813314	2.11634	2
Olfr723	313	0.00813314	1.67263	3
Olfr203	314	0.00813314	2.37328	2
Cyp2w1	315	0.00813314	2.63008	2
Kcns1	316	0.00813314	2.15491	2
Rsc1a1	317	0.00813314	1.69061	3
Steap2	318	0.00813314	2.10944	2
Trim37	319	0.00813314	1.7307	3
Dmrta2	320	0.00813314	2.40086	3
Sstr2	321	0.00813314	2.12871	2
Zgpat	322	0.00813314	1.74992	3
Bmpr1b	323	0.00813314	2.27521	2
Mgme1	324	0.00813314	2.14666	2
Ppp4r2	325	0.00813314	1.53107	4
Gm7325	326	0.00813314	2.27495	2
Uba1y	327	0.00813314	1.95597	3
Atp6v0b	328	0.00813314	1.6771	4
Grp	329	0.00813314	1.69727	3
Gpd2	330	0.00813314	1.64663	3
Nkx2-5	331	0.00813314	2.23416	2
Eif4ebp1	332	0.00813314	2.09366	2
Xpo6	333	0.00813314	2.07676	2
Ubxn4	334	0.00813314	1.78586	3
Cecr2	335	0.00813314	1.63601	3
Hmces	336	0.00813314	1.721	3
Msantd2	337	0.00813314	2.09239	2
Dgcr6	338	0.00813314	1.69725	3
Lrrc40	339	0.00813314	1.71479	3
Nme3	340	0.00813314	1.722	3
Proser2	341	0.00813314	2.09467	2
Sycp1	342	0.00813314	1.59404	4
Timm9	343	0.00813314	2.05871	2
Tomm6	344	0.00813314	1.6615	3
Olfr1281	345	0.00813314	2.11781	2
Degs2	346	0.00813314	1.73094	3
Prex1	347	0.00813314	1.69692	3
Zkscan8	348	0.00813314	1.80222	3
1700011I03Rik	349	0.00813314	2.1609	2
Lingo4	350	0.00813314	1.74794	3
C86695	351	0.00813314	2.06814	2
Mospd2	352	0.00813314	2.40271	2
Tbx5	353	0.00813314	2.07201	2
Olfr1324	354	0.00813314	2.67339	2
Atp6v0a2	355	0.00813314	1.70606	3
Lrrc27	356	0.00813314	1.51745	4
Slc1a6	357	0.00813314	2.04683	2
Rgag1	358	0.00813314	1.64729	3
Strc	359	0.00813314	1.66874	3
Rab42	360	0.00813314	1.61073	4
Lamb1	361	0.00813314	1.5829	4
Hmox1	362	0.00813314	1.71653	3
Sssca1	363	0.00813314	2.04907	2
Ifnl2	364	0.00813314	2.26871	2
Kcne1l	365	0.00813314	2.11736	3
Vapb	366	0.00813314	1.68694	3
Wdr20	367	0.00813314	2.10893	2
Sh3d21	368	0.00813314	2.05798	2
Gtf2i	369	0.00813314	1.79658	3
Slc1a3	370	0.00813314	2.18971	2
Prm2	371	0.00813314	1.61537	4
Cryab	372	0.0101735	1.70665	3
Tmx3	373	0.0101735	1.67875	3
Mlc1	374	0.0101735	1.63175	3
Olfr92	375	0.0101735	1.46778	4
Sprr2f	376	0.0101735	2.05833	2
Banf1	377	0.0101735	2.05042	2
Prkar1a	378	0.0101735	2.01891	3
Sema3g	379	0.0101735	1.46899	5
Dck	380	0.0101735	2.04994	2
Ctsc	381	0.0101735	1.78918	3
Mrpl9	382	0.0101735	2.01496	2
Arl6	383	0.0101735	1.61754	3
Fam43a	384	0.0101735	2.03608	2
Pigs	385	0.0101735	1.61711	3
Cnn1	386	0.0101735	2.02356	2
Olfr804	387	0.0101735	2.02915	2
Fxyd3	388	0.0101735	2.02027	2
Gprasp2	389	0.0101735	1.6871	3
Fndc3b	390	0.0101735	1.62135	3
Nxn	391	0.0101735	2.01527	2
Sec23b	392	0.0101735	2.09808	2
Atp11b	393	0.0101735	1.65201	3
Tcl1b5	394	0.0101735	3.04102	2
Msl3l2	395	0.0101735	2.36639	2
Arl4d	396	0.0120373	1.61823	3
Rnft1	397	0.0120373	1.64384	3
Rec8	398	0.0120373	1.5949	4
Pi16	399	0.0120373	1.61699	3
1810024B03Rik	400	0.0120373	1.74241	3
Spns1	401	0.0120373	1.84046	3
Krtap19-3	402	0.0120373	1.52307	4
Map3k3	403	0.0120373	1.76688	3
Gyltl1b	404	0.0120373	1.65102	3
Cabs1	405	0.0120373	1.77395	3
Edc4	406	0.0120373	1.98504	3
Smad5	407	0.0120373	2.01593	2
Pcdhb3	408	0.0120373	2.05191	2
Gcnt4	409	0.0120373	2.01079	2
Oosp3	410	0.0120373	2.05209	2
BC026590	411	0.0120373	2.24858	2
Rsad2	412	0.0120373	1.77257	3
C530008M17Rik	413	0.0120373	2.001	2
Evi2b	414	0.0120373	1.98855	2
Adamts16	415	0.0120373	1.98772	2
Zc3hav1l	416	0.0120373	1.60199	3
Anapc7	417	0.0120373	1.97152	3
Tac1	418	0.0129501	2.07476	2
Chchd6	419	0.0129501	1.99969	2
Cyp2j13	420	0.0129501	1.62501	3
Stt3b	421	0.0129501	1.99883	2
Ccdc13	422	0.0129501	1.79818	3
Lifr	423	0.0129501	1.88177	3
Zbtb4	424	0.0129501	2.30987	2
Timm10b	425	0.0129501	1.63623	3
2016-09-11	426	0.0129501	1.98898	3
Stbd1	427	0.0129501	2.01469	2
Cd5	428	0.0129501	1.60909	3
Mphosph8	429	0.0129501	1.86881	3
Adamts14	430	0.0129501	1.67412	3
Mamstr	431	0.0129501	1.69049	3
Peli2	432	0.0129501	1.60496	3
Phtf1	433	0.0129501	1.6175	3
Olfr382	434	0.0129501	1.98268	2
Ccnjl	435	0.0129501	1.6654	3
Jph4	436	0.0129501	1.72208	3
Iqcf5	437	0.0129501	1.98627	2
Olfr1350	438	0.0129501	1.64797	3
Cts6	439	0.0129501	1.88515	3
Nr1i2	440	0.0129501	2.00274	2
Schip1	441	0.0129501	1.63544	3
Ptk2	442	0.0129501	1.99734	2
Mcpt4	443	0.0129501	1.68979	3
Arhgef39	444	0.0129501	1.72658	3
Ndnf	445	0.0129501	1.67813	3
Smdt1	446	0.0129501	1.60219	3
Agbl5	447	0.0129501	2.08532	2
Pcm1	448	0.0129501	1.67704	3
Pstpip1	449	0.0129501	2.07227	3
Cmtm4	450	0.0129501	2.00439	2
Ttc17	451	0.0129501	1.46763	4
Sox14	452	0.0129501	1.99155	2
Esx1	453	0.0129501	1.98509	2
Btd	454	0.0129501	1.98658	2
Fig4	455	0.0129501	3.17864	2
Tor1aip1	456	0.0129501	1.60104	3
Cstf2	457	0.0129501	1.99245	3
Ksr1	458	0.0129501	1.50535	4
Ackr2	459	0.0129501	1.61125	3
Smyd2	460	0.0129501	1.99912	2
Pan3	461	0.0129501	2.04656	2
Zfp229	462	0.0129501	1.3998	5
Aff1	463	0.0129501	2.00797	2
Epb4.1l1	464	0.0129501	1.6034	3
Lrp11	465	0.0129501	1.59341	3
Bdkrb1	466	0.0137455	1.96539	2
Ube4b	467	0.0137455	1.67795	3
Cog5	468	0.0137455	1.66249	3
H2afb3-ps	469	0.0137455	3.00376	2
Tmem110	470	0.0137455	1.51103	4
Tecta	471	0.0137455	1.59024	3
Rinl	472	0.0137455	1.96704	2
Casp14	473	0.0137455	2.0525	2
9530002B09Rik	474	0.0137455	1.61905	3
Stoml2	475	0.0137455	1.59539	3
Agfg1	476	0.0137455	1.77006	3
Darc	477	0.0137455	1.7273	3
E2f4	478	0.0137455	2.32228	2
Olfr1109	479	0.0137455	2.00889	2
Itga3	480	0.0137455	1.63476	3
Casp8	481	0.0137455	1.58709	3
Fam124b	482	0.0137455	1.64269	3
Cyp2c54	483	0.0137455	1.58552	3
Otof	484	0.0137455	1.58539	4
Tfap4	485	0.0137455	1.7454	3
Klhl14	486	0.0137455	1.73276	3
Olfr569	487	0.0137455	1.62203	3
Ntf5	488	0.0137455	1.67075	3
Pdk1	489	0.0137455	1.67195	3
Bambi	490	0.0137455	1.9618	2
Mon1a	491	0.0137455	2.15645	2
Nkx6-3	492	0.0137455	1.96275	2
Gbas	493	0.0137455	1.59687	3
Foxl2	494	0.0137455	1.72513	3
Fndc4	495	0.0137455	1.95896	2
Klrc1	496	0.0137455	1.60156	3
Fam71e2	497	0.0137455	2.1825	2
Lcn9	498	0.0137455	1.75276	3
Ccdc65	499	0.0137455	1.75552	3
Ldoc1	500	0.0137455	1.71836	3
Nkx2-3	501	0.0137455	1.96971	2
Olfr307	502	0.0137455	1.95327	2
Slc25a12	503	0.0137455	1.52629	4
2410089E03Rik	504	0.0137455	1.70322	3
Cebpe	505	0.0137455	1.9486	2
Ncapg2	506	0.0137455	2.07732	2
Mdfi	507	0.0137455	1.64603	3
Uncx	508	0.0137455	1.71587	3
Prl4a1	509	0.0137455	1.75949	3
Zfp846	510	0.0137455	1.80852	3
Sytl1	511	0.0137455	1.758	3
Snap29	512	0.0146454	1.93625	2
Crispld2	513	0.0146454	1.66619	3
Zfp40	514	0.0146454	3.00929	2
Cc2d1a	515	0.0146454	1.96741	2
Trpm3	516	0.0146454	1.46149	4
Dock8	517	0.0146454	1.62869	3
C1rl	518	0.0146454	1.61014	3
Rnf130	519	0.0146454	1.61645	3
Cnot4	520	0.0146454	1.92923	2
Yars	521	0.0146454	2.02941	2
Stk30	522	0.0146454	1.8569	3
Nkx2-6	523	0.0146454	1.70248	3
Csn1s2b	524	0.0146454	2.07464	2
Cyp2c68	525	0.0146454	1.93153	2
Agtrap	526	0.0146454	1.67365	3
Gon4l	527	0.0146454	1.93004	2
AU019823	528	0.0146454	1.36217	5
Map3k8	529	0.0146454	1.92613	2
4632428N05Rik	530	0.0146454	1.93247	2
Otop1	531	0.0146454	2.26447	2
Fam161b	532	0.0146454	1.94204	3
Alyref2	533	0.0146454	2.13384	2
Stk11	534	0.0146454	1.55623	4
Clrn3	535	0.0146454	1.94377	2
Slc2a6	536	0.0146454	1.65903	3
Trim75	537	0.0146454	1.60811	3
Crb3	538	0.0146454	1.56923	3
Fbxo41	539	0.0146454	2.02496	2
Aurkb	540	0.0146454	1.95504	2
Drd5	541	0.0146454	2.0637	2
Shc2	542	0.0146454	1.91474	2
Olfr619	543	0.0146454	1.73526	3
Med18	544	0.0146454	1.92591	2
2700089E24Rik	545	0.0146454	1.72077	3
Elfn2	546	0.0146454	1.60905	3
Prune2	547	0.0146454	1.57805	3
Col6a3	548	0.0146454	1.5716	3
Asf1a	549	0.0163217	1.70534	3
Vmn2r108	550	0.0163217	2.58522	2
Olfr1299	551	0.0163217	1.73651	3
Zfp750	552	0.0163217	1.61773	3
Dus3l	553	0.0163217	1.63032	3
H2-Ea-ps	554	0.0178089	1.62971	3
Krt35	555	0.0178089	1.90628	2
Usp14	556	0.0178089	2.01918	2
Lpcat1	557	0.0178089	1.99965	2
Rpl10	558	0.0178089	1.99496	2
Lrfn1	559	0.0178089	1.5001	4
Tmem39b	560	0.0178089	1.93824	2
BC005537	561	0.0178089	1.59826	3
Fam195a	562	0.0178089	2.34426	3
Mid1	563	0.0178089	1.7227	3
Tor1a	564	0.0194472	1.90622	2
Mstn	565	0.0194472	1.56874	3
Bhlhe23	566	0.0194472	1.58389	3
Thrsp	567	0.0194472	1.91676	2
Pax8	568	0.0205247	1.90929	2
Tra2b	569	0.0205247	1.95913	2
Atad2b	570	0.0205247	1.89639	2
Ipo8	571	0.0205247	1.55713	3
Vmn2r114	572	0.0205247	1.88996	2
Syp	573	0.0205247	1.57675	3
Krt84	574	0.0205247	1.59737	3
Bcl2l15	575	0.0205247	1.89337	2
Pkib	576	0.0205247	1.65807	3
Rbl2	577	0.0205247	1.6065	3
Endod1	578	0.0205247	1.9174	2
Tfap2c	579	0.0205247	1.74133	3
Zfp799	580	0.0205247	1.56736	3
Olfr823	581	0.0205247	1.89646	2
Supt5	582	0.0205247	1.89107	2
D430042O09Rik	583	0.0205247	1.55658	4
Phf11d	584	0.0205247	1.88857	2
Tmem126b	585	0.0205247	1.88401	2
C9	586	0.0205247	1.47992	4
Sepn1	587	0.021786	1.4779	4
Slc9a1	588	0.021786	2.65248	2
1700029P11Rik	589	0.021786	1.88891	2
Has1	590	0.021786	1.56327	3
Dph6	591	0.021786	1.94521	2
Hebp2	592	0.021786	1.39368	4
Olfr1289	593	0.021786	1.43807	4
Ppp1r3e	594	0.021786	1.88277	2
Mfsd2a	595	0.021786	1.93832	2
Hfe2	596	0.021786	2.37295	2
Zfc3h1	597	0.021786	1.65518	3
Neurog3	598	0.021786	1.54724	3
Farsa	599	0.0233027	1.88086	2
Ctxn1	600	0.0233027	1.68339	3
Paics	601	0.0233027	1.91835	3
Phldb3	602	0.0233027	1.78759	3
Clcf1	603	0.0243581	1.89621	2
Prps1l1	604	0.0243581	1.42905	4
Cacnb2	605	0.0243581	1.42355	4
Esyt3	606	0.0243581	1.87536	2
Cox6b2	607	0.0243581	1.96624	2
Cox16	608	0.0243581	2.99275	2
C6	609	0.0243581	1.86801	2
Spata7	610	0.0243581	1.87364	2
Secisbp2	611	0.0243581	1.57582	3
Slc2a8	612	0.0243581	1.63442	3
Olfr1392	613	0.0243581	1.85835	2
Tubb4b	614	0.0243581	1.87853	2
Timeless	615	0.0243581	1.85567	2
Defb19	616	0.0243581	1.87198	2
Stk39	617	0.0243581	1.56247	3
Gfpt1	618	0.0255341	1.86123	2
Sirt1	619	0.0255341	1.87277	2
B3gnt2	620	0.0255341	1.5435	3
Ryr2	621	0.0255341	1.5626	3
Osbpl6	622	0.0255341	1.45995	4
Trim71	623	0.0255341	1.87775	3
Jund	624	0.0255341	1.88755	2
Ist1	625	0.0255341	1.47859	4
Ubl4b	626	0.0255341	1.56963	3
Gcsam	627	0.0255341	1.96053	2
Impdh1	628	0.0255341	1.65873	3
Tceb2	629	0.0255341	1.46451	4
Pex5	630	0.0255341	1.87218	2
Msh3	631	0.0255341	1.56311	3
Tinagl1	632	0.0255341	1.41005	4
Srek1ip1	633	0.0255341	1.85325	2
Ccdc69	634	0.0255341	1.57567	3
Als2cr12	635	0.0255341	1.9406	2
Pcgf3	636	0.0255341	1.86009	2
Syne4	637	0.0255341	1.46777	4
Ahsg	638	0.0255341	1.6999	3
Mtss1l	639	0.0255341	2.07803	2
Cbfb	640	0.0255341	1.6187	3
Ano9	641	0.0255341	1.62191	3
Kdm4c	642	0.0255341	1.44675	4
Gal3st4	643	0.0255341	1.40167	4
Cgrrf1	644	0.0255341	1.80473	3
Tomm20	645	0.0255341	2.01068	2
Gm11545	646	0.0255341	1.81912	3
Exoc3l4	647	0.0255341	1.8543	2
Kcmf1	648	0.0255341	1.8505	2
Fam189b	649	0.0255341	1.84964	2
Spata5	650	0.0255341	2.35359	2
Gnb5	651	0.0255341	1.56063	3
Adss	652	0.0255341	1.60643	3
Wbp1	653	0.0255341	1.53223	3
Mospd1	654	0.0255341	1.84289	2
Dgkd	655	0.0255341	1.57696	3
Zfp688	656	0.0255341	1.84938	2
Katnal1	657	0.0255341	2.05737	2
Ppp6r1	658	0.0255341	1.66012	3
Vps37c	659	0.0255341	1.55126	4
Pik3c3	660	0.0255341	1.84235	2
Nfyc	661	0.0255341	1.67467	3
Ndufa13	662	0.0255341	1.86289	2
Eps15l1	663	0.0255341	1.84733	2
Mical1	664	0.0255341	1.52327	4
Pias4	665	0.0255341	2.08022	2
Fam49a	666	0.0255341	1.83597	3
Mroh8	667	0.0255341	1.54173	3
Sv2c	668	0.0267135	1.30565	5
Flii	669	0.0267135	1.48583	4
Vipas39	670	0.0267135	2.15187	2
Zscan10	671	0.0267135	1.87103	3
Npas4	672	0.0267135	1.83449	2
Rbm12b2	673	0.0267135	1.84188	2
Tfe3	674	0.0267135	2.0726	2
Pla1a	675	0.0267135	1.64242	3
Tead1	676	0.0281119	1.49921	4
Gm17455	677	0.0281119	1.52901	3
Lta	678	0.0288653	1.47698	4
Vmn1r34	679	0.0288653	1.70457	3
Wdr91	680	0.0288653	2.14035	3
Gm12250	681	0.0288653	1.60747	3
Lman2l	682	0.0288653	1.92334	2
Wnt2b	683	0.0288653	1.61488	3
Dchs1	684	0.0288653	1.62362	3
Adat3	685	0.0288653	1.9709	2
Bag3	686	0.0288653	1.83602	2
Rbmxl2	687	0.0288653	1.83841	2
Hspb8	688	0.0288653	1.81811	2
Neu4	689	0.0288653	1.58088	3
Arap2	690	0.0288653	1.84339	2
Smr2	691	0.0288653	1.55819	4
Gp1bb	692	0.0288653	1.51885	3
B3galt5	693	0.0288653	1.81831	2
Hltf	694	0.0288653	1.59439	3
Irf5	695	0.030176	2.33954	2
Tuba3b	696	0.030176	1.98253	2
Rab39b	697	0.030176	1.81925	2
Olfr192	698	0.0313859	1.8302	2
Tmem14c	699	0.0313859	1.81616	2
Ccdc97	700	0.0313859	1.81115	2
Strn3	701	0.0313859	1.53163	3
4930402H24Rik	702	0.0313859	1.82297	2
Baz2b	703	0.0327173	2.87117	2
Ppa1	704	0.0327173	1.83464	3
Car1	705	0.0336603	1.85792	2
Plscr5	706	0.0336603	1.51425	3
Aes	707	0.0336603	1.82296	2
Sfrp2	708	0.0336603	1.56441	3
Nrap	709	0.0336603	2.90353	2
Tas2r113	710	0.0336603	1.59479	3
Cxcl13	711	0.0336603	1.69622	3
Rhox5	712	0.0336603	1.48605	4
Wfikkn2	713	0.0336603	1.81723	2
Zfp383	714	0.0336603	1.9668	2
Cfh	715	0.034721	1.60363	3
Tes	716	0.034721	1.59083	3
Zcchc13	717	0.034721	1.88939	3
H2afx	718	0.034721	1.82389	2
Mndal	719	0.034721	1.53448	4
Usp15	720	0.034721	1.32711	5
Tagln	721	0.034721	1.87502	2
Dmbt1	722	0.0358103	1.55664	3
Dmrt2	723	0.0358103	1.82447	2
Tcam1	724	0.0358103	1.87966	2
Cnpy2	725	0.0358103	1.43295	4
Megf8	726	0.0358103	1.80781	2
Vash1	727	0.0358103	1.93547	2
Vmn2r88	728	0.0370332	1.5823	3
Cramp1l	729	0.0370332	1.62892	3
Olfr1313	730	0.0370332	1.82674	2
Ncan	731	0.0370839	1.56152	3
1110008F13Rik	732	0.0370839	1.82164	2
Rad23a	733	0.0370839	1.514	3
Zmynd8	734	0.0370839	1.50901	4
Gm8787	735	0.0370839	1.53951	3
Baz1a	736	0.0370839	1.81458	2
Galm	737	0.0370839	1.54243	3
Knop1	738	0.0370839	1.87596	2
Slc22a22	739	0.0370839	1.54766	3
Pink1	740	0.0370839	1.80628	2
Nipal1	741	0.0370839	1.85806	2
Olfr191	742	0.0370839	1.91022	2
Iqgap2	743	0.0370839	1.79995	2
Raver2	744	0.0370839	1.50984	3
Gm7168	745	0.0370839	1.51059	3
Tlcd1	746	0.0370839	1.49477	4
Dlgap5	747	0.0370839	1.79844	2
Tmem247	748	0.0370839	1.53318	3
Clcnkb	749	0.0370839	1.67569	3
Mfap3	750	0.0370839	1.68368	3
Ccdc144b	751	0.0370839	1.79881	2
Pxn	752	0.0370839	2.25299	2
Sec22c	753	0.0370839	1.39789	4
Nap1l4	754	0.0370839	1.81522	2
Padi1	755	0.0370839	1.5121	3
Mapk13	756	0.0370839	1.79969	2
Cfi	757	0.0370839	1.50237	3
Ccnh	758	0.0370839	2.00222	2
Sh3tc2	759	0.0370839	1.79978	2
Med7	760	0.0370839	1.51032	3
Pvalb	761	0.0370839	1.55612	3
Ccdc28a	762	0.0370839	1.64459	3
Hadha	763	0.0370839	2.04015	2
Rnf8	764	0.0370839	1.98255	2
Capn3	765	0.0370839	1.57198	3
Mtx2	766	0.0370839	1.84786	2
Slc37a2	767	0.0370839	1.97539	2
Klra7	768	0.0370839	1.79726	2
Ppp1r3f	769	0.0370839	1.42533	4
Olfr99	770	0.0370839	1.39662	4
Fzd5	771	0.0370839	1.8051	2
Cd86	772	0.0370839	1.79942	2
Bpifa1	773	0.0370839	1.54103	3
Il3	774	0.0370839	1.45505	4
Hn1	775	0.0370839	1.80706	2
Lamc3	776	0.0370839	1.71004	3
Cbx7	777	0.0370839	1.8944	3
Vmn2r96	778	0.0370839	1.86604	2
Apoa4	779	0.0370839	1.87892	3
Slc12a3	780	0.0370839	1.54661	3
Zfp275	781	0.0370839	1.4253	4
Olfr301	782	0.0370839	1.8003	2
Kcna7	783	0.0370839	1.50907	3
Npm3	784	0.0382634	1.57836	3
Creb3	785	0.0382634	1.62509	3
Ptgs1	786	0.0387969	2.09609	2
Gga1	787	0.0387969	1.73789	3
Map6	788	0.0387969	1.79386	2
Fbxl17	789	0.0387969	1.93468	2
Fbxw4	790	0.0387969	2.48145	2
Brms1	791	0.0387969	2.14494	2
Samt4	792	0.0387969	1.81218	2
Ap1s3	793	0.0387969	1.57529	3
Vmn1r10	794	0.0387969	1.7784	2
Tmem81	795	0.0387969	1.94751	2
Akr1c18	796	0.0387969	1.7885	2
BC030307	797	0.0387969	1.53394	3
Sil1	798	0.0387969	1.42608	4
Vmn2r82	799	0.0387969	1.57283	3
Prmt10	800	0.0387969	1.79699	2
Kctd20	801	0.0396999	1.50606	4
Il17ra	802	0.0396999	1.97655	2
Cul4b	803	0.0396999	1.85504	2
Uprt	804	0.0396999	1.66344	3
Sdcbp	805	0.0396999	1.83855	2
Birc6	806	0.0396999	2.01711	3
Ptgis	807	0.0396999	1.49373	3
Sprr2k	808	0.0405377	2.28653	2
Sh3bp4	809	0.0405377	1.40029	4
Dek	810	0.0405377	1.47321	4
Olfr1416	811	0.0405377	1.50895	3
Aldh3a2	812	0.0405377	1.78193	2
Ankrd33b	813	0.0405377	1.61701	3
Pcid2	814	0.0405377	1.8477	2
Tcp11l1	815	0.0405377	1.51299	3
Napepld	816	0.0413591	1.94256	2
Fyco1	817	0.0413591	1.64388	3
Itsn1	818	0.0413591	1.82606	2
Gm11992	819	0.0413591	1.4449	4
Hist1h1t	820	0.0413591	1.79466	2
Ubald1	821	0.0413591	1.48793	3
Zfp658	822	0.0413591	1.50276	3
Olfr557	823	0.0413591	1.72675	3
Mageb3	824	0.0423685	1.49043	3
Cnpy3	825	0.0423685	1.39632	4
Madcam1	826	0.0423685	1.51556	3
Ndufs3	827	0.0423685	1.85558	3
Rpap3	828	0.0431607	1.76717	2
Ddx25	829	0.0431607	1.85224	2
Cpne5	830	0.0431607	1.4961	3
Mrrf	831	0.0431607	1.81606	3
Mettl7b	832	0.0431607	2.42943	2
Surf1	833	0.0431607	1.8652	2
Usp54	834	0.0431607	1.76357	2
Mtnr1b	835	0.0431607	1.76497	2
Fezf2	836	0.0436276	1.45633	4
Arcn1	837	0.0436276	1.88983	3
AY074887	838	0.0436276	1.77166	2
Pirt	839	0.0436276	1.55447	3
Mrap	840	0.0436276	2.05043	2
Amigo1	841	0.0436276	1.76467	2
Xrn1	842	0.0436276	1.22304	6
Ccl17	843	0.0436276	1.33518	5
Gatad1	844	0.0436276	1.753	2
Nr2f6	845	0.0436276	1.42879	4
Man1c1	846	0.0436276	1.35637	4
Olfr1217	847	0.0436276	1.39681	4
Glt1d1	848	0.0436276	1.4857	4
Rnpc3	849	0.0436276	1.51371	3
Zfp949	850	0.0442329	1.48468	3
Itm2b	851	0.0442329	1.78745	2
Cgn	852	0.0442329	1.52322	3
Tmem204	853	0.0442329	1.90458	2
Cdsn	854	0.0442329	2.62532	2
Rnf139	855	0.0442329	1.89782	3
Kcne3	856	0.0442329	1.48023	3
Ephb1	857	0.0442329	1.64749	3
Tfap2b	858	0.0442329	2.32731	2
Pnliprp1	859	0.0442329	1.76311	2
Dctpp1	860	0.0442329	1.97942	2
Bptf	861	0.0447717	1.79964	2
C87499	862	0.0447717	2.03985	2
Il17rd	863	0.0447717	1.55769	3
Hbs1l	864	0.0447717	1.83441	2
Olfr971	865	0.0447717	1.52077	3
Ppp3cb	866	0.0447717	1.76294	2
A430005L14Rik	867	0.0447717	1.80516	2
Qsox1	868	0.0447717	1.84708	2
Tbl1x	869	0.0447717	1.84894	2
Nkrf	870	0.0447717	1.77513	2
Trpm6	871	0.0447717	1.91743	2
Atg13	872	0.0447717	1.51778	3
1810011H11Rik	873	0.0456569	1.74865	2
0610010F05Rik	874	0.0456569	1.76753	2
9930013L23Rik	875	0.0456569	1.47981	3
Svopl	876	0.0456569	1.61765	3
Mageb18	877	0.0456569	1.5167	3
Nudt19	878	0.0467439	1.60039	3
Clca4	879	0.046756	1.49679	3
Drd1a	880	0.046756	1.76102	2
Alg8	881	0.046756	1.38431	4
Ubac2	882	0.046756	1.75003	2
Degs1	883	0.046756	1.5548	3
Pot1a	884	0.046756	1.72887	3
Higd1b	885	0.046756	1.51001	3
Capn6	886	0.046756	1.50789	4
Cpn2	887	0.046756	1.53033	3
Syt14	888	0.046756	1.88236	2
Ttll4	889	0.046756	1.7608	2
Ccdc37	890	0.046756	1.64882	3
Rabgap1l	891	0.046756	1.48438	3
Eif4h	892	0.046756	2.61416	2
Xkr4	893	0.046756	2.62948	2
Rnasel	894	0.046756	1.75076	2
E230008N13Rik	895	0.046756	1.65772	3
Csnk1g1	896	0.046756	1.51168	3
Spcs1	897	0.046756	1.58133	3
Olfr433	898	0.046756	1.50945	3
Gm8909	899	0.046756	1.74372	2
Adck5	900	0.046756	1.6569	3
Gm11837	901	0.046756	1.40745	4
Birc7	902	0.046756	1.49022	3
Tnik	903	0.046756	1.483	3
Rgs13	904	0.046756	1.7785	2
Sccpdh	905	0.046756	1.52003	3
Acpl2	906	0.046756	1.52771	3
Rcan3	907	0.046756	1.64514	3
Gng3	908	0.046756	2.05463	2
Atp5d	909	0.046756	1.8633	2
Ap1s1	910	0.046756	1.76596	2
Pon2	911	0.046756	1.73878	2
Asb1	912	0.046756	1.74479	2
Wfdc6b	913	0.046756	1.4919	3
Fam220a	914	0.046756	1.7996	2
Klf14	915	0.046756	1.41339	4
Rnase12	916	0.046756	1.86409	2
Ccdc101	917	0.046756	1.47541	3
Kctd1	918	0.046756	1.52001	3
Chia1	919	0.046756	1.50455	3
Krt19	920	0.046756	1.53745	3
Hspbap1	921	0.046756	1.82355	2
Hoxc8	922	0.046756	1.74848	2
Krt31	923	0.046756	1.74754	2
Slc16a10	924	0.046756	1.59452	3
Atp6v1b1	925	0.046756	1.776	2
Olfr532	926	0.046756	1.90182	2
Midn	927	0.046756	1.46877	3
Klhl20	928	0.046756	1.42595	4
Arl5c	929	0.046756	1.47513	3
Asb17	930	0.046756	1.52701	3
3110009E18Rik	931	0.046756	1.37911	4
Mup21	932	0.046756	2.13562	2
Acta2	933	0.046756	2.01663	2
Cklf	934	0.046756	1.5997	3
Fam83b	935	0.046756	1.8992	2
Olah	936	0.046756	2.28649	2
Entpd7	937	0.046756	1.69971	3
Olfr1132	938	0.046756	1.42629	4
Olfr1209	939	0.046756	2.27724	2
Zfp352	940	0.046756	1.73147	2
Mbl1	941	0.046756	1.73594	2
Cystm1	942	0.046756	1.46552	3
Mad1l1	943	0.0476659	1.73303	2
Krtap16-1	944	0.0476659	1.73537	2
Elovl6	945	0.0476659	1.73012	2
Olfr96	946	0.048519	1.57545	3
Hoxb5	947	0.048519	1.89442	2
Syngr1	948	0.048519	2.04725	2
Olfr605	949	0.048519	1.46989	3
Pigyl	950	0.0490563	1.72639	2
Rspo3	951	0.0490563	1.58428	3
Pla2g4a	952	0.0490563	1.73358	2
Prss2	953	0.0490563	1.37736	4
Il1rn	954	0.0490563	1.88328	2
Ttll13	955	0.0490563	2.07359	2
Serpine2	956	0.0490563	1.58185	3
Ddit4l	957	0.0490563	1.54076	3
Tacr3	958	0.0490563	1.99286	2
Tbc1d22b	959	0.0490563	1.87577	2
Napsa	960	0.0494919	1.39055	4
Tmem231	961	0.0494919	1.71775	3
Exo1	962	0.0494919	2.68055	2
Olfr24	963	0.0494919	1.78424	2
Ccp110	964	0.0494919	1.80593	2
Heatr3	965	0.0494919	1.67353	3
Sult2a6	966	0.0494919	1.44209	4
Strip2	967	0.0494919	1.71938	2
Qpct	968	0.0494919	1.57703	3
Zfp628	969	0.0494919	1.41782	4
Pp2d1	970	0.0494919	1.4655	3
Nsd1	971	0.0494919	4.26453	1
Nipbl	972	0.0494919	1.5268	3
Zfp839	973	0.0494919	2.81973	2
Cuedc1	974	0.0494919	1.517	3
Chaf1a	975	0.0494919	5.12991	1
Ins1	976	0.0494919	2.17437	2
Esco1	977	0.0494919	2.31611	2
Sult2a3	978	0.0494919	1.44568	4
Rbmx2	979	0.0494919	5.04343	1
Dcun1d1	980	0.0494919	1.71996	2
Zfp710	981	0.0494919	1.57288	3
Fam46b	982	0.0494919	1.71455	2
Serpinb12	983	0.0494919	1.54033	3
Tnrc6a	984	0.0494919	1.72067	2
Tldc1	985	0.0494919	1.78707	2
Slc12a7	986	0.0494919	1.70858	2
Tab3	987	0.0494919	1.47519	3
Btbd9	988	0.0494919	1.79814	2
Acvr1b	989	0.0494919	4.94165	1
Polb	990	0.0494919	4.93448	1
Cfp	991	0.0494919	1.72493	2
Galntl6	992	0.0503994	1.47894	3
Aldh1l2	993	0.0503994	1.71188	2
Lipo1	994	0.0513547	4.14935	1
Auh	995	0.0519949	4.12195	1
Snapc4	996	0.0519949	3.8985	1
Aste1	997	0.0519949	1.83157	2
1110037F02Rik	998	0.0519949	4.1009	1
Isoc1	999	0.0519949	1.50233	3
Acads	1000	0.0519949	1.75087	2
Nipal4	1001	0.0519949	1.70909	2
Bank1	1002	0.0525741	1.46072	3
Neurod4	1003	0.0525741	1.84235	2
Ccl8	1004	0.0525741	1.71699	2
Olfr902	1005	0.0525741	1.53741	3
BC053749	1006	0.0525741	1.75209	2
Pdf	1007	0.0525741	1.92257	2
Ica1	1008	0.0525741	1.7614	2
Olfr340	1009	0.0525741	1.52535	3
Dennd6b	1010	0.0532489	1.95437	2
Olfr225	1011	0.0532489	4.7362	1
Ap5z1	1012	0.0532489	1.59664	3
Emr4	1013	0.0532489	3.69308	1
Lpcat2b	1014	0.0532489	1.5743	3
Trim58	1015	0.0532489	1.71325	2
1700001K19Rik	1016	0.0536531	1.45022	3
Slc4a11	1017	0.0536531	1.47404	4
Piwil1	1018	0.0536531	1.38433	4
Spink5	1019	0.0536531	1.50071	3
Tex35	1020	0.0536531	3.54811	1
Prkcd	1021	0.0536531	1.51307	3
Rbm47	1022	0.0536531	3.64727	1
Atg4d	1023	0.0536531	1.86169	2
Slc25a51	1024	0.0536531	4.66344	1
Zfp579	1025	0.0536531	1.71788	2
Gad1	1026	0.0536531	2.02015	2
Islr	1027	0.0541009	3.72388	1
1100001G20Rik	1028	0.0541009	1.53151	3
Mrpl30	1029	0.0541009	3.71728	1
Scarf2	1030	0.0541009	1.71402	2
Pgrmc1	1031	0.0541009	1.37195	4
Cpa6	1032	0.0541009	1.24141	5
Usp25	1033	0.0541009	3.44353	1
Commd4	1034	0.0541009	1.72544	2
Slc16a13	1035	0.0541009	1.71029	2
Zfp663	1036	0.0541009	1.72156	2
Ube2d3	1037	0.0548019	4.60517	1
Chl1	1038	0.0548019	1.70198	2
Klf17	1039	0.0548019	4.59512	1
Kcnh2	1040	0.0548019	3.67673	1
Ccdc147	1041	0.0548019	4.58497	1
Ppie	1042	0.0556557	3.87064	1
Lrp12	1043	0.0556557	3.41631	1
Nkpd1	1044	0.0562374	1.44973	4
Gm5132	1045	0.0562374	4.55388	1
Scube1	1046	0.0562374	1.82921	2
Smurf1	1047	0.0562374	3.46161	1
Vmn1r80	1048	0.0562374	3.51374	1
Fam122b	1049	0.0562374	1.51798	3
Trmt11	1050	0.0562374	3.41758	1
Krtdap	1051	0.0570811	1.71649	2
Gm5409	1052	0.0570811	3.79653	1
Itpa	1053	0.0578668	1.70148	2
Cirbp	1054	0.0578668	3.5828	1
Slc35d1	1055	0.0578668	1.7141	2
Tceanc	1056	0.0583176	1.53184	3
Gnaq	1057	0.0583176	1.46223	3
Ccar1	1058	0.0583176	1.76055	2
Slc6a19os	1059	0.0583176	3.76726	1
Akap5	1060	0.0583176	1.5347	3
Pin1	1061	0.0583176	3.33924	1
Srm	1062	0.0583176	3.36043	1
Tex261	1063	0.0583176	1.82716	2
Klk12	1064	0.0583176	3.54419	1
Gtf2b	1065	0.0583429	3.53628	1
Ubr1	1066	0.0583429	3.73711	1
Ndufa11	1067	0.0583429	3.52831	1
Gm6760	1068	0.0583429	3.36828	1
Vps13b	1069	0.0583429	3.72685	1
En2	1070	0.0583429	3.51218	1
Gpm6a	1071	0.0583429	3.71649	1
Olfr1294	1072	0.0583429	3.71649	1
Nhlrc3	1073	0.0583429	3.50402	1
Klhdc4	1074	0.0583429	3.70601	1
Tex24	1075	0.0583429	1.72629	2
Lrrc23	1076	0.0583429	1.74079	2
Ocstamp	1077	0.0583429	1.45457	3
3110035E14Rik	1078	0.0583429	1.92026	2
Slc5a4a	1079	0.0583429	2.17193	2
Ydjc	1080	0.0583429	1.96956	2
Tkt	1081	0.0583429	1.29149	5
2810007J24Rik	1082	0.0583429	1.82121	2
Gtf3c1	1083	0.0583429	2.17553	2
Shisa4	1084	0.0583429	3.40953	1
Celsr2	1085	0.0583429	1.83981	2
Hic1	1086	0.0583429	1.69468	2
Ppp2r3c	1087	0.0583429	3.30243	1
Olfr1029	1088	0.0583429	1.44461	3
Clcn5	1089	0.0583429	1.50181	3
Ghrhr	1090	0.0583429	1.69448	2
Zfp648	1091	0.0583429	3.05599	1
Hsbp1l1	1092	0.0583429	1.80195	2
Smpd1	1093	0.0583429	1.56752	3
Trmt44	1094	0.0583429	1.71141	2
Gm9047	1095	0.0583429	1.98784	2
Prss54	1096	0.0583429	3.21594	1
Golt1a	1097	0.0583429	1.65994	3
Ube2s	1098	0.0583429	3.35396	1
Sned1	1099	0.0583429	1.97604	2
Bard1	1100	0.0583429	3.34439	1
Vps54	1101	0.0583429	2.5459	2
Gfod1	1102	0.0583429	2.08677	2
Abcb8	1103	0.0583429	3.2418	1
Lrrfip1	1104	0.0583429	1.63078	3
Nipal3	1105	0.0583429	1.54601	3
Qk	1106	0.0583429	1.49942	3
4933427D06Rik	1107	0.0583429	1.49201	3
Wsb1	1108	0.0583429	1.47511	3
Myl12b	1109	0.0583429	3.32497	1
Rgl1	1110	0.0583429	1.69003	2
Fmn1	1111	0.0583429	1.34564	4
Gnl2	1112	0.0583429	3.15729	1
Bri3	1113	0.0583429	3.21005	1
Ankrd32	1114	0.0583429	1.35273	4
Ncln	1115	0.0583429	3.01899	1
Cdc42se2	1116	0.0588704	1.69162	2
Wdfy1	1117	0.0588704	1.59413	3
Tpm2	1118	0.0588704	1.68944	2
Egfem1	1119	0.0588704	1.55052	3
Asprv1	1120	0.0588704	1.69492	2
Iqsec1	1121	0.0588704	1.44505	3
Acsl1	1122	0.0588704	1.55653	3
Olfr1039	1123	0.0593252	3.18556	1
Armc10	1124	0.0593252	3.08622	1
B3gnt9	1125	0.0593252	1.45445	3
Syt8	1126	0.0593252	1.94487	2
Sox30	1127	0.0593252	1.3545	4
Xpo1	1128	0.0593252	3.17726	1
Psmb10	1129	0.0593252	3.27471	1
Ylpm1	1130	0.0593252	1.83317	2
Slc35b1	1131	0.0593252	1.46856	3
Npas2	1132	0.0593252	1.69654	2
Pde4b	1133	0.0593252	1.75522	3
Prima1	1134	0.0593252	1.40152	4
Zic2	1135	0.0593252	2.95843	1
Epb4.1l2	1136	0.0593252	1.42291	4
Tubb5	1137	0.0593252	3.16046	1
Dear1	1138	0.0593252	2.97439	1
Sgpp2	1139	0.0593252	3.00043	2
Ddx23	1140	0.0593252	3.01084	1
Phf12	1141	0.0593252	3.05601	1
Gch1	1142	0.0593252	1.43831	3
Tinag	1143	0.0593252	1.43612	3
Uap1	1144	0.0593252	2.95466	1
Heatr5b	1145	0.0593252	1.33749	4
Arhgef12	1146	0.0593252	3.07332	1
Mlf1	1147	0.0593252	1.51546	3
Pelo	1148	0.0593252	3.12597	1
Olfr843	1149	0.0593252	1.69603	2
Ift122	1150	0.0593252	1.52121	3
Calm4	1151	0.0593252	1.72529	2
Nipal2	1152	0.0593252	1.84334	2
Hecw1	1153	0.0593252	2.97694	1
Ugt3a1	1154	0.0593252	1.46122	3
Elof1	1155	0.0593252	2.99486	1
Lrch4	1156	0.0593252	1.68607	2
Fmo5	1157	0.0593252	1.4799	3
Tmprss11bnl	1158	0.0593252	1.43371	3
Bckdk	1159	0.0593252	3.01212	1
Krtcap2	1160	0.0593252	1.48145	3
Kdm5c	1161	0.0593252	1.24259	5
Tacr2	1162	0.0593252	1.69464	2
Srgap3	1163	0.0593252	1.69357	2
Pgm3	1164	0.0593252	3.0993	1
Olfr394	1165	0.0596721	1.49199	3
Sik1	1166	0.0596721	2.9272	1
Tmc5	1167	0.0596721	1.68207	2
Nek2	1168	0.0596721	1.8548	2
Ceacam3	1169	0.0596721	3.09025	1
Hspa13	1170	0.0596721	1.49399	3
Mlip	1171	0.0596721	1.48131	3
Pank1	1172	0.0596721	2.91478	1
Ifi27l2a	1173	0.0596721	1.55787	3
Mrps7	1174	0.0596721	2.90102	1
Esyt1	1175	0.0603185	1.68793	2
B4galnt3	1176	0.0603185	3.01315	1
4833424O15Rik	1177	0.0603185	1.69524	2
Uchl5	1178	0.0603185	1.77797	3
Lin28b	1179	0.0610638	1.806	2
Tcerg1	1180	0.0610638	1.68959	2
Gm364	1181	0.0618066	1.43465	3
Gm5150	1182	0.0618066	1.41623	4
Apoo	1183	0.0631251	1.51884	3
Lhfpl4	1184	0.0631251	1.43204	3
Clca6	1185	0.0631251	2.95947	1
Timm44	1186	0.0631251	3.05321	1
Tspan32	1187	0.0631251	1.38852	4
Gm1673	1188	0.0631251	2.36092	2
Mettl21c	1189	0.0631251	1.47774	3
Myom2	1190	0.0633802	1.48724	3
Zmym6	1191	0.0633802	2.98962	1
Acyp2	1192	0.0633802	2.84925	1
Pax1	1193	0.0633802	1.78842	2
Olfr670	1194	0.0633802	1.49216	3
Gpr26	1195	0.0633802	2.98165	1
Dnm1	1196	0.0633802	1.52443	3
Psg19	1197	0.0633802	1.68159	2
Krt33a	1198	0.0633802	1.6832	2
Dld	1199	0.0633802	1.55303	3
Fam115e	1200	0.0633802	3.03416	1
Mcpt2	1201	0.0634768	1.48698	3
Dnajc5g	1202	0.0634768	1.67692	2
Hfe	1203	0.0634768	1.44594	3
Garem	1204	0.0634768	2.90176	1
Cdadc1	1205	0.0634768	1.50342	3
Zmym3	1206	0.0634768	1.63181	3
Zcchc18	1207	0.0634768	2.87867	1
Olfr196	1208	0.0634768	1.43283	3
Tmem221	1209	0.0634768	1.81775	3
Srcrb4d	1210	0.0634768	2.91809	1
Olfr714	1211	0.0634768	1.43896	3
Reg1	1212	0.0634768	1.68415	2
Dapk1	1213	0.0634768	1.42265	4
3110057O12Rik	1214	0.0634768	1.68409	2
Enoph1	1215	0.0634768	1.67135	2
Ifi47	1216	0.0634768	1.47207	3
Styx	1217	0.0634768	1.47512	3
Cage1	1218	0.0634768	1.4896	3
Ugt2b35	1219	0.0634768	3.00489	1
Lysmd1	1220	0.0634768	1.84489	2
Ncf1	1221	0.0634768	1.33664	4
Ddx42	1222	0.0634768	2.84567	1
Fscn3	1223	0.0634768	2.84567	1
Gm8882	1224	0.0634768	2.99494	1
Htra3	1225	0.0634768	1.68532	2
Pcdh1	1226	0.0634768	2.85112	1
Ubxn7	1227	0.0634768	1.36133	4
2310009B15Rik	1228	0.0634768	1.52654	3
Nhlrc4	1229	0.0634768	2.53398	2
Tpk1	1230	0.0634768	1.46836	3
Gm996	1231	0.0634768	1.94397	2
Tex29	1232	0.0634768	1.39062	4
Nkg7	1233	0.0634768	1.67882	2
Ranbp6	1234	0.0634768	2.96448	1
Zfp936	1235	0.0634768	2.90693	1
Serpina11	1236	0.0634768	1.31014	4
Il22ra2	1237	0.0634768	1.74531	2
2410004P03Rik	1238	0.0634768	1.50208	3
Cdh24	1239	0.0634768	1.68006	2
Dlgap1	1240	0.0634768	1.4286	3
Ceacam13	1241	0.0634768	2.83885	1
Syndig1	1242	0.0634768	1.66411	2
Mmd2	1243	0.0634768	1.66454	2
Olfr978	1244	0.0634768	2.43126	2
Cnih4	1245	0.0634768	2.95412	1
Gtpbp8	1246	0.0634768	2.95412	1
Nop9	1247	0.0634768	2.95412	1
mmu-mir-679	1248	0.0634768	2.95412	1
Klc3	1249	0.0634768	1.6914	2
Ces2g	1250	0.0634768	2.8601	1
Defb21	1251	0.0634768	2.8601	1
Fam173a	1252	0.0634768	2.8601	1
Rdm1	1253	0.0634768	2.8601	1
Nupl1	1254	0.0634768	2.71285	1
AI429214	1255	0.0634768	2.83234	1
Skint5	1256	0.0634768	2.09664	2
Svil	1257	0.0634768	1.23424	5
Olfr553	1258	0.0634768	2.81123	1
Nudcd1	1259	0.0634768	1.8609	2
Nktr	1260	0.0634768	1.63218	3
Olfr1396	1261	0.0634768	2.85261	1
Rqcd1	1262	0.0634768	1.66304	2
1300017J02Rik	1263	0.0634768	1.67154	2
Selenbp2	1264	0.0634768	2.70912	1
Akr1c14	1265	0.0634768	1.47533	3
Hras	1266	0.0634768	1.4999	3
Pwwp2a	1267	0.0634768	2.80584	1
C1qtnf3	1268	0.0634768	1.66462	2
Rab11fip3	1269	0.0634768	1.66476	2
Swap70	1270	0.0634768	2.75715	1
St8sia2	1271	0.0634768	1.49452	3
Gbp3	1272	0.0634768	2.79911	1
Lhx8	1273	0.0634768	2.82207	1
Naa16	1274	0.0634768	1.46401	3
Zdhhc25	1275	0.0634768	2.7573	1
Plekhg3	1276	0.0634768	1.46245	3
Nlrp9c	1277	0.0634768	1.47026	3
Tln2	1278	0.0642096	1.68426	2
Ivl	1279	0.064739	2.7855	1
Ccdc136	1280	0.064739	2.7636	1
Nav1	1281	0.064739	1.59462	3
Arnt2	1282	0.064739	2.84469	1
Bst1	1283	0.064739	1.78966	2
Kdsr	1284	0.065281	2.80645	1
Ptpn4	1285	0.065281	1.75278	2
2410076I21Rik	1286	0.065281	1.84415	2
Bcl7b	1287	0.065281	2.77863	1
Gm12185	1288	0.065281	1.42936	3
Ctsh	1289	0.065281	1.42755	3
Fbxo9	1290	0.065281	1.49197	3
Olfr631	1291	0.065281	2.68788	1
C030006K11Rik	1292	0.065281	1.7513	2
Fadd	1293	0.065281	1.47942	3
Dbpht2	1294	0.065281	2.79854	1
Tuba1c	1295	0.065281	2.77171	1
Zranb1	1296	0.065281	1.42932	3
Ccr8	1297	0.065281	2.16351	2
Znrf3	1298	0.065281	1.68874	2
Tssc4	1299	0.065281	1.23529	5
Dlx2	1300	0.065281	1.41248	4
Spef2	1301	0.065281	1.42353	3
Ly75	1302	0.065281	1.46163	3
Xndr	1303	0.065281	1.67535	2
Ptdss1	1304	0.0659978	2.76474	1
Prkar2b	1305	0.0671897	1.77926	2
Ugt2b5	1306	0.0671897	1.51066	3
Abhd6	1307	0.0671897	1.65787	2
Lysmd4	1308	0.0671897	2.72415	1
Ccdc85b	1309	0.0671897	1.91728	2
Cir1	1310	0.0671897	1.67481	2
2900026A02Rik	1311	0.0671897	1.83731	2
Olfr275	1312	0.0671897	1.57628	3
Sapcd2	1313	0.0671897	1.6582	2
Ndufs8	1314	0.0671897	1.66983	2
Efcab14	1315	0.0671897	1.6656	2
Zfp775	1316	0.0671897	2.70714	1
Dcaf7	1317	0.0671897	1.41273	4
Rbm5	1318	0.0671897	1.45841	3
Gm7361	1319	0.0671897	2.65804	1
BC016423	1320	0.0671897	1.65672	2
Treml4	1321	0.0671897	1.42112	3
Gprin1	1322	0.0671897	2.8073	1
Nxnl1	1323	0.0671897	2.68835	1
Gria2	1324	0.0671897	1.87491	2
Derl1	1325	0.0671897	2.76628	1
Asic4	1326	0.0671897	1.56318	3
Ilk	1327	0.0671897	2.61839	1
Ide	1328	0.0671897	1.972	2
Mark1	1329	0.0671897	1.43384	3
Cdk2ap1	1330	0.0671897	2.71359	1
Hes7	1331	0.0671897	2.71359	1
Muc4	1332	0.0671897	2.71359	1
Inhba	1333	0.0671897	1.48624	3
Ppp1r32	1334	0.0671897	1.84847	2
Camk1d	1335	0.0671897	2.65103	1
Nup205	1336	0.0671897	2.68116	1
Olfr432	1337	0.0671897	1.23744	5
4933422H20Rik	1338	0.0671897	2.67589	1
Atxn2	1339	0.0671897	2.70069	1
Zbtb39	1340	0.0671897	2.68403	1
Purb	1341	0.0671897	1.35399	4
Aldh7a1	1342	0.0671897	2.64232	1
Letm1	1343	0.0671897	2.64232	1
Rpl10l	1344	0.0671897	1.44161	3
Rpl22l1	1345	0.0671897	2.70717	1
Gpld1	1346	0.0671897	2.68761	1
Angptl6	1347	0.0671897	2.67226	1
Gas2l1	1348	0.0671897	1.46718	3
Clcn7	1349	0.0671897	1.52333	3
Ttc30a1	1350	0.0671897	1.64912	3
Olfr1320	1351	0.0671897	1.48286	3
Tmem168	1352	0.0671897	1.65718	2
Rgs14	1353	0.0671897	1.35452	4
Myo9b	1354	0.0671897	2.64476	1
Vmn2r111	1355	0.0671897	1.51076	3
Nova2	1356	0.0671897	1.5046	3
Piwil2	1357	0.0671897	1.69891	2
Pon3	1358	0.0671897	2.66036	1
C1ql2	1359	0.0671897	2.61113	1
Gm826	1360	0.0671897	1.80252	2
Mbd5	1361	0.0671897	1.65715	2
Rsbn1l	1362	0.0671897	2.61181	1
Dnm1l	1363	0.0671897	1.42173	3
Trex1	1364	0.0671897	1.88409	2
Ndufv2	1365	0.0671897	1.66705	2
Hspa4l	1366	0.0671897	2.17037	2
Eya3	1367	0.0671897	2.6078	1
Prkcdbp	1368	0.0671897	2.70719	1
Urgcp	1369	0.0671897	1.92018	2
Gm20172	1370	0.0671897	1.51	3
Tnp2	1371	0.0671897	1.3185	4
Rasal1	1372	0.0671897	1.65612	2
Creb1	1373	0.0671897	1.74017	2
Lhx6	1374	0.0671897	1.47915	3
Gimap5	1375	0.0671897	2.5812	1
Pla2g3	1376	0.0671897	1.43111	3
Cnksr3	1377	0.0671897	1.65148	2
Dlg5	1378	0.0671897	1.65455	2
Bub3	1379	0.0671897	1.79251	2
Kcnd3	1380	0.0671897	1.50572	3
Lipe	1381	0.0671897	2.72805	1
Flt4	1382	0.0671897	1.43956	3
Ctss	1383	0.0671897	2.62996	1
Sod1	1384	0.0671897	2.68965	1
Xrcc6bp1	1385	0.0671897	2.55198	1
Nhsl2	1386	0.0671897	1.50582	3
1700034J05Rik	1387	0.0671897	1.3004	4
Mroh5	1388	0.0671897	1.52268	3
Morn3	1389	0.0671897	1.29758	4
Pde2a	1390	0.0671897	1.42	3
Olfr220	1391	0.0671897	2.56603	2
Olfr147	1392	0.0671897	1.64644	2
1700030F18Rik	1393	0.0671897	1.32244	4
Gm5072	1394	0.0671897	1.41961	3
Synj2bp	1395	0.0671897	2.57929	1
Arpc4	1396	0.0671897	2.68076	1
Xkrx	1397	0.0671897	1.76209	3
Rab3c	1398	0.0671897	1.76805	2
Palld	1399	0.0671897	1.64642	2
Cltc	1400	0.0671897	2.13268	2
Gja5	1401	0.0675185	1.6483	2
Hey1	1402	0.0675185	1.53886	3
Dnpep	1403	0.0675185	2.67179	1
Dyrk1b	1404	0.0675185	2.67179	1
Ift43	1405	0.0675185	2.53082	1
Fdxr	1406	0.0675185	2.61956	1
S100a4	1407	0.0675185	1.40894	3
4921517D22Rik	1408	0.0675185	1.73588	2
Zmat2	1409	0.0678914	2.66274	1
Pdcd6	1410	0.0678914	1.64397	2
Pten	1411	0.0678914	1.35832	4
Wfdc10	1412	0.0678914	2.19438	2
Wdtc1	1413	0.0678914	1.45718	3
Isyna1	1414	0.0678914	1.73871	2
Slc35c2	1415	0.0678914	1.7402	2
Prepl	1416	0.0685014	1.64897	2
Pced1a	1417	0.0685014	1.75901	2
Ubtd1	1418	0.0690124	1.64412	2
Nedd4	1419	0.0690124	2.52616	1
Dis3l2	1420	0.0690124	1.64818	2
Col25a1	1421	0.0690124	1.72356	2
Setd4	1422	0.0694232	1.69605	2
Pfkfb3	1423	0.0694232	1.66846	3
Clec9a	1424	0.0694232	1.64482	2
Fam84b	1425	0.0694232	2.51737	1
Plekha1	1426	0.0694232	1.50089	3
Olfr298	1427	0.0694232	2.60537	1
Rpa1	1428	0.0705776	2.5676	1
Sema4f	1429	0.0705776	1.7017	2
Cnbd2	1430	0.0705776	1.42121	3
Msx3	1431	0.0705776	2.56224	1
Cdc42ep1	1432	0.0705776	1.20822	5
C130079G13Rik	1433	0.0712262	1.77605	2
Prss42	1434	0.0724018	1.46255	3
Fscn2	1435	0.0724018	1.64186	2
Olfr988	1436	0.0724018	1.4288	3
Olfr1330	1437	0.0724018	2.54586	1
Olfr1325	1438	0.0724018	1.654	2
Zfp36l2	1439	0.0724018	1.85978	2
Hdgfrp3	1440	0.0724018	1.65094	2
Zfp791	1441	0.0724018	1.45664	3
Ctnnbip1	1442	0.0724018	1.75674	3
Optc	1443	0.0724018	1.44623	3
Sla	1444	0.0724018	1.97795	2
Hap1	1445	0.0724018	2.5405	1
Stxbp3a	1446	0.0724018	1.73354	2
Tekt3	1447	0.0724018	1.46006	3
Trip13	1448	0.0724018	1.60321	3
Slco4a1	1449	0.0724018	2.53075	1
Usp17la	1450	0.0724018	1.84833	2
Ltb4r1	1451	0.0724018	1.56023	3
Lin7b	1452	0.0724018	2.54613	1
Mro	1453	0.0724018	1.5473	3
Copb2	1454	0.0724018	2.53499	1
Clec14a	1455	0.0724018	1.4086	3
Ap3m2	1456	0.0724018	1.36491	4
Cenpv	1457	0.0724018	1.31919	4
BC048609	1458	0.0724018	1.47838	3
Atp11c	1459	0.0724018	1.35811	4
Mturn	1460	0.0724018	1.63406	2
Wasf2	1461	0.0724018	1.35255	4
Mib2	1462	0.0724018	1.66616	3
Kcnh7	1463	0.0724018	1.66267	3
4930444P10Rik	1464	0.0724018	1.69365	2
Phpt1	1465	0.0724018	1.46886	3
Cyp4f18	1466	0.0729849	1.52253	3
Golph3	1467	0.0729849	1.64026	2
Mettl1	1468	0.0736164	2.52388	1
Arhgap33	1469	0.0739953	1.43727	3
Lpgat1	1470	0.0739953	1.83208	3
Adamts13	1471	0.0739953	1.69895	2
Ints7	1472	0.0739953	2.53957	1
Gfi1	1473	0.0739953	1.47915	3
Krt2	1474	0.0739953	1.50549	3
Pla2g2a	1475	0.0746231	1.68024	2
Rfx6	1476	0.0752501	2.47122	1
Ifnar1	1477	0.0756715	2.4769	1
Kif7	1478	0.0756715	1.29177	4
1700020L24Rik	1479	0.0756715	2.54653	1
Nr4a1	1480	0.0756715	1.34648	4
Zdhhc17	1481	0.0756715	2.45579	1
Adipor2	1482	0.0759367	1.45996	3
Zmym1	1483	0.0759367	2.58723	1
D19Ertd737e	1484	0.0759367	2.52597	1
Mink1	1485	0.0759367	1.41432	3
Olfr497	1486	0.0759367	1.38563	4
Arhgap9	1487	0.0759367	2.55549	1
Grem1	1488	0.0759367	1.68689	2
Csrp1	1489	0.0759367	2.47942	1
Dpysl5	1490	0.0761554	2.50931	1
Cfb	1491	0.0761554	2.51909	1
Lrrc29	1492	0.0761554	2.57738	1
3830406C13Rik	1493	0.0761554	1.48989	3
Olfr1283	1494	0.0761554	2.49555	1
Rybp	1495	0.0761554	2.53127	1
Ccdc93	1496	0.0761554	1.79694	2
Dnah11	1497	0.0761554	1.78934	2
E130309F12Rik	1498	0.0761554	1.36948	4
F830016B08Rik	1499	0.0761554	1.78245	3
Clic1	1500	0.0761554	1.70798	2
Dhrs3	1501	0.0761554	1.63711	2
Riok3	1502	0.0761554	1.40132	3
Zc3hc1	1503	0.0761554	1.63332	2
Apobec3	1504	0.0761554	2.52354	1
Atp5g2	1505	0.0761554	2.56743	1
Ptprr	1506	0.0761554	2.35706	2
Scg2	1507	0.0761554	1.32891	4
Pik3r2	1508	0.0761554	1.6269	2
Rcor2	1509	0.0761554	2.48399	1
Olfr373	1510	0.0761554	1.62356	2
Nsfl1c	1511	0.0761554	1.75093	2
Aebp2	1512	0.0766145	2.45171	1
Tbx6	1513	0.0766145	1.50935	3
Cygb	1514	0.0766145	2.49038	1
1110008J03Rik	1515	0.0766145	1.75768	2
Prlr	1516	0.0770712	1.81225	2
Mrps15	1517	0.0770712	2.49819	1
Cib2	1518	0.0770712	1.51992	3
Las1l	1519	0.0770712	2.00354	2
Cacng4	1520	0.0776785	2.48399	1
Hace1	1521	0.0779775	1.74949	2
Csnk1g3	1522	0.0779775	1.41978	3
Olfr1413	1523	0.0779775	2.41875	1
Klrb1a	1524	0.0779775	2.43341	1
Zfp954	1525	0.0779775	1.65172	2
Tmem237	1526	0.0779775	1.37204	4
CK137956	1527	0.0779775	2.43934	1
Zic1	1528	0.0784782	1.63393	2
Taar2	1529	0.0784782	2.03865	2
Gabarap	1530	0.0784782	1.62005	2
Pi4kb	1531	0.0790802	2.54722	1
Olfr613	1532	0.0802294	1.54125	3
Lgr5	1533	0.0802294	2.44068	1
Gm11127	1534	0.0802294	2.52039	1
Ezh2	1535	0.0803578	1.5814	3
Atp2a1	1536	0.0803578	1.34846	4
Gpr182	1537	0.0803578	1.32138	4
Chpt1	1538	0.0803578	1.72979	2
Tprn	1539	0.0803578	1.56283	3
Dip2b	1540	0.0803578	2.42637	1
Mdk	1541	0.0803578	1.39568	3
Mzf1	1542	0.0803578	1.6751	2
Heyl	1543	0.0803578	2.45155	1
Rnf19a	1544	0.0803578	2.44397	1
Bnip1	1545	0.0808484	2.24246	2
Setdb1	1546	0.0808484	2.53697	1
Uqcrh	1547	0.0808484	2.53697	1
Pde11a	1548	0.0810238	2.42681	1
Hist1h1b	1549	0.0810238	1.39722	4
Kazn	1550	0.0810238	1.87828	2
Dclre1b	1551	0.0810238	1.3723	4
Mep1a	1552	0.0810238	1.34669	4
Evi5l	1553	0.0810238	1.91068	2
Taf11	1554	0.0810238	2.47683	1
Col5a3	1555	0.0810238	1.88378	2
Nfatc2	1556	0.0810238	2.4118	1
Vmn1r201	1557	0.0812489	2.44604	1
Comp	1558	0.0812489	1.44062	3
Tcirg1	1559	0.0812489	1.39852	3
Atp6ap2	1560	0.0812489	1.41435	3
Zfp473	1561	0.0812489	1.39957	3
Npepps	1562	0.0812489	1.61949	2
Wnt8a	1563	0.0812489	1.66519	2
Cd2	1564	0.0812489	1.39802	3
Tmem184b	1565	0.0813323	2.45802	1
Susd3	1566	0.0813323	2.48401	1
Col19a1	1567	0.0813323	2.50238	1
Henmt1	1568	0.0813323	2.50238	1
Pilrb2	1569	0.0813323	1.4551	3
Igfbp7	1570	0.0813323	1.65727	3
Zfp664	1571	0.0813323	1.72213	2
Zyx	1572	0.0813323	2.37222	1
Fcamr	1573	0.0813323	1.32887	4
Vmn1r19	1574	0.0813323	1.42174	3
Cfd	1575	0.0813323	1.62438	2
Krt17	1576	0.0813323	1.41975	3
Cckbr	1577	0.0813323	1.62551	2
Olfm3	1578	0.0813323	1.45291	3
Fut10	1579	0.0813323	1.94273	2
Tbc1d31	1580	0.0813323	1.4433	3
Pcsk4	1581	0.0813323	2.47592	1
Fam19a4	1582	0.0813323	1.62285	2
Zfp160	1583	0.0813323	1.45787	3
2010300C02Rik	1584	0.0813323	2.41377	1
Ooep	1585	0.0813323	1.56019	3
Gramd2	1586	0.0813323	2.49324	1
V1rd18	1587	0.0813323	2.49324	1
Usp51	1588	0.0813477	2.39066	1
Pfdn1	1589	0.0813477	1.46065	3
Ap1m1	1590	0.0813477	2.00218	2
Map10	1591	0.0813477	2.36581	1
P2ry6	1592	0.0813477	1.51817	3
Csdc2	1593	0.0813477	1.53794	3
Epas1	1594	0.0813477	1.39259	3
Srsf6	1595	0.0813477	1.22697	5
Gdf6	1596	0.0813477	1.63199	2
Igsf5	1597	0.0813477	1.50409	3
Sox18	1598	0.0813477	1.62924	2
Ppp3ca	1599	0.0813477	1.70981	2
Cnp	1600	0.0815284	1.44626	3
Cyp20a1	1601	0.0815284	1.39518	3
Cdc42ep4	1602	0.0815284	1.48567	3
Nudt5	1603	0.0815284	1.85968	2
Tmem259	1604	0.0815284	1.58171	3
BC023829	1605	0.0815284	1.64446	2
Epm2aip1	1606	0.0815284	1.8837	2
Tfpt	1607	0.0815284	2.48403	1
Abt1	1608	0.0815284	2.48403	1
Gatad2a	1609	0.0815284	2.43808	1
4833427G06Rik	1610	0.0815284	1.44549	3
Gars	1611	0.0815284	1.6288	2
1700011A15Rik	1612	0.0815284	2.41802	1
Krt83	1613	0.0815284	1.4298	3
Vps33a	1614	0.0815284	1.92441	2
Dnajc14	1615	0.0815284	1.50057	3
Bzrap1	1616	0.0815284	1.39801	3
Evx1	1617	0.0815284	1.6234	2
Mex3d	1618	0.0815284	1.31483	4
Lgals3	1619	0.0815284	1.61845	2
Olfr1342	1620	0.0815284	1.30836	4
0610030E20Rik	1621	0.0820444	1.70609	2
Gm13023	1622	0.0820444	1.50264	3
Pknox2	1623	0.0823565	1.74034	2
Siglece	1624	0.0823565	1.61961	2
Src	1625	0.0823565	1.61898	2
Enox1	1626	0.0823565	1.29682	4
Rab12	1627	0.0823565	1.30917	4
Sprtn	1628	0.0823565	2.3651	1
Polr1d	1629	0.0826322	2.41167	1
Traf4	1630	0.0826322	1.87383	2
Rap1b	1631	0.0826322	1.80799	2
Elavl3	1632	0.0826322	1.79935	2
Slc30a8	1633	0.0826322	1.30276	4
Wipi1	1634	0.0826322	1.39042	3
Vmn2r35	1635	0.0826322	2.3586	1
Nrgn	1636	0.0826322	1.74618	2
Cspp1	1637	0.0826322	1.40738	3
Olfr767	1638	0.0826322	1.60734	2
Tfg	1639	0.0826322	1.54052	3
1190002N15Rik	1640	0.0826322	1.67237	2
Plagl1	1641	0.0826322	2.35991	1
Pou3f2	1642	0.0826322	1.43186	3
C1qb	1643	0.0826322	1.91831	2
Mthfd1	1644	0.0826322	1.61607	2
Akt2	1645	0.0826322	2.35584	1
Tmem143	1646	0.0826322	1.38819	3
Tyk2	1647	0.0826322	1.61121	2
Ptprb	1648	0.0826322	2.3892	1
Ube2dnl1	1649	0.0826322	1.73766	2
Gm6537	1650	0.0826322	1.35473	4
Pfn3	1651	0.0826322	2.41756	1
Evi2a	1652	0.0826322	1.60551	3
Lrrc36	1653	0.0826322	1.68082	2
Krtcap3	1654	0.0826322	1.50269	3
Rhod	1655	0.0826322	1.72832	2
Scai	1656	0.0826322	2.40395	1
Olfr1222	1657	0.0826322	1.43527	3
Foxi3	1658	0.0826322	2.39274	1
Sall3	1659	0.0826322	2.39274	1
Tns1	1660	0.0826322	1.3966	3
Gm10267	1661	0.0826322	1.60844	2
Irf4	1662	0.0826322	1.73118	2
Nprl3	1663	0.0826322	2.33505	1
Tap1	1664	0.0826322	1.38918	3
Zfp820	1665	0.0826322	2.3368	1
Nr2c2	1666	0.0826322	1.29244	4
BC049352	1667	0.0826322	1.63907	2
Zfp444	1668	0.0826322	1.41174	3
Dus4l	1669	0.0826322	2.3447	1
Tsen2	1670	0.0826322	1.61335	2
Myocd	1671	0.0826322	1.61524	2
Golga3	1672	0.0831809	1.61738	2
Nmi	1673	0.0836789	1.61723	2
Olfr151	1674	0.0836789	1.6462	2
Ostm1	1675	0.0840755	1.40239	3
Ulk3	1676	0.0840755	1.7194	2
Pgd	1677	0.0840755	1.62613	2
Wwp2	1678	0.0840755	2.36553	1
Mamdc4	1679	0.084621	2.35304	1
Mtbp	1680	0.0850647	2.35304	1
Zbtb8os	1681	0.0850647	2.40866	1
Primpol	1682	0.0850647	1.39037	3
Fndc7	1683	0.0852909	2.42687	1
Zfp953	1684	0.0852909	2.42687	1
Tcf19	1685	0.0852909	1.65829	2
Psmd10	1686	0.0852909	1.68224	2
Awat1	1687	0.0852909	1.43606	3
Mnda	1688	0.0852909	2.32014	1
Olfr1489	1689	0.0852909	1.47668	3
Rwdd3	1690	0.0852909	2.35953	1
Hyi	1691	0.0852909	2.03364	2
Vmn1r185	1692	0.0852909	1.32117	4
Pld1	1693	0.0852909	1.43149	3
Lrfn3	1694	0.0852909	1.6071	2
Akna	1695	0.0852909	1.62155	2
Cpox	1696	0.0852909	2.38655	1
Gfm1	1697	0.0852909	2.38655	1
Ccdc63	1698	0.0852909	1.521	3
Olfm1	1699	0.0852909	1.86094	2
Ccl9	1700	0.0852909	1.4067	3
Myb	1701	0.0852909	2.33444	1
B3gnt6	1702	0.0863145	1.31596	4
Bcr	1703	0.0863145	1.494	3
Amtn	1704	0.0863145	1.34037	4
Lrrc72	1705	0.0864955	1.60369	2
Gpr156	1706	0.0864955	1.81708	2
3830417A13Rik	1707	0.0864955	2.12315	2
Spag7	1708	0.0864955	1.55498	3
Sgcz	1709	0.0864955	2.64309	2
Bsg	1710	0.0864955	1.65433	2
Cd14	1711	0.0864955	1.60234	2
Krtap4-7	1712	0.0864955	2.31171	1
Il25	1713	0.0866294	1.6082	2
Mtor	1714	0.0866294	2.35377	1
Mrpl10	1715	0.0866294	2.40707	1
Tnnt3	1716	0.0866294	1.63806	2
Dpep2	1717	0.0866294	2.31793	1
Mettl21e	1718	0.0866294	1.3087	4
Znrd1	1719	0.0866294	2.29953	1
Tmem177	1720	0.0866294	1.70161	3
Defb35	1721	0.0866294	2.34129	1
Creb3l1	1722	0.0866294	1.25554	4
Cog7	1723	0.0866294	1.75904	2
Pbxip1	1724	0.0866294	1.60688	2
Chtop	1725	0.0866294	2.34713	1
Rpf2	1726	0.0866294	2.34713	1
Usp18	1727	0.0866294	2.32679	1
Kntc1	1728	0.0866294	2.0124	2
Galnt1	1729	0.0866294	1.30581	4
Slc17a8	1730	0.0866294	2.27682	1
Slc35g3	1731	0.0866294	1.60113	3
Aldh6a1	1732	0.0866294	2.30037	1
Med4	1733	0.0866294	2.33514	1
Avp	1734	0.0866294	1.64113	3
Zeb2os	1735	0.0866294	1.7816	2
Acox3	1736	0.0866294	1.34963	4
Il13ra2	1737	0.0866294	2.36264	1
Nsun2	1738	0.0866294	2.36264	1
2410124H12Rik	1739	0.0866294	1.56115	3
Rhpn1	1740	0.0866294	2.31113	1
Hoxa4	1741	0.0866294	2.34044	1
Inpp1	1742	0.0866294	1.42482	3
Qrfp	1743	0.0866294	2.21356	2
C2cd4d	1744	0.0866294	1.77362	2
Naf1	1745	0.0870034	1.60898	2
Rab5a	1746	0.0870034	2.37326	1
Map1lc3a	1747	0.0870034	2.29763	1
D630003M21Rik	1748	0.0870034	1.40219	3
Spc24	1749	0.0870034	2.31609	1
Jph1	1750	0.0870034	1.87277	2
Noxa1	1751	0.0870034	1.44539	3
Tmem101	1752	0.0870034	1.68692	2
Apol6	1753	0.0870034	1.44264	3
Sf3b2	1754	0.0870034	2.35454	1
Dlk2	1755	0.0870034	1.62932	2
Scly	1756	0.0870034	1.5954	2
Commd5	1757	0.0870034	1.38683	3
Mta3	1758	0.0870034	1.46879	3
Olfr513	1759	0.0870034	1.59943	2
Adam32	1760	0.0870034	1.47842	3
Cntrob	1761	0.0870034	2.31644	1
Nufip1	1762	0.0870034	2.31654	2
Olfr16	1763	0.0870034	2.37661	1
Ccdc126	1764	0.0870034	1.88332	2
Mgl2	1765	0.0870034	1.37535	3
Arid4a	1766	0.0870034	1.83724	2
Pip4k2a	1767	0.0870034	1.66372	3
Micalcl	1768	0.0870034	1.59465	2
Slc30a2	1769	0.0870034	1.38635	3
Angpt4	1770	0.0870034	1.32502	4
1700024P16Rik	1771	0.0870034	2.35508	1
Akr7a5	1772	0.0872915	1.37805	3
Tnfrsf8	1773	0.0872915	2.26256	1
Gdf2	1774	0.0872915	2.31013	1
Donson	1775	0.0872915	1.81872	2
Ninj1	1776	0.0872915	1.53446	3
Phf20l1	1777	0.0872915	1.72638	2
Olfr1436	1778	0.0872915	2.25899	1
Scn11a	1779	0.0872915	1.59336	2
Aasdhppt	1780	0.0872915	2.25671	1
Prss8	1781	0.0872915	1.61086	2
Cox8c	1782	0.0872915	2.34586	1
Slit3	1783	0.0872915	1.36557	4
Bin3	1784	0.0872915	2.28884	1
Itpripl2	1785	0.0872915	2.32985	1
Tango2	1786	0.0872915	1.69132	2
Rnf10	1787	0.0872915	1.38607	3
Klhl28	1788	0.0872915	2.23826	1
Npc1l1	1789	0.0872915	1.38366	3
Pth2	1790	0.0872915	1.93145	2
Mn1	1791	0.0872915	2.2974	1
Dmrtb1	1792	0.0872915	1.29429	4
Gstz1	1793	0.0872915	1.33983	4
Nsdhl	1794	0.0872915	1.43326	3
Prrg1	1795	0.0872915	1.4494	3
Pabpn1	1796	0.0872915	2.27266	1
Onecut2	1797	0.0872915	1.66608	2
BC027072	1798	0.0872915	2.26826	1
H2-T10	1799	0.0872915	2.33656	1
Tcte1	1800	0.0872915	1.43896	3
Gm1587	1801	0.0872915	1.40927	3
Vmo1	1802	0.0872915	1.86165	2
Chrng	1803	0.0872915	1.75731	2
Ankrd10	1804	0.0872915	1.27897	4
Smc5	1805	0.0872915	1.63115	2
Fmo9	1806	0.0872915	2.25664	1
Oc90	1807	0.0872915	1.70836	2
Lmbr1	1808	0.0872915	1.43148	3
Nppc	1809	0.0872915	1.73675	2
Trp63	1810	0.0872915	1.42913	3
Acsbg1	1811	0.0872915	1.59037	2
Slc44a4	1812	0.0876985	2.29232	1
Crb2	1813	0.0876985	2.27213	1
Gnai1	1814	0.0876985	1.77398	2
Iqck	1815	0.0880557	2.26281	1
Wdr77	1816	0.0880557	2.32717	1
Asic5	1817	0.0880557	2.23911	1
Chadl	1818	0.0880557	1.39464	3
Pcyt2	1819	0.0881695	1.69707	2
Olfr1310	1820	0.0881695	1.59761	2
Eif4a2	1821	0.0881695	1.70167	2
Fgd1	1822	0.0881695	1.66739	2
Pdlim3	1823	0.0881695	1.35635	4
Slc8a3	1824	0.0881695	2.22933	1
Trap1	1825	0.0881695	1.44072	3
Dsg3	1826	0.0881695	1.45671	3
4930591A17Rik	1827	0.0881695	1.369	3
Klhl5	1828	0.0883938	1.4169	3
Foxn4	1829	0.0883938	2.2665	1
Spire1	1830	0.0883938	1.98136	2
Slc22a29	1831	0.0883938	1.68388	2
Smpd3	1832	0.0883938	2.23264	1
Bcl6b	1833	0.0883938	2.23578	1
Efcab1	1834	0.0883938	1.49359	3
Foxj3	1835	0.0883938	1.60082	2
Baat	1836	0.0883938	1.46822	3
Cnpy1	1837	0.0883938	2.21289	1
Shkbp1	1838	0.0883938	1.54168	3
Taar6	1839	0.0883938	1.27914	4
Pgs1	1840	0.0883938	1.59005	2
Olfr816	1841	0.0883938	1.60303	2
Plcz1	1842	0.0883938	1.58525	2
Tmem214	1843	0.0883938	1.24967	4
A530032D15Rik	1844	0.0883938	2.27142	1
Cpne6	1845	0.0883938	1.67903	2
Npr2	1846	0.0888395	1.60927	2
Olfr292	1847	0.0888395	1.49223	3
Nxpe5	1848	0.0890917	1.39659	3
2210016L21Rik	1849	0.0890917	2.27813	1
Zfp646	1850	0.0890917	2.27813	1
Akr1c20	1851	0.0890917	1.59574	2
Ring1	1852	0.0890917	2.21919	1
Aknad1	1853	0.0890917	1.64255	2
Olfr601	1854	0.0892462	2.60305	2
Klk1b9	1855	0.0892462	2.28617	1
Dsc2	1856	0.0892462	1.37736	3
Olfr618	1857	0.0892462	1.44663	3
Fastkd5	1858	0.0892462	2.39561	2
Hgd	1859	0.0892462	1.37357	3
Dpt	1860	0.0892462	1.39066	3
Opa1	1861	0.0892462	2.25513	1
Egfr	1862	0.0896392	2.2355	1
Trim60	1863	0.0896392	1.58061	2
Olfml2a	1864	0.0896392	2.22647	1
BC027231	1865	0.089845	2.30812	1
Ncald	1866	0.089845	2.2279	1
Pax2	1867	0.089845	2.24588	1
Slc25a21	1868	0.089845	1.3679	3
Atg5	1869	0.089845	1.58814	2
Plekhm1	1870	0.089845	2.2494	1
Hspa12b	1871	0.089845	2.224	1
Slc16a2	1872	0.089845	2.23531	1
Phactr2	1873	0.089845	1.48307	3
Ms4a3	1874	0.089845	1.26046	4
Rnf138	1875	0.089845	2.20067	1
Tmem8b	1876	0.089845	2.21232	1
Spice1	1877	0.089845	1.60559	3
Fbxo25	1878	0.089845	2.24049	1
Dpp9	1879	0.089845	2.35735	2
Ip6k1	1880	0.089845	2.29846	1
Tmem71	1881	0.089845	1.3162	4
Gm12169	1882	0.089845	1.52539	3
Scel	1883	0.0902326	1.6167	3
Olfr168	1884	0.0902326	1.58514	2
Polk	1885	0.0902326	2.2226	1
Fam110b	1886	0.0906669	2.21716	1
Tas2r129	1887	0.0906669	1.36562	3
Nceh1	1888	0.0911003	1.61586	3
Zfpm1	1889	0.0911003	1.50511	3
Vmn2r104	1890	0.0919645	1.37088	3
Elovl2	1891	0.0919645	2.27856	1
Efr3a	1892	0.0919645	1.44786	3
Epb4.1l4b	1893	0.0919645	1.28927	4
Fam129b	1894	0.0924439	2.22754	1
Cyp7b1	1895	0.092825	1.5847	2
Srrm1	1896	0.092825	2.25647	1
Nfat5	1897	0.092825	1.43498	3
Mtmr11	1898	0.0933029	1.8164	2
Ankrd46	1899	0.0937311	1.26797	4
Vmn2r101	1900	0.0937311	1.57576	2
Scyl2	1901	0.0941583	1.36244	3
Olfr599	1902	0.0941583	1.31239	4
Htra2	1903	0.0946344	1.36612	3
Szt2	1904	0.0946907	1.80709	2
9230104L09Rik	1905	0.0946907	1.27458	4
2016-03-02	1906	0.0946907	2.40337	2
Spag4	1907	0.0946907	1.46434	3
Eomes	1908	0.0946907	2.74453	2
Nat6	1909	0.0946907	1.42722	3
Oard1	1910	0.0946907	2.18328	1
Kcnh1	1911	0.0946907	2.19978	1
Trpc1	1912	0.0946907	1.84526	2
Psg22	1913	0.0946907	1.68194	2
Card11	1914	0.0946907	1.60392	3
Synm	1915	0.0946907	2.26975	1
Apbb2	1916	0.0946907	2.22414	1
Olfr1412	1917	0.0946907	1.36062	3
Syt1	1918	0.0946907	1.57719	2
Ddr2	1919	0.0946907	1.28374	4
Btk	1920	0.0946907	2.17274	1
Vmn1r84	1921	0.0946907	1.5296	3
Trpc4	1922	0.0946907	2.20468	1
Coq10b	1923	0.0946907	1.36834	3
Rdh19	1924	0.0950625	1.57933	2
Olfr552	1925	0.0950625	1.55189	3
Olfr1	1926	0.0950625	1.5846	2
Flrt1	1927	0.0954331	2.2111	1
Dapk2	1928	0.0954331	2.16472	1
St6galnac3	1929	0.0954331	2.17407	1
B230216G23Rik	1930	0.095753	1.36465	3
Utp14a	1931	0.095753	2.22845	1
Ndufa7	1932	0.095753	1.63959	3
Hif3a	1933	0.095753	1.33596	4
Ythdc2	1934	0.0960717	1.36281	3
Fam124a	1935	0.0960717	1.75096	2
Dab2ip	1936	0.0960717	1.40053	3
Kansl1l	1937	0.0960717	1.25169	4
Tmem95	1938	0.0964386	1.43529	3
Fgf20	1939	0.0964386	2.19628	1
4933411K20Rik	1940	0.0964386	1.28016	4
Slc22a6	1941	0.0965561	1.59338	2
Eif3l	1942	0.0965561	1.92962	2
Vps28	1943	0.0965561	2.24632	1
1700110M21Rik	1944	0.0965561	1.44456	3
Faxc	1945	0.0965561	1.49145	3
Fam163a	1946	0.0965561	2.2689	1
Urod	1947	0.0965561	2.2689	1
Pkdrej	1948	0.0965561	1.29858	4
Krt16	1949	0.096574	1.38172	3
Casp2	1950	0.096574	1.56965	2
Cwh43	1951	0.096574	1.52034	3
Zfp532	1952	0.096574	2.19628	1
Itch	1953	0.096574	1.37837	3
Fam120b	1954	0.096574	2.22427	1
Krt8	1955	0.096574	1.6248	2
Zscan22	1956	0.096574	1.31424	4
Pdzd9	1957	0.096574	1.62383	2
Cysltr2	1958	0.096574	1.46439	3
Zfand2b	1959	0.0967557	2.23816	1
Glod4	1960	0.0967557	2.20192	1
Atp5g1	1961	0.0967557	2.16031	1
Slc9a9	1962	0.0967557	1.39447	3
Cd163l1	1963	0.0967557	2.15348	1
Usp21	1964	0.0967557	1.25333	4
Ruvbl2	1965	0.0967557	2.21735	1
Cypt14	1966	0.0967557	1.56981	2
Podnl1	1967	0.0967557	2.25885	1
Tjap1	1968	0.0967557	1.58139	2
4921509C19Rik	1969	0.0967557	1.63766	2
Camk2n1	1970	0.0967557	1.68719	2
Capn1	1971	0.0967557	1.48593	3
Mrps18c	1972	0.0967557	1.53719	3
Tlk1	1973	0.0967557	1.35885	3
Ppp6c	1974	0.0967557	2.67627	2
Adarb1	1975	0.0967557	1.57189	2
Cep89	1976	0.0969676	1.56653	2
Ltbp3	1977	0.0969676	1.3714	3
Rffl	1978	0.0969676	1.70276	2
Stx2	1979	0.0969676	1.3575	3
Skida1	1980	0.0969676	2.1703	1
Xndr-trpc2	1981	0.0969676	2.02829	2
Otor	1982	0.0970806	1.31732	4
Olfr1385	1983	0.0970806	1.33091	4
Hoga1	1984	0.0970806	1.73809	2
Arl1	1985	0.0970806	1.43759	3
4922505E12Rik	1986	0.0970806	1.47571	3
Adamts3	1987	0.0970806	1.30995	4
S100a13	1988	0.0970806	2.2487	1
Olfr167	1989	0.0970806	2.14426	1
Cer1	1990	0.0971926	1.40685	3
Olfr725	1991	0.0971926	2.17732	1
Slc22a13	1992	0.0971926	2.23371	1
Abcd3	1993	0.0971926	2.15817	1
Stard13	1994	0.0971926	2.15817	1
0610007P14Rik	1995	0.0971926	1.3061	4
Pbk	1996	0.0971926	1.75301	2
Ppp1r3d	1997	0.0971926	1.57068	2
[truncated: 19,333 more rows]
