# Supplementary material for: A CRISPR screen identifies genes controlling Etv2 threshold expression in murine hemangiogenic fate commitment
Source: Nat Commun. 2017 Sep 14;8:541. doi: 10.1038/s41467-017-00667-5 (PMC5599515; doi:10.1038/s41467-017-00667-5)
Supplement: Supplementary file 10 — Supplementary Data 9 [file 41467_2017_667_MOESM10_ESM.xlsx]

## Sheet: Etv2-high vs pr
Supplemental data 9. CRISPR screen for genes implicated in Etv2high cell generation and chosen candidates
related to Figure 3
gene	rank	fdr	effect_size	#_active_guide-RNA
Olfr924	1	4.70367e-05	1.47501	3
Olfr1489	2	4.70367e-05	1.50371	3
Ppp1r3a	3	4.70367e-05	1.27398	3
mmu-mir-3095	4	4.70367e-05	1.11793	3
Met	5	4.70367e-05	1.01234	3
Kdr	6	4.70367e-05	0.895067	3
Svs4	7	4.70367e-05	0.925055	3
Vmn1r47	8	4.70367e-05	0.972906	3
Dph7	9	4.70367e-05	1.10806	3
Cd300c	10	4.70367e-05	0.961659	3
Brd9	11	4.70367e-05	1.95068	2
Hmgb2	12	4.70367e-05	0.951023	3
Trim30a	13	4.70367e-05	0.987454	3
Spesp1	14	4.70367e-05	1.91478	2
Zfp748	15	4.70367e-05	1.26484	3
mmu-mir-876	16	4.70367e-05	1.0136	3
Olfr1033	17	4.70367e-05	1.10737	3
Itpr1	18	4.70367e-05	1.21471	3
Tsc2	19	4.70367e-05	0.849383	3
Slc30a5	20	4.70367e-05	1.53137	2
E030018B13Rik	21	4.70367e-05	1.08192	3
Bmpr1a	22	4.70367e-05	0.926245	3
Klc4	23	4.70367e-05	0.991643	3
Cxcl9	24	4.70367e-05	0.827891	3
Sh2d1b1	25	4.70367e-05	1.31717	2
Creg1	26	4.70367e-05	1.30021	2
Myf6	27	4.70367e-05	1.30708	2
Siah3	28	4.70367e-05	0.809895	3
Snx1	29	4.70367e-05	1.28909	2
Cetn1	30	4.70367e-05	0.970464	3
Aspdh	31	4.70367e-05	1.31509	2
Dus2	32	4.70367e-05	0.994519	3
Gna14	33	4.70367e-05	1.20749	2
Adipoq	34	4.70367e-05	1.22979	2
Btnl2	35	4.70367e-05	0.799198	3
4930519G04Rik	36	4.70367e-05	1.21721	2
Serpinb3a	37	4.70367e-05	0.903884	3
Ociad2	38	4.70367e-05	1.08872	3
Zfp647	39	4.70367e-05	1.14445	2
Nos2	40	4.70367e-05	1.16642	2
Rfx6	41	4.70367e-05	1.12317	2
Olfr804	42	4.70367e-05	0.847404	3
Slc22a26	43	4.70367e-05	1.10474	2
Acin1	44	4.70367e-05	1.70572	2
Cdh10	45	4.70367e-05	1.20553	2
Usp17lc	46	4.70367e-05	1.09576	2
Dok7	47	4.70367e-05	1.11286	2
Cacng7	48	4.70367e-05	1.30011	2
Atp1b1	49	4.70367e-05	0.804395	3
Btnl4	50	4.70367e-05	1.45881	2
Ces1e	51	4.70367e-05	1.08022	2
Dpp7	52	4.70367e-05	0.735929	3
Serpina5	53	4.70367e-05	0.75548	3
Olfr1348	54	4.70367e-05	1.07481	2
Dnah7b	55	4.70367e-05	1.42266	2
Ccl2	56	4.70367e-05	0.725677	3
mmu-mir-3965	57	4.70367e-05	1.0386	2
Vav3	58	4.70367e-05	1.19358	2
Usp9x	59	4.70367e-05	0.762967	3
Arrdc3	60	4.70367e-05	1.03045	2
Rnasel	61	4.70367e-05	1.02539	2
Rasgef1a	62	4.70367e-05	1.03423	2
Gm7173	63	4.70367e-05	1.01658	2
mmu-mir-6346	64	4.70367e-05	0.633446	4
5031439G07Rik	65	4.70367e-05	1.05392	2
Pgr	66	4.70367e-05	1.18781	3
Cyp3a16	67	4.70367e-05	0.999282	2
mmu-mir-6920	68	4.70367e-05	1.00451	2
Gngt1	69	4.70367e-05	1.00464	2
Bag6	70	4.70367e-05	1.14743	2
Cxcl11	71	4.70367e-05	0.992873	2
Itpka	72	4.70367e-05	0.879889	3
Inip	73	4.70367e-05	1.47774	2
Lgalsl	74	4.70367e-05	1.03491	2
mmu-mir-5623	75	4.70367e-05	1.21937	2
Pias2	76	4.70367e-05	0.97445	2
Trmt11	77	4.70367e-05	1.17934	2
Eif4enif1	78	4.70367e-05	0.811851	3
Slc5a7	79	4.70367e-05	1.05326	2
Depdc5	80	4.70367e-05	0.706	3
Nrip2	81	4.70367e-05	1.1873	2
Pde4dip	82	4.70367e-05	0.963237	2
Pcbd1	83	4.70367e-05	0.972848	2
Gcc2	84	4.70367e-05	0.967448	2
Foxh1	85	4.70367e-05	0.692917	3
Kcng4	86	4.70367e-05	0.970168	2
Arfgap1	87	4.70367e-05	1.45411	2
Sulf1	88	4.70367e-05	1.10294	2
Gna11	89	4.70367e-05	1.33705	2
Arnt2	90	4.70367e-05	1.05528	2
Egr3	91	4.70367e-05	0.953746	2
Ypel2	92	4.70367e-05	0.992864	2
Tgds	93	4.70367e-05	0.854701	3
Hmgn2	94	4.70367e-05	0.882458	3
Prl3d2	95	4.70367e-05	0.94131	2
Dnajc24	96	4.70367e-05	1.356	2
Spink11	97	4.70367e-05	0.872599	3
Clca4	98	4.70367e-05	0.94989	2
Rcbtb2	99	4.70367e-05	1.07203	2
Tle2	100	4.70367e-05	0.941089	2
Serpinb1c	101	4.70367e-05	0.705568	3
Gm3604	102	4.70367e-05	0.94163	2
Irf1	103	4.70367e-05	0.74036	3
Slc25a10	104	4.70367e-05	0.932097	2
Vmn1r175	105	4.70367e-05	0.939131	2
Zfp449	106	4.70367e-05	0.932743	2
Inpp5k	107	4.70367e-05	0.957896	2
2016-09-09	108	4.70367e-05	1.01855	2
Kif2a	109	4.70367e-05	1.09131	2
Fcrlb	110	4.70367e-05	1.04681	2
5430435G22Rik	111	4.70367e-05	0.963022	2
Mapk14	112	4.70367e-05	0.923651	2
Cysltr2	113	4.70367e-05	0.921497	2
Neurl3	114	4.70367e-05	0.676374	3
Mip	115	4.70367e-05	0.908802	2
Olfr487	116	4.70367e-05	0.700332	3
Cops7b	117	4.70367e-05	0.769334	3
Dnah1	118	4.70367e-05	0.682822	3
Olfr745	119	4.70367e-05	0.90132	2
Zpbp2	120	4.70367e-05	0.928552	2
Scrib	121	4.70367e-05	0.894678	2
Bex6	122	4.70367e-05	0.8132	3
Spef1	123	4.70367e-05	0.908348	2
mmu-mir-211	124	4.70367e-05	0.671165	3
B4galt2	125	4.70367e-05	1.26099	2
Fam171b	126	4.70367e-05	0.793714	3
Greb1l	127	4.70367e-05	0.925967	2
Art2a-ps	128	4.70367e-05	0.88057	2
Rwdd2b	129	4.70367e-05	1.0301	2
Gga2	130	4.70367e-05	0.690131	3
Olfr183	131	4.70367e-05	0.87413	2
Cidea	132	4.70367e-05	1.31748	2
Pbx3	133	4.70367e-05	0.873596	2
Kpna4	134	4.70367e-05	0.766342	3
Wls	135	4.70367e-05	1.00866	2
Vmn2r6	136	4.70367e-05	0.864337	2
Smim20	137	4.70367e-05	0.871023	2
Myom2	138	4.70367e-05	1.08931	2
Tsen2	139	4.70367e-05	1.60166	2
Usp49	140	4.70367e-05	0.913378	2
mmu-mir-6898	141	4.70367e-05	0.971335	2
Olfr1357	142	4.70367e-05	0.800741	3
Sergef	143	4.70367e-05	0.928187	2
Hsd17b13	144	4.70367e-05	1.02292	2
Notch2	145	4.70367e-05	0.796492	3
Olfr1308	146	4.70367e-05	0.717722	3
Mpv17	147	4.70367e-05	0.855428	2
Glod4	148	4.70367e-05	0.852957	2
Dnase1l3	149	4.70367e-05	0.657425	3
Nkapl	150	4.70367e-05	0.848818	2
Il34	151	4.70367e-05	0.646652	3
Rbm17	152	4.70367e-05	0.936546	2
Abca3	153	4.70367e-05	0.741212	3
B930041F14Rik	154	4.70367e-05	0.868888	2
Olfr483	155	4.70367e-05	0.860794	2
Usp48	156	4.70367e-05	0.914258	2
Sec14l3	157	4.70367e-05	0.915012	2
Gm16532	158	4.70367e-05	0.856633	2
mmu-mir-7652	159	4.70367e-05	0.855178	2
Chp2	160	4.70367e-05	0.920485	2
Olfr279	161	4.70367e-05	1.12307	2
mmu-mir-669n	162	4.70367e-05	0.8575	2
Clptm1l	163	4.70367e-05	0.838878	2
Mamdc2	164	4.70367e-05	1.09618	2
Slc16a7	165	4.70367e-05	0.916147	2
mmu-mir-127	166	4.70367e-05	0.693381	3
Slc7a14	167	4.70367e-05	0.677773	3
Cxcr2	168	4.70367e-05	1.46972	2
Sval3	169	4.70367e-05	0.7112	3
Rock2	170	4.70367e-05	0.626546	3
Serpinb12	171	4.70367e-05	0.657732	3
Acss3	172	4.70367e-05	0.826939	2
Osbpl5	173	4.70367e-05	0.767791	3
Baiap3	174	4.70367e-05	1.02671	2
mmu-mir-7656	175	4.70367e-05	0.948243	2
Spata31d1c	176	4.70367e-05	0.630254	3
Pten	177	4.70367e-05	0.64401	3
Zc3h12d	178	4.70367e-05	1.22787	2
Med12l	179	4.70367e-05	1.04182	2
Spert	180	4.70367e-05	0.814873	2
Sirpb1b	181	4.70367e-05	0.754848	3
Cnot4	182	4.70367e-05	1.24154	2
mmu-mir-6335	183	4.70367e-05	0.849785	2
Ncmap	184	4.70367e-05	0.807897	2
Olfr1275	185	4.70367e-05	0.952836	2
Siae	186	4.70367e-05	0.958326	2
Trim44	187	4.70367e-05	0.819382	2
Cyp1a1	188	4.70367e-05	0.708433	3
Armcx5	189	4.70367e-05	0.826115	2
Olfr985	190	4.70367e-05	0.799851	2
Plscr4	191	4.70367e-05	0.618444	3
Ndrg1	192	4.70367e-05	0.802492	2
Gm13023	193	4.70367e-05	0.924256	2
Cnot11	194	4.70367e-05	0.854752	2
Myadm	195	4.70367e-05	0.713822	3
Abca8b	196	4.70367e-05	0.80097	2
Ccdc60	197	4.70367e-05	0.864913	2
Tmc5	198	4.70367e-05	0.800722	2
Asl	199	4.70367e-05	0.623365	3
Tas2r115	200	4.70367e-05	0.735181	3
Baiap2l1	201	4.70367e-05	1.20382	2
Tmx1	202	4.70367e-05	0.881258	2
mmu-mir-200a	203	4.70367e-05	0.826348	3
Mrgpra3	204	4.70367e-05	0.649302	3
Slc13a2	205	4.70367e-05	0.635611	3
Zfand2b	206	4.70367e-05	0.733408	3
Olfr156	207	4.70367e-05	0.617216	3
Pebp1	208	4.70367e-05	0.782085	2
2310033P09Rik	209	4.70367e-05	0.797082	2
Nsmce2	210	4.70367e-05	0.858714	2
Grp	211	4.70367e-05	0.7875	2
Evi2b	212	4.70367e-05	0.783562	2
Fzd7	213	4.70367e-05	1.1352	2
Gpx5	214	4.70367e-05	0.826822	2
Cyp2b13	215	4.70367e-05	0.603129	3
Cyb5b	216	4.70367e-05	0.781436	2
Cyb5r3	217	4.70367e-05	0.909103	2
mmu-mir-467h	218	4.70367e-05	0.818535	2
Ralyl	219	4.70367e-05	0.929157	2
Klra17	220	4.70367e-05	0.787468	2
Sall2	221	4.70367e-05	1.05707	2
Tyrobp	222	4.70367e-05	0.793954	2
Etfa	223	4.70367e-05	0.809009	2
Ptgir	224	4.70367e-05	0.984265	2
Stat2	225	4.70367e-05	0.779397	2
Yy2	226	4.70367e-05	0.687956	3
Zfyve1	227	4.70367e-05	0.870429	2
Efr3b	228	4.70367e-05	0.766885	2
mmu-mir-764	229	4.70367e-05	0.771121	2
Chmp2b	230	4.70367e-05	0.86487	2
Txndc5	231	4.70367e-05	0.622973	3
Tnfaip3	232	4.70367e-05	0.940033	2
Sbf2	233	4.70367e-05	1.67472	2
mmu-mir-1933	234	4.70367e-05	0.672688	3
Efcab1	235	4.70367e-05	0.989563	2
Slc38a9	236	4.70367e-05	0.825742	3
Vwc2	237	4.70367e-05	0.669388	3
mmu-mir-7062	238	4.70367e-05	0.805761	2
Gpr160	239	4.70367e-05	0.76956	2
Nccrp1	240	4.70367e-05	3.9962	1
Surf6	241	4.70367e-05	3.71185	1
Pard6g	242	4.70367e-05	0.772839	2
Zfp474	243	4.70367e-05	0.76081	2
Rangap1	244	4.70367e-05	3.56624	1
Gabrb1	245	4.70367e-05	3.34737	1
Rpl14	246	4.70367e-05	3.12992	1
Tmem108	247	4.70367e-05	3.49784	1
Scgb2b12	248	4.70367e-05	3.24601	1
2016-09-07	249	4.70367e-05	0.771137	2
Gm5460	250	4.70367e-05	0.765761	2
Osbpl7	251	4.70367e-05	2.98897	1
Sh3bp5l	252	4.70367e-05	2.77904	1
Lzts1	253	4.70367e-05	2.74072	1
Vps39	254	4.70367e-05	2.69434	1
Shisa7	255	4.70367e-05	2.60696	1
Vps52	256	4.70367e-05	2.55551	1
Gje1	257	4.70367e-05	2.65086	1
Zim1	258	4.70367e-05	0.732032	3
Mst1r	259	4.70367e-05	1.78567	2
Creb3l3	260	4.70367e-05	2.55173	1
Rslcan18	261	4.70367e-05	2.58004	1
Trpv5	262	4.70367e-05	2.58004	1
Mink1	263	4.70367e-05	2.57082	1
9130019O22Rik	264	4.70367e-05	0.758779	2
4932411E22Rik	265	4.70367e-05	0.768556	2
Klf16	266	4.70367e-05	2.53308	1
Olfr619	267	4.70367e-05	2.43978	1
Cradd	268	4.70367e-05	2.41129	1
mmu-mir-466p	269	4.70367e-05	2.36077	1
Etnk1	270	4.70367e-05	1.03317	2
Ubl4b	271	4.70367e-05	2.44393	1
Atxn1	272	4.70367e-05	2.41112	1
Hist1h4a	273	4.70367e-05	1.43943	2
Wfdc9	274	4.70367e-05	2.34163	1
Aip	275	4.70367e-05	2.34652	1
Dvl1	276	4.70367e-05	0.837018	2
Vwa5b2	277	4.70367e-05	0.767735	2
mmu-mir-421	278	4.70367e-05	2.35484	1
mmu-mir-378b	279	4.70367e-05	2.36198	1
Nkain3	280	4.70367e-05	2.25276	1
Kif13b	281	4.70367e-05	2.29482	1
Ccdc7	282	4.70367e-05	2.35024	1
Cyp2u1	283	4.70367e-05	0.760006	2
Zbtb21	284	4.70367e-05	0.763763	2
Lmf2	285	4.70367e-05	0.801066	2
mmu-mir-1291	286	4.70367e-05	2.28843	1
Cyb5r2	287	4.70367e-05	0.751512	2
Zfp735	288	4.70367e-05	0.756835	2
Gm14137	289	4.70367e-05	2.21498	1
Dusp23	290	4.70367e-05	2.23358	1
mmu-mir-32	291	4.70367e-05	2.29518	1
Clock	292	4.70367e-05	2.23109	1
Npm3	293	4.70367e-05	0.623054	3
Gm14295	294	4.70367e-05	2.19056	1
Mettl13	295	4.70367e-05	2.19056	1
Rnf17	296	4.70367e-05	0.678066	3
Clta	297	4.70367e-05	2.20663	1
Ms4a2	298	4.70367e-05	2.17065	1
Gm13083	299	4.70367e-05	0.871319	2
2210016F16Rik	300	4.70367e-05	0.602642	3
Gtpbp10	301	4.70367e-05	2.13037	1
mmu-mir-2139	302	0.00331501	2.14079	1
Iars2	303	0.00331501	2.14079	1
Olfr1179	304	0.00331501	2.09066	1
Ptgis	305	0.00331501	2.14601	1
3110047P20Rik	306	0.00331501	2.12553	1
Plcg1	307	0.00651953	1.20836	2
Trim45	308	0.00651953	2.06149	1
Dctpp1	309	0.00651953	2.06155	1
Aurkaip1	310	0.00939283	2.10964	1
Brip1	311	0.00939283	2.10964	1
Fam169a	312	0.00939283	2.02138	1
Cyp4f14	313	0.00939283	2.06185	1
Hip1r	314	0.00939283	0.659924	3
Vmn1r17	315	0.00939283	0.751547	2
Sec63	316	0.00939283	1.97785	1
Olfr1330	317	0.00939283	1.94761	1
mmu-mir-6974	318	0.00939283	1.70096	2
Capn10	319	0.00939283	0.745871	2
Klhl13	320	0.00939283	1.99224	1
Snrpc	321	0.00939283	2.01093	1
Gm4858	322	0.0119235	2.02016	1
Ppp2r5d	323	0.0119235	2.02016	1
Tnfrsf25	324	0.0119235	1.97698	1
Papd5	325	0.0119235	1.97016	1
Hmcn1	326	0.0119235	0.753802	3
Ftcd	327	0.0119235	1.9228	1
4930550C14Rik	328	0.0119235	1.90553	1
Sox30	329	0.0119235	1.90178	1
Olfr1186	330	0.0119235	1.96752	1
Mpst	331	0.0119235	1.93049	1
Wipf2	332	0.0119235	1.94937	1
Tmem232	333	0.0119235	0.755969	2
Srrm4	334	0.0119235	0.809719	2
Olfr1053	335	0.0119235	1.90318	1
Plcd4	336	0.0119235	1.92527	1
Snd1	337	0.0119235	1.88141	1
Slc25a16	338	0.0119235	0.746063	2
Trip11	339	0.0119235	1.88488	1
Apoo	340	0.0119235	1.92143	1
Agps	341	0.0119235	0.842434	2
Mrps2	342	0.0119235	1.84263	1
Evx2	343	0.0119235	1.91195	1
Mzb1	344	0.0119235	1.89221	1
Gnptab	345	0.0119235	1.86467	1
Rnf4	346	0.0119235	1.84219	1
Pdcd2	347	0.0119235	1.82908	1
Ppp3r1	348	0.0119235	1.82908	1
mmu-mir-6389	349	0.0119235	0.777499	2
Olfr506	350	0.0119235	1.84636	1
Olfr922	351	0.0119235	1.84636	1
Cxcl17	352	0.0119235	1.82314	1
Trpm3	353	0.0119235	1.82314	1
Adam3	354	0.0119235	1.79474	1
Fam63b	355	0.0119235	1.83074	1
Trub1	356	0.0119235	1.83074	1
Olfr1402	357	0.0119235	0.741299	2
Smpd1	358	0.0119235	0.578857	3
Nup188	359	0.0119235	1.79609	1
Nop16	360	0.0119235	1.79958	1
Cat	361	0.0119235	1.83159	1
Coq5	362	0.0119235	1.76447	1
Ggh	363	0.0119235	0.7665	2
Klhdc8b	364	0.0119235	1.77239	1
Churc1	365	0.0119235	0.630012	3
Mpz	366	0.0119235	1.77534	1
Elf1	367	0.0119235	1.76808	1
Muc13	368	0.0119235	0.855635	2
Tmem243	369	0.0119235	1.75665	1
mmu-mir-129-1	370	0.0119235	1.78234	1
Alox12b	371	0.0119235	1.72703	1
Trmt12	372	0.0119235	1.74587	1
Bfsp2	373	0.0119235	1.73648	1
Zmym4	374	0.0119235	1.72545	1
Msgn1	375	0.0119235	1.72347	1
Mctp2	376	0.0119235	1.69644	1
Slc39a3	377	0.0119235	0.864933	2
Matn3	378	0.0119235	1.71607	1
Mcrs1	379	0.0119235	1.69949	1
Nudcd3	380	0.0119235	1.68277	1
Ptprq	381	0.0119235	1.70046	1
mmu-mir-27a	382	0.0119235	1.71854	1
Gm5111	383	0.0119235	1.66848	1
Olfr1331	384	0.0119235	1.7019	1
Gpr68	385	0.0119235	0.8165	2
Atg16l2	386	0.0119235	0.775733	2
Olfr118	387	0.0119235	0.736009	2
Necap1	388	0.0119235	1.72275	1
Ept1	389	0.0119235	1.67945	1
Actb	390	0.0119235	1.64908	1
Cd2ap	391	0.0119235	1.66384	1
Sema4c	392	0.0119235	1.64665	1
Tekt3	393	0.0119235	1.6788	1
Npat	394	0.0119235	1.65925	1
Cgnl1	395	0.0119235	1.67855	1
Ctage5	396	0.0119235	1.64347	1
Olfr368	397	0.0119235	1.62051	1
Olfr532	398	0.0119235	1.62842	1
Ccdc85b	399	0.0119235	1.63935	1
1700057G04Rik	400	0.0119235	1.62503	1
Rnf7	401	0.0119235	1.76023	2
Bin3	402	0.0119235	1.63639	1
Pcdhb8	403	0.0119235	0.809658	2
Olfr1084	404	0.0119235	1.65608	1
Zfp462	405	0.0119235	1.66868	1
Eno4	406	0.0119235	1.64848	1
Ostn	407	0.0119235	1.60532	1
Foxn1	408	0.0119235	1.65938	1
Prkcsh	409	0.0119235	0.590405	3
Sh3glb2	410	0.0119235	1.64081	1
Rasl2-9	411	0.0119235	1.62803	1
Trim23	412	0.0119235	0.728941	2
Gsk3a	413	0.0119235	1.60573	1
mmu-mir-6393	414	0.0119235	1.6187	1
Zfp800	415	0.0119235	1.58884	1
Smcp	416	0.0119235	1.58523	1
Xpo6	417	0.0119235	1.64492	1
Sprtn	418	0.0119235	1.61998	1
Gatc	419	0.0119235	1.60654	1
Nek6	420	0.0119235	1.62323	1
Dpp10	421	0.0119235	0.575154	3
Gm8994	422	0.0121683	1.61488	1
Plet1	423	0.0121683	0.753654	2
Impa2	424	0.0121683	0.727297	2
Swt1	425	0.0121683	0.613797	3
Abhd11	426	0.0121683	1.64051	1
mmu-mir-667	427	0.0121683	1.64051	1
Olfr402	428	0.0121683	0.646489	3
mmu-mir-183	429	0.0121683	1.56	1
Tmem14a	430	0.0121683	1.58701	1
Zfp945	431	0.0121683	1.56128	1
mmu-mir-103-1	432	0.0121683	1.57146	1
Lats1	433	0.0121683	1.63094	1
Cryzl1	434	0.0121683	1.54613	1
Mup21	435	0.0121683	1.55102	1
Ccdc105	436	0.0121683	1.56669	1
Ston2	437	0.0121683	0.727482	2
Sh3rf2	438	0.0121683	0.722238	2
Olfr553	439	0.0121683	0.726303	3
Iqcf3	440	0.0121683	1.10576	2
Zfand1	441	0.0121683	1.57963	1
Olfr229	442	0.0121683	1.55174	1
Naip6	443	0.0121683	1.60159	1
Pnpla2	444	0.0121683	0.756309	2
Ppp4c	445	0.0121683	1.55603	1
Rmnd5a	446	0.0121683	0.899328	2
mmu-mir-1981	447	0.0121683	0.725427	2
Pgk2	448	0.0121683	1.57433	1
Ajuba	449	0.0121683	1.17188	2
BC005764	450	0.0121683	1.52173	1
Ckmt2	451	0.0121683	0.990672	2
Klk14	452	0.0121683	0.795763	2
Dnpep	453	0.0121683	0.743044	2
Spock2	454	0.0121683	1.56354	1
Lin52	455	0.0121683	1.0009	2
Scnn1g	456	0.0121683	1.70829	2
Camk1d	457	0.0121683	0.72734	2
Foxf1	458	0.0121683	1.5339	1
Snx6	459	0.0121683	0.606946	3
Zmynd15	460	0.0121683	0.723412	2
Pdk1	461	0.0121683	1.57472	1
Strn	462	0.0121683	0.725352	2
Ildr2	463	0.0121683	1.49707	1
Fbxo21	464	0.0121683	0.672097	3
Sac3d1	465	0.0121683	1.51628	1
Hivep1	466	0.0121683	1.52182	1
Plg	467	0.0121683	1.5524	1
Abcb7	468	0.0121683	0.728508	2
Rab39b	469	0.0121683	1.52228	1
Lrrc72	470	0.0121683	0.694322	3
Kalrn	471	0.0121683	1.5015	1
Macrod2	472	0.0121683	0.61755	3
Cep290	473	0.0121683	1.4886	1
Fzd2	474	0.0121683	1.54396	1
Sarnp	475	0.0121683	1.54396	1
Kdsr	476	0.0121683	1.51693	1
Zfyve20	477	0.0121683	1.53361	1
Dok5	478	0.0121683	1.48409	1
Aph1a	479	0.0121683	1.50286	1
mmu-mir-195b	480	0.0121683	0.617586	3
mmu-mir-3101	481	0.0121683	0.630225	3
Olfr380	482	0.0121683	1.54707	1
D17Wsu104e	483	0.0121683	0.721286	2
Pabpn1l	484	0.0121683	1.53545	1
Ahcyl2	485	0.0121683	1.46313	1
Atp1a4	486	0.0121683	1.28315	2
Rftn1	487	0.0121683	0.728305	3
Olfr1322	488	0.0121683	1.51025	1
Pbx4	489	0.0121683	0.715818	2
Dnm1	490	0.0121683	0.720332	2
Fxyd2	491	0.0121683	1.50372	1
Tmem184b	492	0.0121683	1.4865	1
Fanca	493	0.0121683	1.45549	1
Tcstv3	494	0.0121683	1.49685	1
Gm14325	495	0.0121683	1.47828	1
H1fnt	496	0.0126144	1.4538	1
0610009O20Rik	497	0.0126144	1.47289	1
Rbbp5	498	0.0126144	1.50186	1
Smarca4	499	0.0126144	0.718247	2
Cox7a2	500	0.0126144	0.708629	2
Cdc45	501	0.0126144	0.935812	2
Olfr53	502	0.0126144	0.800789	2
Pip5k1b	503	0.0126144	1.49377	1
Tor1b	504	0.0126144	1.50067	1
mmu-mir-6769b	505	0.0126144	1.50067	1
Timm17b	506	0.0126144	1.48794	1
Tmem165	507	0.0126144	1.47156	1
Scg2	508	0.0126144	1.44866	1
Cartpt	509	0.0126144	1.45503	1
Stoml1	510	0.0126144	1.46079	1
Cyp4a32	511	0.0126144	0.809295	2
Slc52a2	512	0.0126144	1.4804	1
Samd7	513	0.0126144	1.49178	1
Tmem27	514	0.0126144	0.726079	2
AU021092	515	0.0126144	0.633322	3
Vmn2r40	516	0.0126144	1.46888	1
Mxi1	517	0.0126144	1.44729	1
Slc30a1	518	0.0126144	1.42239	1
Hnrnpa0	519	0.0126144	1.47737	1
Pabpc2	520	0.0126144	1.45209	1
Txn2	521	0.0126144	0.709777	3
Slc7a13	522	0.0126144	1.43869	1
Mrgprd	523	0.0126144	1.48281	1
P2ry2	524	0.0126144	1.42056	1
Gprc5a	525	0.0126144	1.42407	1
Olfr851	526	0.0126144	0.755142	2
Mmel1	527	0.0126144	1.44652	1
Hipk4	528	0.0126144	0.674704	3
Rcor3	529	0.0126144	1.43685	1
Gm608	530	0.0126144	1.44817	1
Cldn7	531	0.0126144	1.4086	1
Alkbh8	532	0.0126144	1.43973	1
Ankrd2	533	0.0126144	1.43973	1
Aldoc	534	0.0126144	0.713111	2
Elmod3	535	0.0126144	0.723375	2
Lrrk2	536	0.0126144	1.44737	1
Mettl10	537	0.0126144	1.46463	1
Calml4	538	0.0126144	1.40687	1
Ubxn7	539	0.0126144	1.4143	1
Miox	540	0.0126144	1.43026	1
Rmdn1	541	0.0126144	0.706622	2
Zbtb2	542	0.0126144	0.943082	2
mmu-mir-184	543	0.0126144	1.40571	1
Bpnt1	544	0.0126144	1.43099	1
Acta1	545	0.0126144	1.3919	1
Hcfc1r1	546	0.0126144	1.45541	1
Ptpn3	547	0.0126144	1.45541	1
Sirt6	548	0.0126144	0.5621	3
Spt1	549	0.0126144	0.766884	2
mmu-mir-7685	550	0.0126144	1.37868	1
Olfr488	551	0.0126144	0.703781	2
Mrps24	552	0.0126144	1.39713	1
Pcmtd2	553	0.0126144	0.709605	2
Zmynd8	554	0.0126144	1.43388	1
Spaca5	555	0.0126144	1.38993	1
Trpa1	556	0.0126144	0.748614	2
Gbx1	557	0.0126144	1.39353	1
Asb8	558	0.0142063	1.38507	1
Sftpa1	559	0.0142063	1.43517	1
Ccdc148	560	0.0142063	1.43517	1
Neurog1	561	0.0142063	0.757699	2
C1qtnf6	562	0.0142063	1.42591	1
Tmem106c	563	0.0142063	0.649968	3
Arc	564	0.0142063	1.43672	1
Sesn1	565	0.0142063	1.39625	1
F830016B08Rik	566	0.0154054	1.41788	1
Elavl2	567	0.0154054	1.41046	1
mmu-mir-551b	568	0.0154054	0.574163	3
Arhgap24	569	0.0154054	1.38507	1
Bub1b	570	0.0154054	1.41778	1
Cd1d1	571	0.0154054	1.39841	1
Ang2	572	0.0154054	1.38685	1
St6galnac3	573	0.0154054	1.37137	1
Mdm1	574	0.0154054	0.570761	3
Prkg2	575	0.0154054	1.16425	2
Necab1	576	0.0154054	1.37228	1
Olfr346	577	0.0154054	1.38718	1
Wdr70	578	0.0154054	0.711468	2
Cmtm5	579	0.0154054	1.35211	1
Aldh4a1	580	0.0154054	1.3605	1
Pfn4	581	0.0154054	1.38765	1
Pif1	582	0.0154054	0.645755	3
Igsf21	583	0.0154054	0.987441	2
Exoc6b	584	0.0154054	1.35169	1
Col17a1	585	0.0154054	1.37112	1
Kdm4d	586	0.0154054	1.36287	1
Apoa4	587	0.0168538	0.747984	2
Gm5916	588	0.0168538	0.700649	2
Enc1	589	0.0168538	0.577832	3
Vmn1r18	590	0.0168538	1.38508	1
mmu-mir-105	591	0.0168538	0.670439	3
Garnl3	592	0.0168538	1.33111	1
Nup93	593	0.0168538	1.35058	1
Psmb9	594	0.0168538	0.760559	2
Nipal4	595	0.0168538	1.17666	2
Epm2a	596	0.0177319	1.35245	1
Olfr165	597	0.0177319	0.754119	2
Ly6c2	598	0.0177319	1.38206	1
5830473C10Rik	599	0.0177319	1.32801	1
Pik3cg	600	0.0177319	1.32875	1
mmu-mir-201	601	0.0177319	1.3489	1
Phospho1	602	0.0177319	0.619444	3
Rcn2	603	0.0177319	0.886017	2
S100a13	604	0.0177319	1.35078	1
Psg22	605	0.0177319	1.36087	1
Scgb2b19	606	0.0177319	0.702214	2
Ang	607	0.0177319	1.36828	1
Olfr17	608	0.0177319	1.34673	1
Zfp648	609	0.0177319	1.34871	1
Hoxa2	610	0.0177319	1.05435	2
Tatdn1	611	0.0177319	0.711336	3
Prom1	612	0.0177319	0.769126	2
Tmem126b	613	0.0177319	1.3564	1
Il12rb1	614	0.0177319	0.696521	2
Sipa1l3	615	0.0177319	1.31447	1
Tbce	616	0.0177319	1.3041	1
Pcdhgc3	617	0.0177319	1.31455	1
Pkhd1l1	618	0.0177319	1.3052	1
Fbxo3	619	0.0177319	0.695131	2
Naglu	620	0.0177319	0.710922	2
Dpf1	621	0.0177319	1.29596	1
Uba5	622	0.0177319	0.69508	2
Cabp2	623	0.0186517	0.775021	2
1700094D03Rik	624	0.0186517	1.34843	1
4930451I11Rik	625	0.0186517	1.34843	1
4933409G03Rik	626	0.0186517	1.31096	1
2310057J18Rik	627	0.0186517	1.32656	1
Mapk1ip1	628	0.0186517	1.33696	1
Rfc4	629	0.0186517	1.31077	1
Vmn2r105	630	0.0186517	1.31492	1
Olfr828	631	0.0186517	1.30423	1
Nav1	632	0.0186517	1.3404	1
mmu-mir-7088	633	0.0186517	0.701357	2
Phgdh	634	0.0186517	0.599909	3
Bloc1s6	635	0.0186517	1.3029	1
mmu-mir-3079	636	0.0186517	1.29991	1
Ttll1	637	0.0186517	1.31519	1
Fam131c	638	0.0186517	1.30966	1
Zfhx3	639	0.0186517	0.572617	3
Ap3b2	640	0.0186517	0.576653	3
Apbb1	641	0.0186517	0.93143	2
Fignl1	642	0.0186517	1.27398	1
Smpd4	643	0.0186517	0.561603	3
Kap	644	0.0186517	1.4737	2
H2-M10.2	645	0.0186517	1.31561	1
Thumpd1	646	0.0198339	1.28417	1
Olfr275	647	0.0198339	0.676871	3
mmu-mir-6337	648	0.0198339	1.30316	1
mmu-mir-6932	649	0.0198339	1.30316	1
Tmem55b	650	0.0198339	1.31574	1
Slc10a6	651	0.0198339	1.30838	1
Dlg3	652	0.0198339	1.26661	1
Esp24	653	0.0198339	0.613426	3
Wdpcp	654	0.0198339	0.688561	2
Ndp	655	0.0198339	1.28377	1
Grem1	656	0.0198339	1.32597	1
Marf1	657	0.0198339	1.32597	1
Mgarp	658	0.0210997	1.26826	1
Kdm6a	659	0.0210997	1.30802	1
Rdh7	660	0.0210997	1.30802	1
Tcp11	661	0.0210997	1.31609	1
Tmem184a	662	0.0210997	1.26959	1
Gpr158	663	0.0210997	0.690033	2
Olfr821	664	0.0210997	1.26829	1
Lmtk3	665	0.0210997	1.28346	1
Krtap26-1	666	0.0221059	1.27184	1
Olfr1475	667	0.0221059	0.687104	2
mmu-mir-541	668	0.0221059	1.28469	1
Stk32b	669	0.0221059	0.590381	3
1700013G24Rik	670	0.0221059	0.812963	2
Rpain	671	0.0221059	1.27457	1
Ccni	672	0.0221059	1.2479	1
Slc25a34	673	0.0221059	1.24882	1
Tril	674	0.0221059	0.696054	2
Mycbp	675	0.0221059	0.682527	2
Il12a	676	0.0221059	0.812833	2
Krt16	677	0.0221059	0.744409	2
Fh1	678	0.0221059	1.25638	1
Dynlrb1	679	0.0221059	1.26421	1
Cox17	680	0.0221059	1.28449	1
mmu-mir-6386	681	0.0222967	1.24781	1
Ccdc147	682	0.0222967	1.25056	1
2610020H08Rik	683	0.0222967	1.26976	1
Crispld2	684	0.0222967	1.22645	1
Zfp281	685	0.0222967	1.08702	2
Alg10b	686	0.0222967	1.25396	1
Zfp41	687	0.0222967	1.25396	1
Ncr1	688	0.0222967	1.28894	1
Vmn2r112	689	0.0222967	1.2373	1
Vwa5b1	690	0.0222967	0.688309	2
Actr8	691	0.0222967	1.23128	1
Gpr88	692	0.0222967	0.880679	2
Olfr1263	693	0.0222967	1.23626	1
Clk4	694	0.0222967	1.25635	1
mmu-mir-3473g	695	0.0222967	1.25347	1
Anapc5	696	0.0222967	1.2137	1
Qpctl	697	0.0222967	1.2737	1
BC005561	698	0.0222967	1.26393	1
Ldha	699	0.0222967	1.23618	1
Gm12657	700	0.0222967	1.25991	1
Syp	701	0.0222967	1.25991	1
Trmt112	702	0.0222967	1.25991	1
Sec62	703	0.0222967	0.684297	2
Urah	704	0.0222967	0.910205	2
Med29	705	0.0222967	1.24531	1
Ptchd4	706	0.0222967	0.758727	2
mmu-mir-3066	707	0.0222967	0.576361	3
Cntn4	708	0.0222967	1.21336	1
Trpm6	709	0.0222967	1.26505	1
Ctnna1	710	0.0222967	1.25274	1
Herc2	711	0.0222967	1.24671	1
Rgmb	712	0.0222967	0.69896	2
Oscp1	713	0.0222967	0.848382	2
Nudt12	714	0.0222967	0.708773	2
Glp2r	715	0.0222967	1.2056	1
Spink13	716	0.0222967	0.689856	2
Bpifb9a	717	0.0222967	1.24024	1
Tcp11l2	718	0.0222967	1.21207	1
Srrd	719	0.0222967	1.24552	1
Vmn2r71	720	0.0222967	0.683669	2
Phactr2	721	0.0222967	1.25223	1
Oas1d	722	0.0222967	1.21894	1
Gm2663	723	0.0222967	1.25631	1
Ifnk	724	0.0222967	1.25631	1
Hmgcr	725	0.0222967	1.08996	2
Zfx	726	0.0222967	1.20001	1
Dock1	727	0.0222967	1.26103	1
Uggt1	728	0.0222967	0.560137	3
Lpar1	729	0.0222967	0.680606	2
Tatdn2	730	0.0222967	1.52907	2
Prmt7	731	0.0222967	1.23181	1
Akap13	732	0.0222967	0.684747	2
mmu-mir-219c	733	0.0222967	1.23373	1
Taar8a	734	0.0222967	0.741772	2
Trappc13	735	0.0222967	1.24686	2
Vmn1r218	736	0.0222967	0.735853	2
Rasa2	737	0.0222967	1.21778	1
Nrg3	738	0.0222967	1.21955	1
Lce1g	739	0.0222967	1.20953	1
mmu-mir-134	740	0.0222967	1.20009	1
Ankrd26	741	0.0222967	1.22164	1
1700055N04Rik	742	0.0222967	1.22284	1
Wbscr16	743	0.0222967	1.21138	1
Mknk1	744	0.0222967	1.18672	1
Glyr1	745	0.0222967	1.2475	1
Tnfrsf26	746	0.0222967	0.779711	2
Phyh	747	0.0222967	1.21251	1
Rims2	748	0.0222967	0.761092	2
Mmp9	749	0.0222967	1.25155	1
mmu-mir-224	750	0.0222967	1.22894	1
Zcchc4	751	0.0222967	0.689672	2
F3	752	0.0222967	0.562424	3
mmu-mir-8119	753	0.0222967	1.21714	1
mmu-mir-148a	754	0.0222967	1.20252	1
Ska2	755	0.0222967	0.681257	2
Rbm15	756	0.0222967	0.909492	2
Smcr8	757	0.0222967	1.20274	1
Knstrn	758	0.0222967	1.19833	1
Vwf	759	0.0222967	1.23861	1
Tex14	760	0.0222967	1.18971	1
Krtap6-2	761	0.0222967	1.21072	1
Isg15	762	0.0222967	1.22197	1
Hsd3b6	763	0.0222967	1.21141	1
Lipk	764	0.0222967	1.24198	1
Ubxn2b	765	0.0222967	1.1893	1
Pla2g2a	766	0.0222967	1.18377	1
Dmgdh	767	0.0222967	0.831035	2
Dpf3	768	0.0222967	0.655484	3
Mpeg1	769	0.0222967	1.20521	1
Rnaseh1	770	0.0222967	0.907884	2
BC048943	771	0.0222967	0.883368	2
Btn1a1	772	0.0222967	1.19921	1
Fzr1	773	0.0222967	1.17151	1
mmu-mir-133a-1	774	0.0222967	1.22964	1
Triml2	775	0.0222967	0.687421	3
Alb	776	0.0222967	1.1906	1
Matr3	777	0.0222967	0.907105	2
Itgb7	778	0.0222967	0.673662	2
Zfp120	779	0.0222967	0.680288	2
Olfr617	780	0.0222967	1.20004	1
Ola1	781	0.0222967	1.19417	1
Olfr437	782	0.0222967	1.18596	1
Slc29a3	783	0.0222967	1.16041	1
Olfr547	784	0.0222967	0.572688	3
Klre1	785	0.0222967	1.19401	1
mmu-mir-493	786	0.0222967	0.714235	2
H2-Bl	787	0.0222967	1.2005	1
Ppp1r8	788	0.0222967	1.20944	1
Cylc1	789	0.0222967	0.732077	2
mmu-mir-299b	790	0.0222967	1.18115	1
Slc4a4	791	0.0222967	1.20077	1
4930453N24Rik	792	0.0222967	1.21038	1
Ccdc129	793	0.0222967	1.21038	1
Nfx1	794	0.0222967	1.21038	1
Mrpl35	795	0.0222967	1.20107	1
Tacstd2	796	0.0222967	1.17941	1
Idh3g	797	0.0222967	1.21146	1
Gm21949	798	0.0222967	1.16211	1
Lrp1b	799	0.0222967	1.16476	2
Igtp	800	0.0222967	1.18875	2
Srpk1	801	0.0222967	0.544123	3
mmu-mir-761	802	0.0222967	0.554767	3
Podnl1	803	0.0222967	1.17799	1
mmu-mir-6951	804	0.0222967	1.2018	1
Rev1	805	0.0222967	1.19347	1
mmu-mir-206	806	0.0222967	0.736576	2
Alox12	807	0.0222967	0.793808	2
Tnik	808	0.0222967	0.783193	2
Pde7a	809	0.0222967	0.672985	2
Edf1	810	0.0231417	1.18084	1
Trim65	811	0.0231417	1.18084	1
Olfr1406	812	0.0231417	1.17255	1
Cdc42se2	813	0.0231417	0.875766	2
Prrt3	814	0.0231417	0.551991	3
Cetn3	815	0.0231417	0.602521	3
Akr1a1	816	0.0231417	0.559638	3
mmu-mir-3092	817	0.0231417	1.17149	1
mmu-mir-3620	818	0.0231417	1.17535	1
Ssfa2	819	0.0231417	1.14241	2
M6pr	820	0.0231417	1.1858	1
Bmi1	821	0.0231417	1.1368	1
Ang6	822	0.0231417	0.534259	3
Rbm24	823	0.0231417	1.17034	1
Lta	824	0.0231417	1.14772	1
3110009E18Rik	825	0.0231417	1.14468	1
H2-Aa	826	0.0231417	1.18515	1
Tsnaxip1	827	0.0231417	1.19294	1
Psd3	828	0.0231417	0.73315	2
Acaa1a	829	0.0231417	0.773042	2
Acvr1b	830	0.0231417	0.808302	2
Fam115c	831	0.0231417	1.14291	1
Akr1b8	832	0.0231417	0.800291	2
Itgbl1	833	0.0231417	1.16434	1
Slc38a6	834	0.0231417	1.18441	1
Mfsd5	835	0.0231417	1.14977	1
Grik3	836	0.0231417	1.13994	1
Crp	837	0.0231417	1.16	1
Fam155a	838	0.0231417	0.692142	2
Olfr697	839	0.0231417	1.14399	1
Clcf1	840	0.0231417	0.884001	2
Acap1	841	0.0231417	1.17692	1
Aqp6	842	0.0231417	1.17692	1
1700007B14Rik	843	0.0231417	0.706945	2
Olfr1284	844	0.0231417	1.15234	1
Defb1	845	0.0231417	0.617862	3
Stmn1	846	0.0231417	0.663726	2
Anp32e	847	0.0231417	1.12372	1
Uts2b	848	0.0231417	0.667861	2
Olfr811	849	0.0231417	0.534094	3
Dnajb13	850	0.0231417	1.1644	1
Gcsam	851	0.0231417	1.14209	1
Pcdh11x	852	0.0231417	0.882911	2
Gadd45b	853	0.0231417	1.12934	1
mmu-mir-193a	854	0.0231417	0.922473	2
Gadl1	855	0.0231417	1.11265	1
Ftsj2	856	0.0231417	1.17407	1
Rhbdd3	857	0.0231417	1.12304	1
Satb1	858	0.0231417	0.997869	2
Pyhin1	859	0.0231417	1.14159	1
Map3k5	860	0.0231417	1.11917	2
mmu-mir-7661	861	0.0231417	1.1461	1
Cyp2c39	862	0.0231417	0.812198	2
Tas2r124	863	0.0231417	1.1211	1
Tmem169	864	0.0231417	1.13308	1
Fundc1	865	0.0231417	1.0059	2
Alx3	866	0.0231417	1.11413	1
Mlana	867	0.0241573	0.663036	2
Ehbp1l1	868	0.0241573	1.11879	1
Fam19a1	869	0.0241573	1.12872	1
Rab43	870	0.0241573	1.12523	1
Krtap4-9	871	0.0241573	1.11382	1
Tmtc3	872	0.0251899	1.11825	1
Olfr1188	873	0.0251899	0.560407	3
Hesx1	874	0.0251899	1.13617	1
Ctps2	875	0.0251899	0.626889	3
Trmu	876	0.0255833	1.13995	1
Cd207	877	0.0255833	0.660426	2
Inpp4b	878	0.0255833	1.14948	1
Gm5885	879	0.0255833	1.13076	1
Pgrmc1	880	0.0255833	1.10647	1
Npr1	881	0.0255833	1.11765	1
Vmn1r27	882	0.0255833	1.44334	2
mmu-mir-381	883	0.0255833	1.12259	1
Serpina3m	884	0.0255833	1.13354	1
Tat	885	0.0255833	1.13354	1
2010001E11Rik	886	0.0255833	1.11559	1
Herc1	887	0.0255833	0.65721	2
Tas2r120	888	0.0255833	0.778928	2
Actn2	889	0.0255833	1.14658	1
Olfr60	890	0.0255833	0.886066	2
Enah	891	0.0255833	0.941348	2
Olfr1341	892	0.0255833	0.735017	2
Gm4788	893	0.0255833	0.741973	2
Cnot10	894	0.0255833	1.12752	1
Rhox11	895	0.0255833	1.11481	1
Dpcr1	896	0.0255833	0.703659	2
Olfr99	897	0.0255833	0.658465	2
Rab44	898	0.0255833	1.0905	1
Slc7a11	899	0.0255833	0.693676	2
4930504O13Rik	900	0.0255833	0.670957	2
Phtf2	901	0.0255833	0.654307	2
Cd24a	902	0.0255833	0.531074	3
Ptchd1	903	0.0255833	0.756909	2
Olfr1076	904	0.0255833	0.700739	2
Ccdc6	905	0.0255833	0.69969	2
Zfp963	906	0.0255833	1.11184	1
Car9	907	0.0255833	0.659489	2
3110021N24Rik	908	0.0255833	1.09887	1
mmu-mir-669j	909	0.0255833	0.472647	4
Stfa2l1	910	0.0255833	1.12125	1
Capns1	911	0.0255833	0.696326	2
Bmp1	912	0.0255833	0.742656	2
Taf1a	913	0.0255833	1.09475	1
Htr2b	914	0.0255833	1.1187	1
Wnt7b	915	0.0255833	1.1187	1
Fut11	916	0.0255833	1.09139	1
mmu-mir-6397	917	0.0255833	0.656581	2
Sirt3	918	0.0255833	0.877618	2
Smad9	919	0.0255833	1.17885	2
Rnf8	920	0.0255833	1.08962	1
Ccdc137	921	0.0255833	1.13956	1
Syt8	922	0.0255833	0.864457	2
Pus7	923	0.0255833	1.13472	1
Wdr4	924	0.0255833	1.13472	1
Gosr2	925	0.0255833	1.13045	1
Zfp119a	926	0.0255833	1.10286	1
Herc6	927	0.0255833	1.12666	1
Nkx6-1	928	0.0255833	1.12666	1
Zfp488	929	0.0255833	1.12666	1
Atp5b	930	0.0255833	1.12022	1
Cma1	931	0.0255833	0.957557	2
Bpifb5	932	0.0255833	1.11494	1
Tmem202	933	0.0255833	1.11494	1
Hkdc1	934	0.0255833	1.10684	1
Grlf1	935	0.0255833	0.688515	2
Rybp	936	0.0255833	1.08992	1
Tmem143	937	0.0255833	1.08992	1
Sec11c	938	0.0255833	1.10223	1
Otud4	939	0.0255833	0.655496	2
mmu-mir-6994	940	0.0255833	1.08292	1
Tatdn3	941	0.0255833	0.776526	2
Pllp	942	0.0255833	1.08499	1
Slc15a1	943	0.0255833	1.07086	1
Slamf9	944	0.0255833	1.12606	1
Pnma3	945	0.0255833	1.11594	1
Skiv2l	946	0.0255833	1.11594	1
Tac1	947	0.0255833	0.752342	2
Tnfrsf17	948	0.0255833	1.1086	1
Glmn	949	0.0255833	1.10657	1
Cntn6	950	0.0255833	1.43671	2
Snca	951	0.0255833	0.657655	2
Akt3	952	0.0255833	1.07532	1
Fzd4	953	0.0255833	1.31503	2
Fuom	954	0.0255833	0.749256	2
Tsc22d3	955	0.0255833	1.08131	1
Ankrd11	956	0.0255833	1.08364	1
Vmn1r34	957	0.0255833	0.824187	2
Tmed1	958	0.0255833	0.871621	2
Sike1	959	0.0255833	1.08595	1
mmu-mir-341	960	0.0255833	0.611038	3
Apoc1	961	0.0255833	1.0915	1
St6galnac4	962	0.0255833	1.09477	1
Ankrd13a	963	0.0255833	0.786827	2
Scnm1	964	0.0255833	1.10412	1
Stard7	965	0.0255833	1.10856	1
Sat1	966	0.0255833	0.676437	2
Cystm1	967	0.0255833	1.11116	1
Sntg2	968	0.0255833	1.11116	1
Zfp472	969	0.0255833	1.11406	1
Gosr1	970	0.0255833	1.08109	1
Commd4	971	0.0255833	1.06526	1
Rptor	972	0.0255833	1.08678	1
Cdkn2c	973	0.0255833	0.83835	2
Stk17b	974	0.0255833	0.651332	2
Snapin	975	0.0255833	1.07669	1
Pla2r1	976	0.0255833	0.660914	2
Homer1	977	0.0255833	1.09739	1
Bccip	978	0.0255833	1.06751	1
Wap	979	0.0255833	1.07269	1
Slc4a10	980	0.0264967	0.760138	2
Mum1	981	0.0264967	1.10113	1
Ripk3	982	0.0264967	0.812968	2
Gpr108	983	0.0264967	1.10576	1
Sprr4	984	0.0274304	1.10576	1
Mesdc2	985	0.0274304	1.06888	1
Vmn1r84	986	0.0274304	0.6701	3
Cplx3	987	0.0283585	0.74571	2
Gtf2i	988	0.0283585	0.730628	2
Olfr1044	989	0.0283585	1.0893	1
Npbwr1	990	0.029047	1.07894	1
Trim6	991	0.029047	0.807113	2
Il1a	992	0.029047	0.761297	2
Lcn11	993	0.029047	1.06618	1
Anxa7	994	0.029047	1.09364	1
Safb	995	0.029047	0.644839	2
Fam120c	996	0.029047	1.09739	1
Ldb1	997	0.029047	1.08188	1
Hdac1	998	0.029047	1.06266	1
Evc2	999	0.029047	1.05947	1
Ufsp2	1000	0.029047	0.551913	3
Spon2	1001	0.0298978	1.09963	1
Vwa9	1002	0.0298978	1.06714	1
Zfp354b	1003	0.0298978	0.717575	2
Bod1	1004	0.0298978	0.703699	2
Ifna1	1005	0.0298978	1.07405	1
Stim1	1006	0.030801	0.846447	2
Fam161a	1007	0.030801	0.648363	2
Abcb1b	1008	0.030801	0.687491	2
Lect1	1009	0.0310548	1.08488	1
2016-03-09	1010	0.0310548	1.08488	1
Wipi1	1011	0.0310548	1.14704	2
Pcp2	1012	0.0310548	0.814022	2
Ly6g6e	1013	0.0310548	1.08609	1
Slc36a3	1014	0.0310548	1.04913	1
mmu-mir-574	1015	0.0310548	1.05603	1
Olfr1249	1016	0.0310548	0.638886	2
A4gnt	1017	0.0310548	0.644395	2
mmu-mir-369	1018	0.0310548	1.05588	1
AY761184	1019	0.0310548	1.07561	1
Sar1b	1020	0.0310548	1.04478	1
Lyrm4	1021	0.0310548	1.08744	1
Zbtb22	1022	0.0310548	1.06276	1
Ssbp3	1023	0.0310548	1.03855	1
Hook3	1024	0.0310548	0.559693	3
Kcnj13	1025	0.0310548	1.07623	1
Olfr979	1026	0.0310548	0.707198	2
Tysnd1	1027	0.0310548	1.08895	1
Gata6	1028	0.0310548	1.05521	1
Depdc7	1029	0.0310548	1.07691	1
Fam216b	1030	0.0310548	1.03801	1
Cabin1	1031	0.0310548	0.685798	2
Vmn1r54	1032	0.0310548	1.04557	1
C1rl	1033	0.0317473	1.07766	1
Gm10354	1034	0.0317473	1.069	1
Rsph1	1035	0.0317473	1.04743	1
Cul4a	1036	0.0317473	1.0926	1
Fev	1037	0.0317473	1.07848	1
Pcdha1	1038	0.0317473	1.0693	1
Ap1s3	1039	0.0317473	1.03497	1
Errfi1	1040	0.0317473	0.639177	2
Olfr1321	1041	0.0317473	1.04172	1
mmu-mir-1306	1042	0.0323357	1.0539	1
Mageb2	1043	0.0323357	1.04294	1
Vmn1r193	1044	0.0323357	0.648703	2
Grin2a	1045	0.0323357	1.06999	1
Klk1b4	1046	0.0323357	1.06999	1
Gnaz	1047	0.0323357	0.645384	2
Gm11435	1048	0.0323357	1.06292	1
Tnfrsf23	1049	0.0323357	1.04314	1
Olfr827	1050	0.0323357	0.871651	2
Cdc23	1051	0.0323357	1.06295	1
Dcun1d1	1052	0.0323357	1.08161	1
Dio1	1053	0.0323357	1.0392	1
1700065I17Rik	1054	0.0331596	0.697128	2
Defb47	1055	0.0331596	0.751297	2
mmu-mir-5121	1056	0.0331596	1.04549	1
Actr2	1057	0.0331596	1.04549	1
mmu-mir-6916	1058	0.0340093	0.645742	2
Dnah2	1059	0.0340093	0.720156	2
Ccdc153	1060	0.0340093	1.07131	1
Poc1a	1061	0.0340363	1.04068	1
Krt76	1062	0.0340363	1.06302	1
Arl13b	1063	0.0340363	0.724753	2
9330182L06Rik	1064	0.0340363	1.04497	1
Esp38	1065	0.0340363	1.29204	2
Zscan29	1066	0.0340363	0.661996	2
Fto	1067	0.0340363	1.05157	1
Pou3f1	1068	0.0340363	1.03452	1
Dusp4	1069	0.0340363	1.07186	1
Olfr771	1070	0.0340363	1.11899	2
Mlh1	1071	0.0340363	1.04708	1
Usp51	1072	0.0340363	1.0563	1
Unc5c	1073	0.0340363	0.517626	3
Rap1b	1074	0.0340363	0.647965	2
Tmem72	1075	0.0340363	1.02053	1
mmu-let-7i	1076	0.0340363	1.04318	1
Gpatch11	1077	0.0340363	1.0465	1
Zscan10	1078	0.0340363	1.02211	1
Rab3a	1079	0.0340363	1.05065	1
Polm	1080	0.0340363	1.056	1
Vmn2r89	1081	0.0340363	0.644752	2
Ccdc125	1082	0.0340363	1.06315	1
Pnp	1083	0.0340363	1.04588	1
Olfr710	1084	0.0340363	1.0126	1
Nox4	1085	0.0340363	0.678429	2
Qtrt1	1086	0.0340363	1.02839	1
Olfr347	1087	0.0340363	0.872739	2
Ubqln4	1088	0.0340363	1.04956	1
Scrt1	1089	0.0340363	0.65443	2
Psmd1	1090	0.0340363	1.02163	1
Evi5l	1091	0.0340363	1.04446	1
Slc39a5	1092	0.0340363	0.776672	2
Fam26d	1093	0.0340363	1.01393	1
Wdr38	1094	0.0340363	1.04014	1
Golga3	1095	0.0340363	0.555769	3
Dag1	1096	0.0340363	1.02179	1
Gapdhs	1097	0.0340363	1.01884	1
Trerf1	1098	0.0340363	1.03323	1
Uba6	1099	0.0340363	1.02676	1
Gm694	1100	0.0340363	1.00918	1
Myh10	1101	0.0340363	0.695307	2
1500015O10Rik	1102	0.0340363	0.647085	2
Cebpe	1103	0.0340363	0.641726	2
Mfsd7a	1104	0.0340363	0.616252	3
Olfr458	1105	0.0340363	0.680485	2
Vmn1r49	1106	0.0340363	1.42415	2
Gbp2	1107	0.0340363	0.921801	2
Edn3	1108	0.0340363	1.02199	1
Ppfibp2	1109	0.0340363	1.03946	2
Phf1	1110	0.0340363	0.813124	2
Cbx5	1111	0.0340363	0.654964	2
Tbx22	1112	0.0340363	0.642534	2
Sohlh2	1113	0.0340363	0.884261	2
Olfr1178	1114	0.0340363	0.86531	2
Dgcr14	1115	0.0340363	1.04747	1
Ust	1116	0.0340363	0.579241	3
Pds5b	1117	0.0340363	0.860351	2
Gatsl2	1118	0.0340363	0.534468	3
mmu-mir-6343	1119	0.0348996	1.03714	1
Sh3bgrl3	1120	0.0352704	0.639226	3
Rab3c	1121	0.0352704	0.933224	2
Tmppe	1122	0.0352704	1.01141	1
Zfp629	1123	0.0352704	1.00846	1
Vmn1r83	1124	0.0352704	1.01321	1
Med27	1125	0.0352704	1.02034	1
Ctag2	1126	0.0352704	0.511314	3
Efna4	1127	0.0352704	0.879187	2
Rnf133	1128	0.0352704	1.01203	1
mmu-mir-345	1129	0.0352704	0.996022	1
Ticam2	1130	0.0352704	1.01314	1
Olfr620	1131	0.0352704	0.888727	2
Ercc2	1132	0.0352704	1.03465	1
Gng7	1133	0.0352704	1.03957	1
Iapp	1134	0.0352704	0.996798	1
Htr4	1135	0.0352704	0.639423	2
Olah	1136	0.0352704	0.577654	3
Psme2b	1137	0.0352704	0.637997	2
Olfr65	1138	0.0352704	1.00611	1
Rbm20	1139	0.0352704	1.01061	1
Bpifb1	1140	0.0352704	1.01311	1
Il17a	1141	0.0352704	1.01311	1
Serpinb9f	1142	0.0352704	1.00563	1
Malt1	1143	0.0352704	0.835705	2
Commd3	1144	0.0352704	1.02908	1
Gm14085	1145	0.0352704	1.0332	1
Surf1	1146	0.0352704	0.628216	2
Elmod1	1147	0.0352704	0.99554	1
Coasy	1148	0.0352704	1.00367	1
Tbc1d30	1149	0.0352704	0.633569	2
Mtmr11	1150	0.0352704	1.04457	1
Olfr365	1151	0.0352704	1.04457	1
Lman1	1152	0.0352704	1.0211	1
Pml	1153	0.0352704	0.630005	2
Uhrf1	1154	0.0352704	1.02399	1
Olfr19	1155	0.0352704	0.985386	1
Trim33	1156	0.0352704	0.989292	1
Rbmxl2	1157	0.0352704	0.687596	2
mmu-mir-6371	1158	0.0352704	0.648542	2
Lhx1	1159	0.0352704	1.01482	1
1110059G10Rik	1160	0.0352704	0.577415	3
Spink7	1161	0.0352704	1.03677	1
Gm15127	1162	0.0352704	1.0193	1
Gm6904	1163	0.0352704	1.00975	1
Bcor	1164	0.0352704	1.00373	1
Fut8	1165	0.0359138	0.626034	2
Tbcc	1166	0.0359138	1.08345	2
Morn4	1167	0.0359138	0.991214	1
Ikbkg	1168	0.0359138	0.911115	2
Zbtb1	1169	0.0359138	1.0256	1
Manea	1170	0.0359138	0.993195	1
Jmjd8	1171	0.0359138	0.632771	2
Plat	1172	0.0364261	1.02981	1
Slc12a6	1173	0.0364261	1.01099	1
mmu-mir-214	1174	0.0364261	0.554707	3
Ifna12	1175	0.0364261	0.601025	3
Gprin1	1176	0.0364261	0.820975	2
Dkkl1	1177	0.0364261	0.997391	1
Aars2	1178	0.0364261	1.00595	1
Gdpd3	1179	0.0364261	0.703309	2
Vsx1	1180	0.0364261	1.02357	1
Bend5	1181	0.0364261	0.904654	2
Asah1	1182	0.0364261	1.0031	2
Pnlip	1183	0.0370529	0.784555	2
Zfp850	1184	0.0370529	0.632117	2
Mief1	1185	0.0370529	0.532479	3
Zfp951	1186	0.0370529	0.993156	1
Tmem63c	1187	0.0370529	0.986299	1
Gamt	1188	0.0370529	0.991048	1
Olfr1038-ps	1189	0.0370529	0.991048	1
Tead2	1190	0.0375783	0.9998	1
Slc22a16	1191	0.0375783	1.01065	1
Zscan21	1192	0.0375783	1.01065	1
Utrn	1193	0.0375783	0.663023	2
Dnajb9	1194	0.0375783	0.524678	3
1110032A03Rik	1195	0.0375783	0.986074	1
mmu-mir-5135	1196	0.0375783	0.635363	2
Ebf4	1197	0.0375783	1.00155	1
Traf6	1198	0.0375783	0.534508	3
Rdh13	1199	0.0375783	0.70908	2
mmu-mir-471	1200	0.0381897	0.557689	3
Sfrp2	1201	0.0381897	0.982083	1
Pnmt	1202	0.0381897	0.974608	1
Ucn	1203	0.0381897	0.622581	2
Rer1	1204	0.0381897	1.02552	1
Cwc27	1205	0.0381897	1.01547	1
Gm17677	1206	0.0381897	1.01547	1
Cnot1	1207	0.0389866	1.00818	1
Ethe1	1208	0.0397493	1.00392	1
Them4	1209	0.0397493	0.978068	1
Cops7a	1210	0.0403696	1.01021	1
Olfr517	1211	0.0403696	1.01875	1
Zfp521	1212	0.0403696	1.01875	1
Car8	1213	0.0403696	1.07469	2
Iba57	1214	0.0403696	0.995786	1
Lins	1215	0.0403696	0.987307	1
Epha6	1216	0.0403696	1.00545	1
Stk4	1217	0.0403696	0.585991	3
mmu-mir-8110	1218	0.0403696	0.98975	1
Avl9	1219	0.0403696	0.970221	1
Mtch1	1220	0.0403696	0.699044	2
Olfr61	1221	0.0403696	0.966428	1
Acmsd	1222	0.0403696	0.77337	2
Dpp8	1223	0.0403696	0.6211	2
Ceacam10	1224	0.0403696	0.987252	1
Olfr957	1225	0.0403696	0.560597	3
Naa30	1226	0.0403696	0.835141	2
Eif3b	1227	0.0403696	1.00731	1
Ube2n	1228	0.0403696	1.00731	1
Coil	1229	0.0403696	0.979596	1
A430089I19Rik	1230	0.0403696	0.647845	2
Prl3c1	1231	0.0403696	0.97312	1
Tbc1d20	1232	0.0403696	0.532861	3
mmu-mir-670	1233	0.0403696	1.08681	2
Lipt1	1234	0.0403696	0.997139	1
Samd4b	1235	0.0403696	0.997139	1
Dyrk4	1236	0.0403696	0.989989	1
AI314180	1237	0.0403696	0.663776	2
Mos	1238	0.0403696	0.706826	2
Slc9a3	1239	0.0403696	0.92179	2
Usp12	1240	0.0403696	0.777215	2
Gm1979	1241	0.0404911	1.00962	1
Mrgprh	1242	0.0404911	0.655366	2
Gins1	1243	0.0404911	0.98194	1
Wdr83	1244	0.0404911	0.976083	1
Olfr39	1245	0.0404911	0.96315	1
Tspan1	1246	0.0404911	0.967891	1
Actr3b	1247	0.0404911	0.960853	1
Fbxw17	1248	0.0404911	0.621972	2
Ip6k3	1249	0.0404911	0.96073	1
Ubtf	1250	0.0404911	0.974244	2
Hrh4	1251	0.0404911	0.986937	1
Tmco3	1252	0.0404911	0.629574	2
Gria3	1253	0.0404911	0.528575	3
Dync1li2	1254	0.0404911	0.994589	1
Csrp3	1255	0.0404911	0.970802	1
Urb1	1256	0.0404911	0.702862	2
Prkacb	1257	0.0404911	0.969219	1
Rpp25	1258	0.0404911	0.621188	2
Nsg1	1259	0.0404911	0.662877	2
Dynlrb2	1260	0.0404911	0.914751	2
Letmd1	1261	0.0404911	0.613595	2
Ldhal6b	1262	0.0408634	1.0004	1
4922502D21Rik	1263	0.0408634	0.506647	3
Cd47	1264	0.0408634	0.963615	1
Csgalnact2	1265	0.0408634	0.616268	2
Akap14	1266	0.0408634	0.995324	1
Samd9l	1267	0.0408634	0.995324	1
Diras2	1268	0.0408634	0.965129	1
Serpina3g	1269	0.0408634	0.614269	2
Olfr688	1270	0.0408634	0.949226	1
Pramel3	1271	0.0408634	0.961182	1
4930486L24Rik	1272	0.0408634	0.949236	1
Dfnb59	1273	0.0408634	0.614474	2
Htt	1274	0.0408634	0.971357	1
Scly	1275	0.0415181	0.760684	2
Ptn	1276	0.0415181	0.954972	1
Kdelr2	1277	0.0415181	0.948805	1
Myoc	1278	0.0415181	0.963848	1
Klhl2	1279	0.0422016	0.610396	2
Adipor2	1280	0.0422016	0.986684	1
U2af1l4	1281	0.0422016	1.15736	2
Map3k7	1282	0.0428819	0.972393	1
Olfr1362	1283	0.0428819	0.665389	2
Copa	1284	0.0428819	0.959714	1
Sec24d	1285	0.0429687	0.618949	2
Klk6	1286	0.0429687	0.941221	1
Actbl2	1287	0.0429687	0.932244	2
Lrrc39	1288	0.0429687	0.946624	1
Nubp1	1289	0.0429687	0.959509	1
Atxn7l1	1290	0.0429687	0.941964	1
mmu-mir-3474	1291	0.0429687	0.606966	2
Atrx	1292	0.0429687	0.558739	3
Prkcd	1293	0.0429687	0.613498	2
Plekhb1	1294	0.0429687	0.986513	1
Fam114a2	1295	0.0429687	0.95569	1
Foxb2	1296	0.0429687	0.95569	1
Nubpl	1297	0.0429687	0.94421	1
Pus7l	1298	0.0429687	0.98241	1
Alkbh1	1299	0.0429687	0.508307	3
Il11	1300	0.0429687	0.946626	1
Amhr2	1301	0.0429687	1.06336	2
Hist1h3c	1302	0.0429687	0.964389	1
Ldhd	1303	0.0429687	0.609183	2
Elfn2	1304	0.0429687	1.15038	2
Phkb	1305	0.0429687	0.942402	1
Ifi205	1306	0.0429687	0.962461	1
Atxn7	1307	0.0429687	1.09653	2
Olfr393	1308	0.0429687	0.936926	1
mmu-mir-599	1309	0.0429687	0.609406	2
Olfr661	1310	0.0429687	0.934717	1
Ext1	1311	0.0429687	0.945094	1
Trim52	1312	0.0429687	0.958978	1
Aadac	1313	0.0429687	0.609307	2
Cep72	1314	0.0429687	0.612949	2
Nup62cl	1315	0.0429687	0.950595	1
Tomm40	1316	0.0429687	0.957398	1
Qk	1317	0.0429687	1.08571	2
Odam	1318	0.0429687	0.697777	2
Dand5	1319	0.0429687	0.933878	1
Tns3	1320	0.0429687	0.942191	1
Nub1	1321	0.0429687	0.634164	3
mmu-mir-190a	1322	0.0429687	0.939067	1
Psg17	1323	0.0429687	0.945207	1
Tanc2	1324	0.0429687	0.936827	1
Neu1	1325	0.0429687	0.938177	1
Sema5b	1326	0.0429687	0.608275	2
Sdhaf2	1327	0.0429687	0.958625	1
Eif3j1	1328	0.0429687	0.981707	1
Mamld1	1329	0.0434927	0.981707	1
Rsf1	1330	0.0434927	0.981707	1
Ankrd42	1331	0.0434927	0.614021	2
Sult6b1	1332	0.0434927	0.518121	3
Wasl	1333	0.0434927	0.95689	1
mmu-mir-3064	1334	0.0434927	0.929743	1
Fabp7	1335	0.0434927	0.935789	1
Prkcq	1336	0.0437184	0.937503	1
Gm13178	1337	0.0437184	0.977624	1
Agxt2	1338	0.0437184	0.944852	1
Dhx40	1339	0.0437184	0.651224	2
Psmb11	1340	0.0437184	0.802321	2
Msh2	1341	0.0437184	0.521025	3
Akr1c6	1342	0.0437184	0.937704	1
Atp1b3	1343	0.0437184	0.970683	1
Raet1a	1344	0.0437184	0.612679	2
Nlrp4a	1345	0.0437184	0.967708	1
Sec13	1346	0.0437184	0.947439	1
Gm11437	1347	0.0437184	1.06512	2
Prkcz	1348	0.0437184	0.61042	2
Olfr1051	1349	0.0437184	0.608367	2
Mtfr1l	1350	0.0437184	0.943519	1
Vmn1r67	1351	0.0437184	0.536062	3
Crygb	1352	0.0439709	0.956262	1
Dhx35	1353	0.0439709	0.956262	1
Ltc4s	1354	0.0439709	0.956262	1
Tnfaip8	1355	0.0439709	0.940311	1
Tceb2	1356	0.0439709	0.610665	2
Sdr16c6	1357	0.0439709	0.928938	1
Dynll1	1358	0.0439709	0.949851	1
Ifitm10	1359	0.0439709	0.949851	1
Sema6d	1360	0.0439709	0.620747	2
Cst11	1361	0.0439709	0.948506	1
Gsap	1362	0.0439709	0.943896	1
Rgs18	1363	0.0439709	0.816411	2
Lrrn1	1364	0.0439709	0.926979	1
Fgd4	1365	0.0439709	0.51193	3
2200002J24Rik	1366	0.0439709	0.998122	2
Prr18	1367	0.0443327	0.941075	1
Med13l	1368	0.0443327	0.70563	2
Olfr670	1369	0.0443327	0.638349	2
Meis3	1370	0.0443327	0.92362	1
Olfr918	1371	0.0443327	0.939429	1
Gnpda1	1372	0.0443327	1.26936	2
Slc26a7	1373	0.0443327	0.937248	1
Nln	1374	0.0443327	0.610608	2
Nr1i3	1375	0.0443327	0.603678	2
Tpm1	1376	0.0443327	0.932213	1
Olfr51	1377	0.0443327	0.968655	1
Spinkl	1378	0.0443327	0.968655	1
Rfwd2	1379	0.0443327	0.493222	3
A430005L14Rik	1380	0.0443327	0.607357	2
Fam81a	1381	0.0443327	0.611918	2
mmu-mir-669c	1382	0.0443327	0.925531	1
Tomm34	1383	0.0443327	0.919679	1
Strbp	1384	0.0443327	0.946997	1
Esp34	1385	0.0443327	1.03737	2
Chst12	1386	0.0443327	0.728682	2
Adcy3	1387	0.0443327	0.945654	1
4933427D06Rik	1388	0.0443327	0.921326	1
Olfr341	1389	0.0443327	0.936755	1
mmu-mir-7217	1390	0.0443327	0.60423	2
Tceanc2	1391	0.0443327	0.933424	1
Lurap1	1392	0.0443327	0.932848	1
mmu-mir-423	1393	0.0443327	0.868357	2
Mapk13	1394	0.0443327	0.923234	1
Calm5	1395	0.0443327	0.919704	1
Rassf8	1396	0.0443327	0.567433	3
Slc2a3	1397	0.0443327	0.746585	2
Tspan12	1398	0.0443327	0.520978	3
Gm20604	1399	0.0443327	0.922763	1
Mucl1	1400	0.0443327	0.930634	1
Mzf1	1401	0.0448964	0.931792	1
Ccnd1	1402	0.0448964	0.913907	1
Fbxo40	1403	0.0448964	0.94236	1
Olfr1109	1404	0.0448964	0.601822	2
Tlk1	1405	0.0448964	0.948348	1
Ano6	1406	0.0448964	0.954422	1
Ubxn1	1407	0.0448964	0.954422	1
4930435E12Rik	1408	0.0448964	0.909376	1
mmu-let-7f-1	1409	0.0448964	0.956877	1
Cecr5	1410	0.0448964	0.962658	1
Pkhd1	1411	0.0448964	0.922673	1
Vmn1r204	1412	0.0448964	0.573962	3
Ippk	1413	0.0448964	0.908427	2
Prr15	1414	0.0448964	0.929778	1
Trub2	1415	0.0448964	0.72126	2
Il20	1416	0.0448964	0.99098	2
Nr1h4	1417	0.0448964	0.931099	1
Fhit	1418	0.0448964	0.919258	1
Igsf23	1419	0.0448964	0.932591	1
Alkbh4	1420	0.0448964	0.933412	1
Erv3	1421	0.0448964	0.933412	1
Dna2	1422	0.0448964	0.938513	1
Yy1	1423	0.0448964	0.909065	1
mmu-mir-6924	1424	0.0448964	0.9229	1
Cops4	1425	0.0448964	0.942697	1
Gpr64	1426	0.0448964	0.85966	2
Gabbr1	1427	0.0448964	0.909225	1
6330408A02Rik	1428	0.0455016	0.94436	1
Hira	1429	0.0455016	0.94436	1
Usp20	1430	0.0455016	0.683782	2
mmu-mir-1967	1431	0.0461043	0.599807	2
mmu-mir-19b-1	1432	0.0461043	0.740375	2
Ppox	1433	0.0461043	0.905654	1
Abhd12b	1434	0.0461585	0.620355	2
Opn4	1435	0.0461585	0.903316	1
Lgals3bp	1436	0.0461585	0.917979	1
Abt1	1437	0.0461585	0.907126	1
Nr1i2	1438	0.0461585	0.781819	2
2310042D19Rik	1439	0.0461585	0.600229	2
Rab25	1440	0.0461585	0.929297	1
Krit1	1441	0.0461585	0.901064	1
Ly6e	1442	0.0461585	0.593612	2
Snai3	1443	0.0461585	0.913689	1
mmu-mir-6383	1444	0.0461585	0.630595	2
Ctsd	1445	0.0461585	0.906826	1
Vmn1r40	1446	0.0461585	0.906826	1
Immp2l	1447	0.0461585	0.485911	3
Rpgr	1448	0.0461585	0.914374	1
Cux1	1449	0.0461585	0.606788	2
Pi4kb	1450	0.0461585	0.897333	1
Capza1	1451	0.0461585	0.607685	2
Ppap2c	1452	0.0461585	0.900112	1
Fam83h	1453	0.0461585	0.485918	3
Fam195a	1454	0.0465587	0.639133	2
H3f3a	1455	0.0465587	0.633824	2
Iqgap3	1456	0.0465587	0.538124	3
Psg29	1457	0.0465587	0.602624	2
Casp4	1458	0.0465587	0.922796	1
Med12	1459	0.0465587	0.593681	2
Entpd1	1460	0.0465587	0.9066	1
mmu-mir-6963	1461	0.0465587	0.937893	1
Atp5g2	1462	0.0465587	0.521119	3
Olfr714	1463	0.0471782	0.903897	1
Slc10a2	1464	0.0471782	0.592788	2
Dnajc12	1465	0.0476985	0.593541	2
Slc22a7	1466	0.0476985	0.939485	1
Zfp503	1467	0.0476985	0.939485	1
Skp2	1468	0.0476985	0.893399	1
Tgm6	1469	0.0476985	0.710481	2
Msmb	1470	0.0480791	0.915908	1
1700018B08Rik	1471	0.0480791	0.941256	1
Tubg1	1472	0.0480791	0.903584	1
Rit2	1473	0.0480791	0.906401	1
Saa1	1474	0.0480791	0.916418	1
Gripap1	1475	0.0480791	0.925901	1
Cep170	1476	0.0480791	0.591598	2
Pdcd10	1477	0.0480791	0.537175	3
Gpr101	1478	0.0480791	0.776053	2
Lrrn3	1479	0.0480791	0.600716	2
Tmem210	1480	0.0480791	0.687475	2
Trim17	1481	0.0480791	0.910568	1
Lsr	1482	0.0480791	0.88451	1
BC029214	1483	0.0480791	0.916999	1
Hbb-b2	1484	0.0480791	0.916999	1
Mcfd2	1485	0.0480791	1.00076	2
Tm9sf3	1486	0.0480791	0.600135	2
Exoc6	1487	0.0480791	0.595418	2
Slc38a5	1488	0.0480791	0.89665	1
P2ry4	1489	0.0480791	0.59394	2
Arhgef15	1490	0.0480791	0.888619	1
Ppie	1491	0.0480791	0.900055	1
Zfp599	1492	0.0480791	0.594982	2
Defb13	1493	0.0480791	1.18712	2
Gpr126	1494	0.0480791	0.593803	2
Spock1	1495	0.0480791	0.889465	1
Sh2b3	1496	0.0480791	0.906039	1
mmu-mir-6537	1497	0.0480791	0.906039	1
Atp6v1g2	1498	0.0480791	0.902556	1
Defb37	1499	0.0480791	0.8875	1
Insm2	1500	0.0486166	0.891449	1
Neu2	1501	0.0486166	0.588722	2
Tceal5	1502	0.0486166	0.918041	1
Wisp3	1503	0.0486166	0.918041	1
Hook2	1504	0.0487633	0.929525	1
Ezh2	1505	0.0487633	0.509937	3
Olfr298	1506	0.0487633	0.905862	1
Vmn1r5	1507	0.0487633	0.587798	2
Otogl	1508	0.0487633	0.930674	1
Hdac4	1509	0.0487633	0.66212	2
Cxcl14	1510	0.0487633	0.905796	1
Vmn1r23	1511	0.0487633	0.623098	2
Gm1322	1512	0.0487633	0.533115	3
Esp36	1513	0.0487633	1.12516	2
Hk1	1514	0.0487633	0.905726	1
Prr3	1515	0.0487633	0.931954	1
Supt7l	1516	0.0487633	0.931954	1
Pld5	1517	0.0487633	0.589435	2
mmu-mir-107	1518	0.0487633	0.84093	2
Olfr527	1519	0.0487633	0.898558	1
Gpr171	1520	0.0492274	0.901509	1
Stard6	1521	0.0492274	0.889464	1
Rpap1	1522	0.0492274	0.704599	2
Mtmr4	1523	0.0492274	0.587097	2
Stk31	1524	0.0492274	1.1045	2
Nhsl1	1525	0.0492274	0.877029	1
Zfp467	1526	0.0497853	0.905488	1
Nnt	1527	0.0497853	0.480518	3
Tssk3	1528	0.0497853	0.87969	1
Plekhn1	1529	0.0504068	0.643415	2
Tpm4	1530	0.0509609	0.897582	1
Yes1	1531	0.0509609	0.881989	1
Fggy	1532	0.0509609	0.764964	2
Gimap1	1533	0.0515128	0.619615	2
Ebf3	1534	0.0515128	0.894675	1
Cd22	1535	0.0515128	0.883481	1
2310009B15Rik	1536	0.0519951	0.911665	1
mmu-mir-331	1537	0.0519951	0.888798	1
Bai1	1538	0.0519951	0.905302	1
Itga7	1539	0.0519951	0.897014	1
Dcst1	1540	0.0519951	0.724348	2
Psma6	1541	0.0525082	0.888445	1
Lce3a	1542	0.0525082	0.607807	2
Klra10	1543	0.0525082	0.911816	1
mmu-mir-6349	1544	0.0525082	0.911816	1
mmu-mir-6903	1545	0.0525775	0.519967	3
Letm2	1546	0.0525775	0.886555	1
Cd37	1547	0.0525775	0.679561	2
Gldn	1548	0.0525775	0.876755	1
Azin1	1549	0.0525775	0.8877	1
Stx6	1550	0.0525775	0.59037	2
Ces3b	1551	0.0525775	0.883679	1
Dzip1l	1552	0.0525775	0.91198	1
Olfr961	1553	0.0525775	0.91198	1
Olfr180	1554	0.0525775	0.592618	2
Phlpp2	1555	0.0525775	0.854488	2
BC053393	1556	0.0525775	0.73916	2
Chia1	1557	0.0525775	0.479972	3
Tk1	1558	0.0525775	0.585991	2
Parpbp	1559	0.0525775	0.792894	2
Zer1	1560	0.0525775	0.582752	2
Farp2	1561	0.0525775	0.565112	3
Lypla1	1562	0.0526119	0.762439	2
Amph	1563	0.0526119	0.529422	3
mmu-mir-1231	1564	0.0526119	0.87593	1
Ttll10	1565	0.0526119	0.888495	1
Ogn	1566	0.0526119	0.589962	2
Fastkd3	1567	0.0526119	0.912575	1
Cttnbp2	1568	0.0526119	0.521994	3
Snrnp40	1569	0.0526119	0.820619	2
B020004C17Rik	1570	0.0526119	0.608968	2
Smad3	1571	0.0526119	0.887964	1
En1	1572	0.0526119	0.898739	1
Spint2	1573	0.0526119	0.870868	1
Olfr351	1574	0.0526119	0.635789	2
Tmem30a	1575	0.0526119	0.89397	1
Chrm2	1576	0.0526119	0.535667	3
Cdhr5	1577	0.0526119	0.865486	1
Olfr629	1578	0.0526119	0.671501	2
Prkch	1579	0.0526119	0.912816	1
Chst9	1580	0.0529438	0.868353	1
Mrps25	1581	0.0529438	0.760158	2
Bckdhb	1582	0.0529438	0.639799	2
Kctd15	1583	0.0529438	0.893468	1
Xirp1	1584	0.0529438	0.720536	2
Olfr1339	1585	0.0529438	0.889486	1
Olfr1173	1586	0.0529438	0.5899	2
Tm9sf1	1587	0.0529438	0.627912	2
Prl3b1	1588	0.0529438	0.879654	1
Cbx7	1589	0.0533386	0.8755	1
Pilra	1590	0.0533386	0.583134	2
Cep152	1591	0.0533386	0.904194	1
Nampt	1592	0.0533386	0.904194	1
mmu-mir-302c	1593	0.0533386	0.58636	2
Ptger1	1594	0.0533386	0.737214	2
1700008P02Rik	1595	0.0533386	0.871468	1
Olfr1166	1596	0.0536296	0.588105	2
Dnah17	1597	0.0536296	0.643132	2
1810055G02Rik	1598	0.0536296	0.477736	3
Crtam	1599	0.0536296	0.867437	1
Mcm8	1600	0.0536296	0.892349	1
Akap11	1601	0.0536296	1.05739	2
Riok2	1602	0.0536296	0.888206	1
Zswim6	1603	0.0536296	0.580823	2
Tmc8	1604	0.0536296	0.582816	2
Trmt2a	1605	0.0536296	0.735537	2
Gls2	1606	0.053917	0.877559	1
Prkg1	1607	0.053917	0.903991	1
Paxbp1	1608	0.053917	0.875785	1
Il9	1609	0.053917	0.86319	1
D930020B18Rik	1610	0.053917	0.865303	1
Cib2	1611	0.053917	0.87056	1
4930526D03Rik	1612	0.053917	0.86958	1
Gm13280	1613	0.053917	0.86958	1
Krtap10-10	1614	0.053917	0.887498	1
Gdi2	1615	0.053917	0.590013	2
mmu-mir-494	1616	0.0542009	0.747073	2
Nhlrc4	1617	0.0542009	0.583051	2
Vmn1r24	1618	0.0542009	0.865271	1
Myo9a	1619	0.0542009	0.476776	3
Cyp2j9	1620	0.0542009	0.67027	2
Cnpy4	1621	0.0542009	0.875982	1
Scd4	1622	0.0542009	0.880408	1
Tbccd1	1623	0.0542009	0.886737	1
Tex33	1624	0.0542009	0.891045	1
Vrk1	1625	0.0542009	0.891045	1
Snap91	1626	0.0546818	0.896535	1
Homer2	1627	0.0546818	0.585117	2
Cntrob	1628	0.0546818	0.86143	1
AI597468	1629	0.0546818	0.862591	1
Slc22a12	1630	0.0550929	0.875131	1
Ubr2	1631	0.0550929	0.877151	1
Ptpn12	1632	0.0550929	0.810735	2
Tpbg	1633	0.0550929	0.859201	1
Eif4h	1634	0.0550929	0.476278	3
Plekha3	1635	0.0550929	0.863849	1
Usp32	1636	0.0556705	0.872526	1
Ccdc166	1637	0.0562131	0.853208	1
Etnk2	1638	0.0562131	0.876236	1
Ppapdc1a	1639	0.056582	0.593186	2
Olfr1062	1640	0.056582	0.881491	1
Dzip3	1641	0.056582	0.803387	2
Trim10	1642	0.056582	0.778668	2
Cep170b	1643	0.056582	0.862954	1
Gpcpd1	1644	0.056582	0.875266	1
Khnyn	1645	0.056582	0.851707	1
Tfdp2	1646	0.0571552	0.864316	1
1810011O10Rik	1647	0.0576927	0.895333	1
Gimap5	1648	0.0576927	0.870637	1
Smr2	1649	0.0581233	0.67256	2
1700092M07Rik	1650	0.0581233	0.866027	1
Uqcc2	1651	0.0581233	0.880506	1
Akap17b	1652	0.0581233	0.860326	1
Ercc6l	1653	0.0581233	0.540663	3
Tmem186	1654	0.058516	0.863444	1
Hmgn5	1655	0.058516	0.851403	1
Ehd4	1656	0.058516	0.679932	2
Cog3	1657	0.058516	0.874235	1
Pcdhgb8	1658	0.058516	0.590145	2
Tslp	1659	0.058516	0.888629	1
Atg4b	1660	0.0590121	0.853503	1
mmu-mir-3063	1661	0.0590121	0.583372	2
Slc4a7	1662	0.0590121	0.859105	1
Mta1	1663	0.0595354	0.489059	3
Prl8a1	1664	0.0595354	0.894634	1
Dnajc18	1665	0.0595354	0.853876	1
Pacsin1	1666	0.0595354	0.814818	2
Mmrn1	1667	0.0595354	0.57744	2
Sbspon	1668	0.0595354	0.875449	1
Chchd3	1669	0.0595354	0.478221	3
Pln	1670	0.0595354	0.909184	2
Smap1	1671	0.0595354	0.855573	1
Acsbg1	1672	0.0595354	0.675132	2
Tmem39a	1673	0.0595354	0.8783	1
Gm14459	1674	0.0595354	0.828139	2
Pomk	1675	0.0595354	0.867395	1
Dpf2	1676	0.0595354	1.09949	2
Vmn1r30	1677	0.0595354	0.584244	2
Samm50	1678	0.0595354	0.864974	1
Scamp1	1679	0.0595354	0.864974	1
Nmur1	1680	0.0595354	0.845554	1
Sult1a1	1681	0.0595354	0.868901	1
Asb15	1682	0.0598457	0.870713	1
Rdh9	1683	0.0598457	0.870713	1
Ahsg	1684	0.0598457	0.682646	2
Zfp641	1685	0.0598457	0.844904	1
Swap70	1686	0.0598457	0.488957	3
Fam45a	1687	0.0598457	0.877059	1
Ube3a	1688	0.0598457	0.653106	2
1700003M02Rik	1689	0.0598457	0.856991	1
Ppil1	1690	0.0603307	0.867627	1
Magi3	1691	0.0603307	0.872931	1
Abi1	1692	0.0603307	0.51553	3
Izumo4	1693	0.0607424	0.712572	2
Lims1	1694	0.0607424	0.74463	2
Rdh1	1695	0.0607424	0.668652	2
Arf4	1696	0.0607424	0.585151	2
Dot1l	1697	0.0607424	0.853099	1
Mbnl3	1698	0.0612956	0.880661	1
Pcnx	1699	0.0614865	0.880661	1
Arpc1b	1700	0.0614865	0.876011	2
Zfp628	1701	0.0614865	0.61967	2
Cecr2	1702	0.0614865	0.862481	1
Pabpc5	1703	0.0614865	0.847146	1
Il15ra	1704	0.0614865	0.662884	2
Kpna1	1705	0.0614865	0.853223	1
Bloc1s1	1706	0.0614865	0.641004	2
Gabra3	1707	0.0614865	0.579952	2
Acadvl	1708	0.0614865	0.875711	1
Amfr	1709	0.0614865	0.863539	1
mmu-mir-711	1710	0.0620353	0.863539	1
Ccnyl1	1711	0.0620803	0.853362	1
Zfp644	1712	0.0620803	0.57943	2
Pcdhga6	1713	0.0620803	0.675504	2
Sbk2	1714	0.0620803	0.87152	1
Alox5	1715	0.0620803	0.771492	2
Vmn1r172	1716	0.0620803	0.846131	1
0610040J01Rik	1717	0.0620803	0.815662	2
Wdr48	1718	0.0620803	0.885417	1
Hist3h2bb-ps	1719	0.0620803	0.846639	1
Pard6b	1720	0.0620803	0.525924	3
Ptplb	1721	0.0620803	0.879296	1
Zkscan5	1722	0.0620803	0.862087	1
Ugt2b35	1723	0.0620803	0.586267	2
Eps8l2	1724	0.0620803	0.842353	1
Olfr1183	1725	0.0620803	0.845451	1
Olfr444	1726	0.0620803	0.56944	2
Slc35a5	1727	0.0620803	0.869992	1
Mras	1728	0.0620803	0.857542	1
4932414N04Rik	1729	0.0620803	0.80354	2
Gramd1c	1730	0.0620803	0.494681	3
Cd14	1731	0.0620803	0.866373	1
Serpinb3d	1732	0.0620803	0.838935	1
Srpk2	1733	0.0620803	0.479552	3
Hexb	1734	0.0620803	0.817494	2
Igfbp1	1735	0.0620803	0.482853	3
Lypd6b	1736	0.0620803	0.842692	1
mmu-mir-1950	1737	0.0620803	0.572338	2
Vipr2	1738	0.0620803	0.575549	2
Hc	1739	0.0620803	0.737483	2
Agpat3	1740	0.0620803	0.568358	2
Pgbd5	1741	0.0620803	0.731865	2
Gm19345	1742	0.0626188	0.56898	2
Alpl	1743	0.0630121	0.604191	2
Ddo	1744	0.0630121	0.573302	2
5033411D12Rik	1745	0.0630121	0.856516	1
Galnt10	1746	0.0630121	0.856516	1
Eif4ebp1	1747	0.0630121	0.579054	2
Rfc3	1748	0.0634756	0.854432	1
Dach2	1749	0.0634756	0.721822	2
Fam173a	1750	0.0634756	0.846856	1
Micu2	1751	0.0635391	0.843767	1
Ncoa2	1752	0.0635391	0.516509	3
Spink14	1753	0.0635391	0.834559	1
Gm10639	1754	0.0635391	0.876115	1
Scg3	1755	0.0635391	0.876115	1
Gm5622	1756	0.0635391	0.837296	1
Efemp2	1757	0.0635391	0.870857	1
mmu-mir-6961	1758	0.0635391	0.866517	1
Ddt	1759	0.0635391	0.93198	2
Bdh2	1760	0.0635391	0.8571	1
Ngly1	1761	0.0635391	0.854773	1
Tmem25	1762	0.0635391	0.850918	1
Slc9a3r2	1763	0.0635391	0.585094	2
Lrrc47	1764	0.0635391	0.840069	1
Adam1b	1765	0.0639249	0.569797	2
mmu-mir-7674	1766	0.0639249	1.12524	2
Egflam	1767	0.0639249	0.613171	2
Olfr293	1768	0.0639249	0.582744	2
Slc17a2	1769	0.0639249	0.657065	2
Ddx50	1770	0.0644538	0.565635	2
Optc	1771	0.0648358	1.12918	2
Prkx	1772	0.0648358	0.564805	2
Gm13102	1773	0.0648358	0.855188	1
Zfp422	1774	0.0648358	0.833601	1
Cep68	1775	0.0648358	0.835721	1
Ireb2	1776	0.0651059	0.639825	2
Arpp21	1777	0.0651059	0.836785	1
F13b	1778	0.0651059	0.8689	1
mmu-mir-3059	1779	0.0651059	0.838709	1
Flii	1780	0.0651059	0.83946	1
Degs1	1781	0.0651059	0.840278	1
Bbs12	1782	0.0651059	0.701586	2
Map2k2	1783	0.0651059	0.818783	1
Alkbh3	1784	0.0655566	0.626934	2
D8Ertd82e	1785	0.0655566	0.655991	2
Vmn1r81	1786	0.0655566	0.891488	2
Epn2	1787	0.0660795	0.57135	2
Csdc2	1788	0.0664533	0.782662	2
Tspan17	1789	0.0664533	0.855706	1
mmu-mir-3074-2	1790	0.0664533	0.855706	1
Slc26a6	1791	0.0664533	0.823966	1
2410089E03Rik	1792	0.0664533	0.611274	2
Rab39	1793	0.0665671	0.827586	1
Eri2	1794	0.0665671	0.842579	1
Vmn1r229	1795	0.0665671	0.585696	2
Fam3b	1796	0.0665671	0.504321	3
Dda1	1797	0.0665671	0.830623	1
Msn	1798	0.0665671	0.567503	2
Acn9	1799	0.0665671	0.836254	1
Rpl19	1800	0.0665671	0.866725	1
Olfr195	1801	0.0665671	0.826335	1
Rassf10	1802	0.0665671	0.599833	2
Rragd	1803	0.0665671	0.523368	3
Ubl4	1804	0.0665671	0.820857	2
Hspa13	1805	0.0665671	0.643053	2
Sepw1	1806	0.0665671	0.850901	1
Slfn1	1807	0.0665671	0.805329	2
mmu-mir-7678	1808	0.0665671	0.830528	1
Ccm2l	1809	0.0665671	0.853405	1
Atp5c1	1810	0.0665671	0.827907	1
Slc16a1	1811	0.0665671	0.706506	2
Myh1	1812	0.0665671	0.856368	1
Topbp1	1813	0.0665671	0.831738	1
Rbm6	1814	0.0665671	0.826134	1
Gm10318	1815	0.0665671	1.02271	2
Zbtb48	1816	0.0665671	0.828665	1
Gtf2h5	1817	0.0665671	0.870678	2
Oog3	1818	0.0665671	0.562673	2
Tmem207	1819	0.0665671	0.844677	1
Htr7	1820	0.0667137	0.826475	1
Cdk6	1821	0.0667137	0.859931	1
Slc25a53	1822	0.0667137	0.859931	1
Mdp1	1823	0.0667137	0.832733	1
Phc2	1824	0.0667137	0.715198	2
Txnip	1825	0.0667137	0.462603	3
Smim1	1826	0.0667137	0.829273	1
Hnrnpc	1827	0.0667137	0.846439	1
mmu-mir-145b	1828	0.0667137	0.502479	3
Ttc29	1829	0.0667137	0.607867	2
Hey2	1830	0.0667137	0.819511	1
Zkscan8	1831	0.067077	0.645517	2
Abo	1832	0.067077	0.817394	2
Crebl2	1833	0.067077	0.827322	1
Fkbp5	1834	0.067077	0.81642	1
Kdm5c	1835	0.067077	0.835414	1
Sncaip	1836	0.0672922	0.831331	1
Msc	1837	0.0672922	0.75319	2
Rpl32	1838	0.0672922	0.853763	1
Parl	1839	0.0672922	0.82354	1
Ptpn23	1840	0.0672922	0.563744	2
Cox18	1841	0.0672922	0.843932	1
2210408I21Rik	1842	0.0672922	0.781143	2
P2rx1	1843	0.0672922	0.814799	1
Gnpda2	1844	0.0672922	0.817854	2
Duox2	1845	0.0677977	0.857246	1
Nup155	1846	0.0683027	0.857246	1
Zfp334	1847	0.0686957	0.604859	2
Olfr1002	1848	0.0686957	0.817824	1
Eef1b2	1849	0.0686957	0.728056	2
Supt20	1850	0.0686957	0.548818	3
mmu-mir-7673	1851	0.0690126	0.560028	2
Hspa12a	1852	0.0690126	0.818896	1
Olfr1424	1853	0.0690126	0.464436	3
Il1rl2	1854	0.0690126	0.571027	2
Vmn1r86	1855	0.0690126	0.606152	2
Psg23	1856	0.0690126	0.826483	1
Fzd5	1857	0.0691418	0.60432	2
Miip	1858	0.0691418	0.848138	1
mmu-mir-344c	1859	0.0691418	0.848138	1
Ypel4	1860	0.0691418	0.814584	1
Cdh23	1861	0.0691418	0.826754	1
Irf7	1862	0.0691418	0.826754	1
Mettl7a3	1863	0.0691418	0.826754	1
Gnai1	1864	0.0691418	0.565976	2
Guf1	1865	0.0691418	0.82202	1
Nhs	1866	0.0691418	0.901625	2
Rap1gds1	1867	0.0691418	0.506039	3
Casp9	1868	0.0696402	0.559475	2
Cpxcr1	1869	0.070138	0.822061	1
Cacna1b	1870	0.0706353	0.842987	1
Phtf1	1871	0.0707221	0.842987	1
Prm3	1872	0.0707221	0.842987	1
mmu-mir-3969	1873	0.0707221	0.842987	1
Tg	1874	0.0707221	0.561995	2
Mmp27	1875	0.0707221	0.605066	2
Olfr385	1876	0.0707221	0.4884	3
Cldn14	1877	0.0707221	0.813133	1
Zmym3	1878	0.0707221	0.565326	2
Trim31	1879	0.0707221	0.824733	1
Gja5	1880	0.0707221	0.845105	1
Olfr1098	1881	0.0707221	0.998089	2
Zfp677	1882	0.0707221	0.811184	1
mmu-mir-6336	1883	0.0707221	0.822157	1
Serpina3i	1884	0.0707221	0.803831	1
Msantd4	1885	0.0707221	0.553952	2
mmu-mir-5710	1886	0.0707221	0.824942	1
Fosl1	1887	0.0707221	0.80572	1
Eif2s3y	1888	0.0707221	0.800727	1
Pus1	1889	0.0707221	0.814823	1
Dnah7a	1890	0.0707221	0.832925	1
Gatm	1891	0.0707221	0.688428	2
Il7r	1892	0.0707221	0.706586	2
Efna1	1893	0.0707221	0.817868	1
Tmem100	1894	0.0707221	0.828664	1
Nod1	1895	0.0707221	0.555456	2
Gm14725	1896	0.0707221	0.816112	1
Olfr325	1897	0.0709504	0.847676	1
Nek2	1898	0.0709504	0.814567	1
Il6	1899	0.0709504	0.643597	2
Ttc27	1900	0.0709504	0.839839	1
Atp11b	1901	0.0709504	0.717319	2
Olfr77	1902	0.0709504	0.491149	3
Ccdc3	1903	0.0709504	0.801487	1
Shisa5	1904	0.0709504	0.814289	1
Ccl1	1905	0.0712885	0.812881	1
Zfp219	1906	0.0712885	0.579948	2
Dazl	1907	0.0712885	0.802368	1
A230046K03Rik	1908	0.0712885	0.557541	2
Tm9sf2	1909	0.0712885	0.822343	1
2810006K23Rik	1910	0.071327	0.819745	1
Zrsr1	1911	0.071327	0.815638	1
G3bp1	1912	0.071327	0.454723	3
Cntnap1	1913	0.071327	0.852582	2
Krtap1-4	1914	0.071327	0.52832	3
Tcerg1l	1915	0.071327	0.575745	2
mmu-mir-6938	1916	0.071327	0.39877	4
Cd48	1917	0.071327	0.841748	1
4930430D24Rik	1918	0.071327	0.835019	1
Slc25a11	1919	0.071327	0.817346	1
Mpp1	1920	0.071327	0.806119	1
Smagp	1921	0.071327	0.651973	2
Ptp4a3	1922	0.071327	0.463543	3
Hgfac	1923	0.0716609	0.465164	3
Tmem159	1924	0.0716609	0.83059	1
Mak	1925	0.0716609	0.551487	2
Cd300e	1926	0.0716609	0.642098	2
Lifr	1927	0.0716609	0.550628	2
LOC100038947	1928	0.0719004	0.811319	1
Mboat7	1929	0.0719004	0.55837	2
1110058L19Rik	1930	0.0719004	0.814732	1
Olfr463	1931	0.0719004	0.819474	1
Dcaf13	1932	0.0719004	0.809429	1
Pex5	1933	0.0719004	0.792041	1
Prss35	1934	0.0719004	0.824385	2
Epha5	1935	0.0719004	0.826506	1
Psmc5	1936	0.0719004	0.826506	1
Slc39a11	1937	0.0719004	0.826506	1
Olfr103	1938	0.0719004	0.656135	2
Kif3b	1939	0.0719004	0.798806	1
Speer4f	1940	0.0719004	0.550953	2
4930578C19Rik	1941	0.0719004	0.83147	1
4933402D24Rik	1942	0.0719004	0.799523	1
Pbx1	1943	0.0719004	0.799928	1
Ankrd35	1944	0.0719004	0.816624	1
Sh3rf3	1945	0.0719004	0.85827	2
Bphl	1946	0.0719004	0.795557	1
Acadsb	1947	0.0719004	0.496555	3
Psg20	1948	0.0719004	0.554954	2
6430571L13Rik	1949	0.0719004	0.822729	1
mmu-mir-143	1950	0.0719004	0.822729	1
Cldn10	1951	0.0719004	0.826986	1
Olfr406	1952	0.0719004	0.826986	1
St8sia1	1953	0.0719004	0.826986	1
Zfp182	1954	0.0719004	0.787186	1
Per2	1955	0.0719004	0.625607	2
Prss2	1956	0.0719004	0.577032	2
Gsto2	1957	0.0719004	0.809695	1
Ascc3	1958	0.0719004	0.505152	3
Ccdc32	1959	0.0719004	0.832532	1
Lmnb1	1960	0.0719004	0.791167	1
Hamp2	1961	0.0719004	0.490393	3
Angptl3	1962	0.0719004	0.819226	1
Begain	1963	0.0719004	0.551866	2
Apol10a	1964	0.0719004	0.64986	2
Shq1	1965	0.0719004	0.803463	1
Lipo1	1966	0.0719004	0.455348	3
Gtpbp6	1967	0.0719004	0.633953	2
Gbp6	1968	0.0719004	0.794073	1
Disp1	1969	0.0719004	0.785431	1
1810046K07Rik	1970	0.0719004	0.563204	2
Fras1	1971	0.0719004	0.804407	1
Ly75	1972	0.0719004	0.789404	1
Tmem176a	1973	0.0719004	0.794231	1
Rnpepl1	1974	0.0719004	0.795639	1
Diap2	1975	0.0719004	0.972436	2
Slc5a1	1976	0.0719004	0.784387	1
Mrgpra1	1977	0.0719004	0.576904	2
Tbk1	1978	0.0719004	0.557057	2
Sertad1	1979	0.0719004	0.82756	1
Mylk2	1980	0.0719004	0.792322	1
Tmprss15	1981	0.0719004	0.551761	2
Olfr679	1982	0.0719004	0.548685	2
Pparg	1983	0.0719004	0.786828	1
D3Ertd254e	1984	0.0719004	0.819071	1
Dzank1	1985	0.0719004	0.790648	1
Naprt1	1986	0.0719004	0.803551	1
Entpd6	1987	0.0719004	0.469253	3
Ptpla	1988	0.0719004	0.792588	1
Olfr1257	1989	0.0719004	0.808276	1
Eps8l3	1990	0.0719004	0.791575	1
Zfp821	1991	0.0719004	0.795278	1
C9	1992	0.0719004	0.596229	2
D930015E06Rik	1993	0.0719004	0.59681	2
Zfp92	1994	0.0719004	0.57358	3
Cideb	1995	0.0719004	0.815561	1
mmu-mir-6945	1996	0.0719004	0.815561	1
Gm10267	1997	0.0719004	0.693316	2
[truncated: 19,263 more rows]
