# Supplementary material for: A CRISPR screen identifies genes controlling Etv2 threshold expression in murine hemangiogenic fate commitment
Source: Nat Commun. 2017 Sep 14;8:541. doi: 10.1038/s41467-017-00667-5 (PMC5599515; doi:10.1038/s41467-017-00667-5)
Supplement: Supplementary file 11 — Supplementary Data 10 [file 41467_2017_667_MOESM11_ESM.xlsx]

## Sheet: 215 candidates
Supplemental data 10. 215 genes that are expressed in mesoderm and rank in top500 for depletion from pr cells to Etv2high cells
related to Figure 3
0610009O20Rik
2310033P09Rik
5031439G07Rik
9130019O22Rik
Abcb7
Acin1
Agps
Ahcyl2
Aip
Ajuba
Alkbh8
Apbb1
Aph1a
Arfgap1
Armcx5
Arnt2
Arrdc3
Asl
Atg16l2
B4galt2
B930041F14Rik
Bag6
Baiap2l1
Bin3
Bmpr1a
Bpnt1
Brd9
Cacng7
Capn10
Ccdc85b
Cd2ap
Cdc45
Cep290
Cgnl1
Chmp2b
Churc1
Cldn7
Clock
Clptm1l
Clta
Cnot11
Cnot4
Cops7b
Coq5
Creg1
Cryzl1
Ctage5
Cyb5b
Cyb5r3
Dctpp1
Depdc5
Dnajc24
Dnpep
Dph7
Dpp7
Dus2
Dvl1
Efr3b
Eif4enif1
Elf1
Enc1
Ept1
Etfa
Etnk1
Fbxo21
Foxf1
Foxh1
Fzd2
Fzd7
Gab1
Gatc
Gcc2
Gga2
Glod4
Gm14325
Gm2a
Gm3604
Gm608
Gna11
Gnptab
Greb1l
Gsk3a
Gtpbp10
Hip1r
Hivep1
Hmgb2
Hmgn2
Hnrnpa0
Iars2
Inip
Inpp5k
Irf1
Itpr1
Kalrn
Kdr
Kdsr
Kif13b
Klc4
Klhdc8b
Klhl13
Lgalsl
Lmf2
Lzts1
Mapk14
Matr3
Mcrs1
Mettl13
Mpst
Mrps2
Mrps24
Mxi1
Myadm
Naglu
Nek6
Nop16
Notch2
Npat
Npm3
Nrip2
Nudcd3
Nup188
Osbpl5
Osbpl7
Papd5
Pard6g
Pbx3
Pcbd1
Pcmtd2
Pdcd2
Pde4dip
Pebp1
Pgd
Pias2
Plcg1
Pnpla2
Ppp3r1
Prkcsh
Pten
Rangap1
Rbbp5
Rbm17
Rcbtb2
Rcor3
Rftn1
Rmnd5a
Rnf4
Rnf7
Rock2
Rpl14
Rwdd2b
Sac3d1
Sall2
Sarnp
Scrib
Sec63
Sema4c
Sesn1
Sh3bp5l
Sh3glb2
Siae
Slc25a10
Slc30a1
Slc30a5
Slc38a9
Slc39a3
Slc52a2
Smarca4
Smim20
Smpd1
Snd1
Snrpc
Snx1
Snx6
Stat2
Stoml1
Strn
Sulf1
Surf6
Swt1
Tbcc
Tgds
Timm17b
Tmem106c
Tmem165
Tmem184b
Tmem243
Trim23
Trim44
Trip11
Trmt11
Trmt12
Trub1
Tsc2
Tsen2
Txn2
Txndc5
Ubxn7
Usp48
Vps39
Vps52
Vta1
Wdr70
Wipf2
Wls
Xpo6
Yy2
Zbtb21
Zfand1
Zfp647
Zfp800
Zfp945
Zfyve1
Zim1
Zmym4
Zmynd8
