# Supplementary material for: A CRISPR screen identifies genes controlling Etv2 threshold expression in murine hemangiogenic fate commitment
Source: Nat Commun. 2017 Sep 14;8:541. doi: 10.1038/s41467-017-00667-5 (PMC5599515; doi:10.1038/s41467-017-00667-5)
Supplement: Supplementary file 12 — Supplementary Data 11 [file 41467_2017_667_MOESM12_ESM.xlsx]

## Sheet: RNA-seq data for ∆Foxh1-pr cell
Supplemental data 11. RNA-seq data for ∆Foxh1-pr cell
related to Figure 4
gene	es	∆Foxh1-pr	pr	dp	group
Tdgf1	201.975	1.41999	491.753	463.393	III
T	6.73646	91.8692	443.528	72.186	III
Mesp1	0.0649614	63.3218	437.224	324.79	III
Cyb5a	65.4798	75.8763	354.044	221.024	III
Gm20283	80.3524	167.998	246.824	222.626	III
Dusp6	51.1781	87.2198	192.897	88.8027	III
Fst	3.26316	28.5512	191.564	32.7941	III
Arl4d	9.71995	42.1887	174.622	89.9069	III
Fgf8	4.08429	94.1524	167.006	33.6104	III
Sp5	12.2444	33.9268	166.241	99.9116	III
Gas1	1.18431	46.0502	131.299	129.798	III
Psmb10	30.7398	55.0248	124.67	38.637	III
Efna3	4.56904	31.2723	116.562	94.1917	III
Rpl37a	12.2555	86.6288	115.821	107.825	III
Grrp1	2.62505	8.58428	115.587	87.1801	III
Dll3	5.66047	45.1529	111.82	70.1906	III
Limd2	19.0206	58.2227	105.587	88.2319	III
Sgk1	74.5738	13.2124	102.399	34.4685	III
Igf2bp3	13.7287	107.592	93.6767	80.3572	III
Gsc	0.417158	2.68935	93.4028	72.1091	III
Pdgfra	0.290779	84.6695	93.2375	89.4933	III
H3f3a	17.1007	83.1382	91.3778	85.3365	III
Ypel3	18.936	59.5679	80.7667	60.7866	III
Frzb	0.1198	23.4274	75.8084	42.7182	III
Tapbp	19.7933	45.0824	75.6674	27.6482	III
Alox15	1.59403	32.349	71.1324	16.6539	III
Cachd1	4.45196	28.8221	70.9378	62.0007	III
Mycl	9.33245	22.9064	70.5648	36.7045	III
Fah	12.0063	21.2478	70.5448	43.8321	III
Pcdh8	0.437271	3.68351	69.2628	23.3503	III
Chst7	1.40182	42.5574	68.8557	36.7249	III
Lef1	16.2679	68.2797	60.7644	42.3127	III
Dpysl5	8.30476	13.1213	60.058	48.6702	III
Lzts1	0.81624	4.79441	58.9407	44.8044	III
Snrpc	38.6132	47.0206	58.857	55.5418	III
Epha1	11.6071	18.3283	57.9046	15.7713	III
Oxct1	19.912	15.8983	57.1256	53.7177	III
Msgn1	0.246784	73.132	55.2013	9.42529	III
Dock11	6.73916	37.1075	51.5269	42.0045	III
Snai1	7.13283	16.6906	48.8359	28.9695	III
Rhpn2	20.5882	38.682	47.6716	26.0292	III
Pmaip1	11.4409	7.93091	46.8474	34.323	III
Efna4	13.8086	37.5869	45.1729	37.1375	III
Cks2	7.46007	38.8217	42.7669	42.3527	III
St6gal1	4.25959	27.1323	42.1218	35.6193	III
Psmb8	4.34768	27.1929	39.9766	8.34215	III
Dll1	4.3472	46.42	33.94	13.1449	III
Agtrap	30.7186	15.6729	33.7526	16.7611	III
1110012L19Rik	16.1505	23.498	33.4914	21.3729	III
Tbx6	0.693515	28.7194	32.2211	15.7222	III
Plxna2	1.07773	10.6044	31.5882	24.5865	III
Nin	3.26009	7.26447	31.1973	26.8654	III
Apln	1.04456	3.34318	31.0276	2.97085	III
Tsc22d3	1.57411	13.277	29.5295	22.447	III
Cabp1	15.995	30.8333	28.7869	25.7108	III
Plcg2	25.7846	14.2512	28.1246	11.9536	III
Epha4	15.5339	46.9004	27.6984	16.449	III
Meis3	2.59269	39.5918	26.5427	22.3002	III
Dennd2c	18.3375	14.7116	26.3371	13.5143	III
Rab8b	3.47534	40.3163	25.8291	16.9238	III
Ppp4r4	3.64729	1.65737	25.7586	5.60625	III
Gstm5	3.68633	27.726	25.353	21.9984	III
Pde4d	4.3008	6.18108	25.2283	14.7423	III
Cx3cl1	2.71486	6.15927	25.1626	15.2981	III
Lrig1	10.3128	11.5712	25.0586	10.1989	III
Nrarp	3.25159	19.4019	23.9097	23.0967	III
Itga8	0.484008	7.17154	17.8076	12.4987	III
Arhgef5	4.10179	9.10927	17.5056	14.1293	III
Lfng	7.25978	24.053	17.3422	7.97665	III
Car13	3.28667	16.2969	17.3229	13.3662	III
Jade2	14.7153	7.07372	16.95	9.61707	III
Cpxm2	0.558749	12.4875	16.7772	3.98393	III
Ada	8.82072	7.63758	14.4037	12.3997	III
Has3	0.828389	2.2074	14.1847	8.17662	III
Sirpa	2.1176	20.9043	14.1641	11.4594	III
Cbln1	1.43822	1.17187	14.1439	13.6803	III
Mybl1	3.35683	3.18919	14.021	4.94146	III
Pde5a	1.01909	16.6124	13.876	11.8064	III
Sp8	1.09318	6.5777	13.8042	5.42222	III
Snhg9	0	9.20159	13.5647	12.6104	III
Car3	4.46091	16.4336	13.412	5.37354	III
Nhej1	7.97257	11.0138	13.0518	12.5695	III
Crym	3.3979	5.19513	12.8895	5.31861	III
2210016F16Rik	12.3465	5.22114	12.3532	11.5777	III
Sycp3	7.98156	2.62639	12.1203	8.33534	III
Ephb6	1.33972	7.1655	11.453	8.23716	III
Fut10	1.92376	13.057	11.3009	10.2862	III
Sall3	8.56426	8.29383	11.1164	6.10544	III
Wnt3a	0.735923	24.2781	10.7654	0.572706	III
Raver2	6.64565	8.33505	10.7387	9.49745	III
Rangrf	4.6701	5.03683	10.1947	7.0366	III
Atp10a	6.94645	10.8149	9.80805	3.81985	III
Pgbd5	1.88287	4.02488	9.66919	6.27933	III
Kdf1	8.49222	2.69554	9.55488	3.85473	III
Kcne1l	0.290305	1.74678	9.47916	3.27583	III
Scarna3a	0.59291	1.78378	9.14645	2.05861	III
Bbs2	8.76026	11.285	9.11913	9.02587	III
Tex15	0.773858	8.086	9.03679	4.507	III
Cabp7	2.00181	2.10788	8.801	2.95391	III
Stard13	1.50152	7.28004	8.78662	6.78595	III
Cyp2s1	3.76377	4.41692	8.60624	3.84624	III
Adrb1	0.140432	0.168998	8.49213	3.90069	III
Gm19346	1.21324	8.31401	8.00622	5.49953	III
Slco5a1	1.10962	6.72607	7.9881	3.80982	III
Nkd2	0.890285	5.81418	7.73786	7.12462	III
Rasl2-9	4.29904	3.33774	7.59454	5.29647	III
Mkx	2.57909	2.95904	7.58632	2.16279	III
Adgrb2	5.92167	3.01048	7.31644	3.68847	III
Gm19450	0.524726	0.526216	7.28514	4.55467	III
Cdx1	4.91743	20.0864	7.09242	2.22094	III
Hpn	5.65824	3.22056	6.9593	2.25659	III
Fat3	0.0833439	4.05746	6.92521	4.80754	III
Galnt12	3.06248	3.32447	6.72115	5.53576	III
Ptgs1	1.83214	7.05541	6.63245	0.678535	III
Maneal	4.69501	1.85247	6.5303	3.25134	III
Gna14	1.63379	5.03973	6.47632	6.24701	III
Aldh1a2	1.05069	80.8848	6.24495	2.52143	III
Susd5	0.65015	3.96632	6.24055	3.0725	III
Elovl2	2.22453	5.26628	6.16008	3.86183	III
Rbm3os	2.32934	7.00787	5.90332	5.19914	III
Xylt1	1.45852	4.11374	5.80069	4.0354	III
BC089491	0.518247	1.21268	5.6851	4.09857	III
Slc4a5	5.46162	3.94354	5.62389	2.60741	III
Mesp2	1.5178	1.19595	5.5748	1.56841	III
Chrna7	5.15273	4.42917	5.52286	3.42707	III
Klhl32	0.527804	6.88095	5.42807	1.83256	III
Katnal2	1.63095	4.5293	5.35447	3.92033	III
Peli3	0.505672	12.4966	5.29332	2.38275	III
Egr2	0.188771	4.04645	5.2781	1.76144	III
Slc44a5	0.0682903	4.87951	5.00399	1.65974	III
Nudt7	1.09418	3.48552	4.96449	3.3521	III
H19	5.45795	3468.8	402.698	586.574	IV
Cyp26a1	1.53205	47.0374	332.995	406.723	IV
Eomes	3.76654	2.323	259.696	352.767	IV
Foxh1	41.1788	63.4247	272.59	324.859	IV
Mixl1	0.609969	10.1848	220.232	229.785	IV
Prtg	16.1896	254.582	170.032	226.798	IV
Cdh11	0.182542	34.4487	152.727	201.805	IV
Kdr	0.718099	9.76046	28.4458	189.088	IV
Vrtn	8.84238	23.2188	171.644	187.876	IV
Rftn1	1.77281	92.3226	108.93	156.222	IV
Cxcr4	1.00278	11.0233	60.7467	156.141	IV
Smad1	7.25104	46.5293	139.892	155.079	IV
Med4	35.3036	55.5271	82.7669	149.121	IV
Hes1	14.8509	68.3247	111.573	136.106	IV
Vstm2b	1.00978	6.94388	41.0201	135.565	IV
Rdh11	13.9127	43.7288	115.265	126.396	IV
Snhg12	49.0667	61.4787	108.284	120.856	IV
Tbx3	24.5326	18.0997	32.5143	112.758	IV
Tmem132a	20.4135	111.487	83.4904	105.131	IV
Lrfn4	17.1134	76.9404	88.1098	101.985	IV
Cdh2	5.05977	58.0355	97.1724	98.4524	IV
Fbxl14	28.8377	101.227	87.4629	98.4271	IV
Exosc6	55.0941	68.6042	85.0757	98.0523	IV
Pcdh7	0.592454	9.30557	60.3676	88.2516	IV
Evx1	0.632273	37.971	81.218	88.0221	IV
Ptpn13	7.47617	45.1877	34.5078	79.3978	IV
Lmo1	1.63313	1.57226	25.5964	71.786	IV
Klhl6	0.261817	4.81362	31.8175	71.5616	IV
Wnt3	6.31131	8.10863	67.2515	68.0008	IV
Car14	1.20552	75.6456	59.3106	66.2973	IV
Msx1	0.688402	43.0565	31.132	62.3328	IV
Spata13	9.90303	73.4196	58.1206	61.6903	IV
Echdc2	37.062	40.5162	53.964	61.2991	IV
Robo1	10.0397	18.9683	35.0966	55.6574	IV
Vldlr	1.22108	2.88823	20.2787	53.2438	IV
Pbx3	7.01681	18.7353	32.2927	50.7047	IV
Axin2	11.2664	60.7248	49.277	49.8661	IV
Hs3st3b1	0.955529	38.0025	33.0759	49.2992	IV
Wnt5a	1.86656	46.0085	41.777	46.9004	IV
Tnfrsf19	7.68909	74.3775	35.72	46.3507	IV
Zc3hav1	6.78643	9.54382	19.9641	44.824	IV
Six2	0.165947	1.79732	25.1388	44.7688	IV
St6galnac4	3.89219	7.46918	36.9397	44.0173	IV
Gm19544	8.3822	39.6764	40.6885	42.6848	IV
Prex1	1.39284	10.7338	17.404	40.9943	IV
Bmper	0.166009	10.3218	27.9708	40.7314	IV
Asb4	0.234205	1.79355	9.8206	40.2888	IV
Wnt5b	1.1213	45.2754	32.5013	39.9054	IV
Rpl3	17.8378	15.1563	33.6234	39.891	IV
Relt	3.82477	7.39729	33.0642	39.8823	IV
Pcdh18	1.40793	19.9978	21.8446	37.1565	IV
Ccdc134	6.77065	10.082	16.6692	36.5086	IV
Nespas	2.08521	26.8726	31.7351	35.119	IV
Fgf10	0.198934	6.67553	13.6681	34.7212	IV
Amer3	0	3.04423	14.6679	34.6305	IV
Slc25a10	5.07235	11.4715	27.3598	33.8564	IV
5730457N03Rik	0.215936	21.5106	32.0157	33.8216	IV
Ier5	4.36469	28.5154	27.7246	33.763	IV
Ltbr	3.51155	20.5254	30.0259	33.6738	IV
Gm2533	13.3805	20.5224	22.2602	32.7936	IV
Greb1	1.12579	52.3936	20.9738	32.7135	IV
Khk	5.38662	14.5098	31.5958	31.8596	IV
Pth1r	2.93121	6.03379	17.8888	31.0675	IV
Man1c1	3.17543	14.6872	20.7616	30.3709	IV
Hey1	3.39505	22.8146	15.712	28.6431	IV
Zcchc12	1.37434	4.13473	7.09988	28.4641	IV
Prkd1	1.05556	33.4839	18.626	28.4194	IV
Frat1	2.40884	7.48861	11.1479	28.1574	IV
Plxna4	0.410831	1.06897	4.45347	27.6803	IV
Adra2b	0.0355505	2.24604	11.3522	27.4329	IV
Chst2	1.0536	13.1849	18.1206	27.3387	IV
Lrrc75a	2.96216	12.731	22.4125	24.8548	IV
Mgst3	22.5866	11.9331	24.645	24.6741	IV
Rps27	6.81383	13.5443	19.3332	23.8691	IV
Pcsk5	0.209606	1.86929	4.49219	23.2883	IV
Olfm1	2.79609	8.35069	15.6477	23.2782	IV
Tiam2	1.604	5.16079	17.9909	22.3153	IV
P3h2	0.466838	3.65168	10.2263	22.0439	IV
Lhfp	2.51185	7.85924	12.8646	21.8031	IV
Trpc3	0.0568192	2.27923	11.1902	21.7335	IV
Slc22a23	1.60051	4.41109	16.7132	20.7708	IV
Cdh4	0.518411	2.65472	12.3531	20.661	IV
Col13a1	1.08564	16.3308	13.3235	19.7683	IV
BC017158	3.75769	8.2145	11.2182	19.1479	IV
Trib2	4.23314	3.10866	7.01867	18.9796	IV
E330009J07Rik	2.9764	24.1666	15.2681	18.9252	IV
L1cam	0.965834	0.835895	4.81676	18.7653	IV
Gm19592	9.12566	6.6877	13.5361	17.2641	IV
Fam19a5	2.87594	6.95422	11.3194	17.1711	IV
Lrp4	2.34277	30.4083	14.5939	16.7849	IV
Tmem28	4.00214	3.71622	11.3568	16.6404	IV
Atrnl1	1.72093	19.6872	15.8467	16.0444	IV
Hacd1	3.05396	9.39672	13.7052	15.9052	IV
Pde3b	1.27062	16.4853	13.2103	15.8773	IV
Tbc1d9	6.63982	5.68688	13.0296	15.5561	IV
Ptprj	2.24649	5.84047	13.4174	15.3349	IV
Mgat5b	4.9504	2.47398	14.7659	15.2465	IV
Rpl17	4.69432	10.3206	14.344	14.8884	IV
Syndig1	2.04273	1.9461	9.13843	14.7759	IV
Col23a1	0.111151	8.09992	6.5919	14.7507	IV
Endog	12.7453	5.71087	9.62149	14.4761	IV
Pex26	3.90398	8.24225	12.7052	13.9709	IV
Socs1	4.53042	5.86602	8.84656	13.9378	IV
Trib1	7.50725	4.23482	10.6695	13.8473	IV
St3gal4	3.72403	6.22434	11.0641	13.8279	IV
Pcbd2	10.7636	11.9507	13.2439	13.7919	IV
Usp18	0.039505	1.30737	7.1302	13.5791	IV
Tbc1d4	0.589964	7.92375	6.90701	13.4973	IV
Slc4a4	0.560305	3.11853	10.7755	13.4881	IV
Amhr2	2.80285	1.83784	2.77165	13.1002	IV
Kcnip3	2.38487	7.10971	9.26436	12.8722	IV
Gm20061	1.45002	3.70805	6.71055	12.838	IV
Stxbp5	1.41099	10.1601	10.1695	12.6089	IV
BC034090	1.59318	9.2667	11.0948	12.5909	IV
Sowahc	2.15487	8.67505	9.56597	12.057	IV
Ism2	2.55305	0.590839	8.25555	11.677	IV
Msx1os	0.0639519	7.59983	5.52465	11.6018	IV
Glis1	0.45775	5.5086	9.1055	11.5017	IV
Fndc5	0.802689	5.99832	8.62785	11.3726	IV
Adcyap1r1	0.706022	1.28119	8.26359	11.3617	IV
Rpl24	1.64862	4.64992	9.06024	11.2693	IV
C030006K11Rik	8.79825	6.0106	8.53467	11.1386	IV
Rasl11a	2.29898	13.833	8.81828	11.1103	IV
Aspg	3.25233	9.6306	9.32321	10.6698	IV
Ndrg4	6.08155	5.91945	6.46465	10.2915	IV
Adrbk2	1.48996	7.46169	9.33663	10.1536	IV
AV051173	2.00852	3.69274	8.43457	10.0731	IV
Vax1	0	0	6.15519	9.91248	IV
4632427E13Rik	0.941212	9.43885	7.58239	9.80377	IV
Gem	0.557971	4.38319	6.40778	9.3636	IV
Usp51	1.15102	7.76806	5.51878	8.80285	IV
4930412O13Rik	0.277151	2.50145	3.76773	8.17938	IV
E130317F20Rik	1.63475	6.08918	5.64408	8.17602	IV
2900060B14Rik	0.70315	4.23088	4.15803	8.13787	IV
Map3k5	1.89406	2.14663	4.66294	7.72483	IV
Col27a1	0.595628	2.67416	4.679	7.58813	IV
Mrps36	1.17257	3.82168	4.37139	7.46389	IV
Tlx2	0.243945	1.46783	2.10738	7.45348	IV
6030419C18Rik	3.99043	2.65691	1.51372	7.38172	IV
Bhlhe22	0.241253	2.83728	3.04499	7.04379	IV
Nsg1	0.686557	9.04895	6.80855	7.03774	IV
Arhgap22	3.47393	1.70139	6.6053	7.01257	IV
Prmt8	3.77894	0.318758	5.99298	6.92818	IV
Sh3rf3	0.532501	0.728201	2.63239	6.36598	IV
Sowahd	0.133348	0.267454	3.22276	6.1732	IV
Podn	0.574195	0.265766	1.53307	5.75084	IV
4932441J04Rik	0	0.869779	5.05448	5.6881	IV
Rhbdl3	0.705763	2.1233	5.15717	5.64245	IV
Bace2	0.0561805	1.52118	2.48443	5.59174	IV
Zbtb11os1	1.50292	3.27423	4.31712	5.57806	IV
Wnt2b	1.11612	0.530193	4.41016	5.5069	IV
A230103J11Rik	1.61327	2.67442	3.19975	5.42988	IV
Gm17638	0.757145	1.93863	4.37378	5.36954	IV
Kcnc1	0	0.447368	4.0258	5.27909	IV
Nod2	0.196824	3.05185	4.39093	5.23049	IV
Bcl11a	1.5525	0.909884	4.82099	5.14533	IV
Cyp4f15	0.196803	2.26966	4.45273	5.1248	IV
D430041D05Rik	0.131302	0.145536	3.49668	5.00275	IV
Kcnq1ot1	0.878767	4.45004	3.64257	4.98134	IV
Acpt	0.656933	1.9764	2.78687	4.94194	IV
